# Supplementary material for: Genetic determinants of cellular addiction to DNA polymerase theta
Source: Nat Commun. 2019 Sep 19;10:4286. doi: 10.1038/s41467-019-12234-1 (PMC6753077; doi:10.1038/s41467-019-12234-1)
Supplement: Supplementary file 4 — Supplementary Data 1 [file 41467_2019_12234_MOESM4_ESM.xlsx]

## Sheet: sgGuides
# mouse_DDR_ID	Gene	Oligo_Seq
mDDR_1	Aicda_1	GTGGAAAGGACGAAACACCGACCATTTCAAAAATGTCCGCGTTTTAGAGCTAGAAATAGCAAGTTAAAATAAGG												Oligo_Seq is the sequence of the oligonucleotide cloned into the viral backbone.
mDDR_2	Aicda_2	GTGGAAAGGACGAAACACCGGTAGGTCTCATGCCGTCCCTGTTTTAGAGCTAGAAATAGCAAGTTAAAATAAGG												Sequence of the sgGuide is position 21 - 41
mDDR_3	Aicda_3	GTGGAAAGGACGAAACACCGCCATTTCAAAAATGTCCGCTGTTTTAGAGCTAGAAATAGCAAGTTAAAATAAGG
mDDR_4	Aicda_4	GTGGAAAGGACGAAACACCGAAAAATGTCCGCTGGGCCAAGTTTTAGAGCTAGAAATAGCAAGTTAAAATAAGG
mDDR_5	Aicda_5	GTGGAAAGGACGAAACACCGACCTCTGCTACGTGGTGAAGGTTTTAGAGCTAGAAATAGCAAGTTAAAATAAGG
mDDR_6	Aicda_6	GTGGAAAGGACGAAACACCGTGAGACCTACCTCTGCTACGGTTTTAGAGCTAGAAATAGCAAGTTAAAATAAGG
mDDR_7	Aicda_7	GTGGAAAGGACGAAACACCGAAGGATGCGCCGAAGTTGTCGTTTTAGAGCTAGAAATAGCAAGTTAAAATAAGG
mDDR_8	Aicda_8	GTGGAAAGGACGAAACACCGCAAGTCATCGACTTCGTACAGTTTTAGAGCTAGAAATAGCAAGTTAAAATAAGG
mDDR_9	Aicda_9	GTGGAAAGGACGAAACACCGGCGAGATGCATTTCGTATGTGTTTTAGAGCTAGAAATAGCAAGTTAAAATAAGG
mDDR_10	Aicda_10	GTGGAAAGGACGAAACACCGAAGTCATCGACTTCGTACAAGTTTTAGAGCTAGAAATAGCAAGTTAAAATAAGG
mDDR_11	Alkbh2_1	GTGGAAAGGACGAAACACCGCAGACCTCCGCGACCTCCAAGTTTTAGAGCTAGAAATAGCAAGTTAAAATAAGG
mDDR_12	Alkbh2_2	GTGGAAAGGACGAAACACCGGCGCGAAGGTGTCGCCAGTCGTTTTAGAGCTAGAAATAGCAAGTTAAAATAAGG
mDDR_13	Alkbh2_3	GTGGAAAGGACGAAACACCGTGGCGACACCTTCGCGCGGAGTTTTAGAGCTAGAAATAGCAAGTTAAAATAAGG
mDDR_14	Alkbh2_4	GTGGAAAGGACGAAACACCGAGCTCAGACCTTCCGCGCGAGTTTTAGAGCTAGAAATAGCAAGTTAAAATAAGG
mDDR_15	Alkbh2_5	GTGGAAAGGACGAAACACCGCTGCCTCGGCTTTGCCGAATGTTTTAGAGCTAGAAATAGCAAGTTAAAATAAGG
mDDR_16	Alkbh2_6	GTGGAAAGGACGAAACACCGCCCAGGAAGCAGGCGACCTAGTTTTAGAGCTAGAAATAGCAAGTTAAAATAAGG
mDDR_17	Alkbh2_7	GTGGAAAGGACGAAACACCGCAGAGATGACGAGCGAGAACGTTTTAGAGCTAGAAATAGCAAGTTAAAATAAGG
mDDR_18	Alkbh2_8	GTGGAAAGGACGAAACACCGCCAAAGGAGACAGACGCGATGTTTTAGAGCTAGAAATAGCAAGTTAAAATAAGG
mDDR_19	Alkbh2_9	GTGGAAAGGACGAAACACCGAAAGATGGTTGCGACCACATGTTTTAGAGCTAGAAATAGCAAGTTAAAATAAGG
mDDR_20	Alkbh2_10	GTGGAAAGGACGAAACACCGCATCTCTGTGCTCGCCGATGGTTTTAGAGCTAGAAATAGCAAGTTAAAATAAGG
mDDR_21	Alkbh3_1	GTGGAAAGGACGAAACACCGAGACAGCGAGCCCGAGTGCAGTTTTAGAGCTAGAAATAGCAAGTTAAAATAAGG
mDDR_22	Alkbh3_2	GTGGAAAGGACGAAACACCGCAGCGAGCCCGAGTGCAGGGGTTTTAGAGCTAGAAATAGCAAGTTAAAATAAGG
mDDR_23	Alkbh3_3	GTGGAAAGGACGAAACACCGAGCCGTCTTTCCCAGACCGCGTTTTAGAGCTAGAAATAGCAAGTTAAAATAAGG
mDDR_24	Alkbh3_4	GTGGAAAGGACGAAACACCGTGGGAAAGACGGCTCCTAGCGTTTTAGAGCTAGAAATAGCAAGTTAAAATAAGG
mDDR_25	Alkbh3_5	GTGGAAAGGACGAAACACCGGTGATTCTCGAGTAAGTGTAGTTTTAGAGCTAGAAATAGCAAGTTAAAATAAGG
mDDR_26	Alkbh3_6	GTGGAAAGGACGAAACACCGCACTTACTCGAGAATCACTAGTTTTAGAGCTAGAAATAGCAAGTTAAAATAAGG
mDDR_27	Alkbh3_7	GTGGAAAGGACGAAACACCGAGCAAGGTCCCGTGATCCAAGTTTTAGAGCTAGAAATAGCAAGTTAAAATAAGG
mDDR_28	Alkbh3_8	GTGGAAAGGACGAAACACCGAAGGAGCCACACAAGCCGACGTTTTAGAGCTAGAAATAGCAAGTTAAAATAAGG
mDDR_29	Alkbh3_9	GTGGAAAGGACGAAACACCGGTCTGGATAAACGGTCCGAAGTTTTAGAGCTAGAAATAGCAAGTTAAAATAAGG
mDDR_30	Alkbh3_10	GTGGAAAGGACGAAACACCGTAAGTTTACTCTCGGTTGTCGTTTTAGAGCTAGAAATAGCAAGTTAAAATAAGG
mDDR_31	Apex1_1	GTGGAAAGGACGAAACACCGGAAAGCGGCGGCCGACGACGGTTTTAGAGCTAGAAATAGCAAGTTAAAATAAGG
mDDR_32	Apex1_2	GTGGAAAGGACGAAACACCGAAGAAAGCGGCGGCCGACGAGTTTTAGAGCTAGAAATAGCAAGTTAAAATAAGG
mDDR_33	Apex1_3	GTGGAAAGGACGAAACACCGCTTGGGTTCTTCCCCGTCGTGTTTTAGAGCTAGAAATAGCAAGTTAAAATAAGG
mDDR_34	Apex1_4	GTGGAAAGGACGAAACACCGAGAAAGCGGCGGCCGACGACGTTTTAGAGCTAGAAATAGCAAGTTAAAATAAGG
mDDR_35	Apex1_5	GTGGAAAGGACGAAACACCGAGAGGGCCCTGTCCTGTACGGTTTTAGAGCTAGAAATAGCAAGTTAAAATAAGG
mDDR_36	Apex1_6	GTGGAAAGGACGAAACACCGGGAGGGTCCTCGTACAGGACGTTTTAGAGCTAGAAATAGCAAGTTAAAATAAGG
mDDR_37	Apex1_7	GTGGAAAGGACGAAACACCGGACTGGAATACCGACAGCGTGTTTTAGAGCTAGAAATAGCAAGTTAAAATAAGG
mDDR_38	Apex1_8	GTGGAAAGGACGAAACACCGACTGGAATACCGACAGCGTTGTTTTAGAGCTAGAAATAGCAAGTTAAAATAAGG
mDDR_39	Apex1_9	GTGGAAAGGACGAAACACCGGTCCTTTAGAAACTTTCGGAGTTTTAGAGCTAGAAATAGCAAGTTAAAATAAGG
mDDR_40	Apex1_10	GTGGAAAGGACGAAACACCGAGTGTAAGCGTAAGCAGTGTGTTTTAGAGCTAGAAATAGCAAGTTAAAATAAGG
mDDR_41	Apex2_1	GTGGAAAGGACGAAACACCGAAAACGCGTCGCAAGGCCGTGTTTTAGAGCTAGAAATAGCAAGTTAAAATAAGG
mDDR_42	Apex2_2	GTGGAAAGGACGAAACACCGCACGGCCTTGCGACGCGTTTGTTTTAGAGCTAGAAATAGCAAGTTAAAATAAGG
mDDR_43	Apex2_3	GTGGAAAGGACGAAACACCGCTCGTCCAAAACGCGTCGCAGTTTTAGAGCTAGAAATAGCAAGTTAAAATAAGG
mDDR_44	Apex2_4	GTGGAAAGGACGAAACACCGAGCTTCAGCCGCAGCCGTAGGTTTTAGAGCTAGAAATAGCAAGTTAAAATAAGG
mDDR_45	Apex2_5	GTGGAAAGGACGAAACACCGCAGAATAGCCACTACGGCTGGTTTTAGAGCTAGAAATAGCAAGTTAAAATAAGG
mDDR_46	Apex2_6	GTGGAAAGGACGAAACACCGCATGGATGAGTTCACGCAAGGTTTTAGAGCTAGAAATAGCAAGTTAAAATAAGG
mDDR_47	Apex2_7	GTGGAAAGGACGAAACACCGAGGACTTGCTGTTCCCGCACGTTTTAGAGCTAGAAATAGCAAGTTAAAATAAGG
mDDR_48	Apex2_8	GTGGAAAGGACGAAACACCGAAGAGGACCCAGGGCGTAAGGTTTTAGAGCTAGAAATAGCAAGTTAAAATAAGG
mDDR_49	Apex2_9	GTGGAAAGGACGAAACACCGGGACCCAGGGCGTAAGTGGAGTTTTAGAGCTAGAAATAGCAAGTTAAAATAAGG
mDDR_50	Apex2_10	GTGGAAAGGACGAAACACCGGCTGGGTACCTGCAAACTCGGTTTTAGAGCTAGAAATAGCAAGTTAAAATAAGG
mDDR_51	Apobec1_1	GTGGAAAGGACGAAACACCGACGGATCAGCGAAACCGCCAGTTTTAGAGCTAGAAATAGCAAGTTAAAATAAGG
mDDR_52	Apobec1_2	GTGGAAAGGACGAAACACCGAAAGAAGACTTCAAACTCGTGTTTTAGAGCTAGAAATAGCAAGTTAAAATAAGG
mDDR_53	Apobec1_3	GTGGAAAGGACGAAACACCGGCCCTGGAGCACTCCCCGCAGTTTTAGAGCTAGAAATAGCAAGTTAAAATAAGG
mDDR_54	Apobec1_4	GTGGAAAGGACGAAACACCGTAGTCACACCGCTGCTAATAGTTTTAGAGCTAGAAATAGCAAGTTAAAATAAGG
mDDR_55	Apobec1_5	GTGGAAAGGACGAAACACCGAAGAAGACTTCAAACTCGTGGTTTTAGAGCTAGAAATAGCAAGTTAAAATAAGG
mDDR_56	Apobec1_6	GTGGAAAGGACGAAACACCGCAAAGAAGACTTCAAACTCGGTTTTAGAGCTAGAAATAGCAAGTTAAAATAAGG
mDDR_57	Apobec1_7	GTGGAAAGGACGAAACACCGAATAAGCTTCGTTTGAAGGGGTTTTAGAGCTAGAAATAGCAAGTTAAAATAAGG
mDDR_58	Apobec1_8	GTGGAAAGGACGAAACACCGCCCCTTCAAACGAAGCTTATGTTTTAGAGCTAGAAATAGCAAGTTAAAATAAGG
mDDR_59	Apobec1_9	GTGGAAAGGACGAAACACCGGGCCAATAAGCTTCGTTTGAGTTTTAGAGCTAGAAATAGCAAGTTAAAATAAGG
mDDR_60	Apobec1_10	GTGGAAAGGACGAAACACCGATTGTGAAAAACGTGAGTTGGTTTTAGAGCTAGAAATAGCAAGTTAAAATAAGG
mDDR_61	Apobec2_1	GTGGAAAGGACGAAACACCGCCGCCCTTCGAGATTGTCACGTTTTAGAGCTAGAAATAGCAAGTTAAAATAAGG
mDDR_62	Apobec2_2	GTGGAAAGGACGAAACACCGCCAGTGACAATCTCGAAGGGGTTTTAGAGCTAGAAATAGCAAGTTAAAATAAGG
mDDR_63	Apobec2_3	GTGGAAAGGACGAAACACCGGAGAAAGGTCTTATTCCGCCGTTTTAGAGCTAGAAATAGCAAGTTAAAATAAGG
mDDR_64	Apobec2_4	GTGGAAAGGACGAAACACCGGGCCAAGCGCAGGCGACGCAGTTTTAGAGCTAGAAATAGCAAGTTAAAATAAGG
mDDR_65	Apobec2_5	GTGGAAAGGACGAAACACCGTTTGAGAATCCGGTCAGCGCGTTTTAGAGCTAGAAATAGCAAGTTAAAATAAGG
mDDR_66	Apobec2_6	GTGGAAAGGACGAAACACCGCAAGTTTCAGTTCCGGAACGGTTTTAGAGCTAGAAATAGCAAGTTAAAATAAGG
mDDR_67	Apobec2_7	GTGGAAAGGACGAAACACCGCGGAACTGTATTCCACGTTCGTTTTAGAGCTAGAAATAGCAAGTTAAAATAAGG
mDDR_68	Apobec2_8	GTGGAAAGGACGAAACACCGAGCCCTGCGTCGCCTGCGCTGTTTTAGAGCTAGAAATAGCAAGTTAAAATAAGG
mDDR_69	Apobec2_9	GTGGAAAGGACGAAACACCGTGGTGAGCCGGCTCTTCATGGTTTTAGAGCTAGAAATAGCAAGTTAAAATAAGG
mDDR_70	Apobec2_10	GTGGAAAGGACGAAACACCGCGGCCAAGCGCAGGCGACGCGTTTTAGAGCTAGAAATAGCAAGTTAAAATAAGG
mDDR_71	Apobec3_1	GTGGAAAGGACGAAACACCGGCTCTGCACATTCGAAACAGGTTTTAGAGCTAGAAATAGCAAGTTAAAATAAGG
mDDR_72	Apobec3_2	GTGGAAAGGACGAAACACCGGTCCTGTACGTTGTAGAGGCGTTTTAGAGCTAGAAATAGCAAGTTAAAATAAGG
mDDR_73	Apobec3_3	GTGGAAAGGACGAAACACCGGAAGGTATCTTTCCGGCCTTGTTTTAGAGCTAGAAATAGCAAGTTAAAATAAGG
mDDR_74	Apobec3_4	GTGGAAAGGACGAAACACCGGGGGCTCCAGGACATATACCGTTTTAGAGCTAGAAATAGCAAGTTAAAATAAGG
mDDR_75	Apobec3_5	GTGGAAAGGACGAAACACCGCTGCTCTGCACATTCGAAACGTTTTAGAGCTAGAAATAGCAAGTTAAAATAAGG
mDDR_76	Apobec3_6	GTGGAAAGGACGAAACACCGTCGGTGAATAGCATTTGCGAGTTTTAGAGCTAGAAATAGCAAGTTAAAATAAGG
mDDR_77	Apobec3_7	GTGGAAAGGACGAAACACCGCAAACTTTGTGAACCCGAAAGTTTTAGAGCTAGAAATAGCAAGTTAAAATAAGG
mDDR_78	Apobec3_8	GTGGAAAGGACGAAACACCGCGAAAAGGCCGTTTTGGCCAGTTTTAGAGCTAGAAATAGCAAGTTAAAATAAGG
mDDR_79	Apobec3_9	GTGGAAAGGACGAAACACCGTGAACCCGAAAAGGCCGTTTGTTTTAGAGCTAGAAATAGCAAGTTAAAATAAGG
mDDR_80	Apobec3_10	GTGGAAAGGACGAAACACCGAAGGCGGCTCCGCAGGATCAGTTTTAGAGCTAGAAATAGCAAGTTAAAATAAGG
mDDR_81	Apobec4_1	GTGGAAAGGACGAAACACCGTTACCACATTCGGACAGGCGGTTTTAGAGCTAGAAATAGCAAGTTAAAATAAGG
mDDR_82	Apobec4_2	GTGGAAAGGACGAAACACCGAGTGCTTAGCCTCGTTACAAGTTTTAGAGCTAGAAATAGCAAGTTAAAATAAGG
mDDR_83	Apobec4_3	GTGGAAAGGACGAAACACCGTGCCCTTACCACATTCGGACGTTTTAGAGCTAGAAATAGCAAGTTAAAATAAGG
mDDR_84	Apobec4_4	GTGGAAAGGACGAAACACCGCGCCTGTCCGAATGTGGTAAGTTTTAGAGCTAGAAATAGCAAGTTAAAATAAGG
mDDR_85	Apobec4_5	GTGGAAAGGACGAAACACCGTTTGAGGGTACGTTGACCATGTTTTAGAGCTAGAAATAGCAAGTTAAAATAAGG
mDDR_86	Apobec4_6	GTGGAAAGGACGAAACACCGGTTTGAGGGTACGTTGACCAGTTTTAGAGCTAGAAATAGCAAGTTAAAATAAGG
mDDR_87	Apobec4_7	GTGGAAAGGACGAAACACCGGTGCTTAGCCTCGTTACAAGGTTTTAGAGCTAGAAATAGCAAGTTAAAATAAGG
mDDR_88	Apobec4_8	GTGGAAAGGACGAAACACCGTACCTCAGCATGGAACCGTAGTTTTAGAGCTAGAAATAGCAAGTTAAAATAAGG
mDDR_89	Apobec4_9	GTGGAAAGGACGAAACACCGGACTCCTGCCGTCCTCATGCGTTTTAGAGCTAGAAATAGCAAGTTAAAATAAGG
mDDR_90	Apobec4_10	GTGGAAAGGACGAAACACCGAGATCTACCGCCAATTCATGGTTTTAGAGCTAGAAATAGCAAGTTAAAATAAGG
mDDR_91	Aptx_1	GTGGAAAGGACGAAACACCGAATGGGGAAGTTTGATTCGCGTTTTAGAGCTAGAAATAGCAAGTTAAAATAAGG
mDDR_92	Aptx_2	GTGGAAAGGACGAAACACCGGCATTGACTCGGGCGTCATCGTTTTAGAGCTAGAAATAGCAAGTTAAAATAAGG
mDDR_93	Aptx_3	GTGGAAAGGACGAAACACCGTGACTCGGGCGTCATCGGGAGTTTTAGAGCTAGAAATAGCAAGTTAAAATAAGG
mDDR_94	Aptx_4	GTGGAAAGGACGAAACACCGTCCTCAAACTCTACGATGTAGTTTTAGAGCTAGAAATAGCAAGTTAAAATAAGG
mDDR_95	Aptx_5	GTGGAAAGGACGAAACACCGAGCATTGACTCGGGCGTCATGTTTTAGAGCTAGAAATAGCAAGTTAAAATAAGG
mDDR_96	Aptx_6	GTGGAAAGGACGAAACACCGCAGCAAACTGCGCTTCCGATGTTTTAGAGCTAGAAATAGCAAGTTAAAATAAGG
mDDR_97	Aptx_7	GTGGAAAGGACGAAACACCGAGCAAACTGCGCTTCCGATTGTTTTAGAGCTAGAAATAGCAAGTTAAAATAAGG
mDDR_98	Aptx_8	GTGGAAAGGACGAAACACCGACCCCAAGGCCCGTCACCACGTTTTAGAGCTAGAAATAGCAAGTTAAAATAAGG
mDDR_99	Aptx_9	GTGGAAAGGACGAAACACCGACCACTGGCTGGTCTTACCGGTTTTAGAGCTAGAAATAGCAAGTTAAAATAAGG
mDDR_100	Aptx_10	GTGGAAAGGACGAAACACCGTTACAAAGACGACCAGGTGGGTTTTAGAGCTAGAAATAGCAAGTTAAAATAAGG
mDDR_101	Arid3a_1	GTGGAAAGGACGAAACACCGGAGGCAGCAGCGTGCCCGGCGTTTTAGAGCTAGAAATAGCAAGTTAAAATAAGG
mDDR_102	Arid3a_2	GTGGAAAGGACGAAACACCGCTATGCATCCGGGCATTCTCGTTTTAGAGCTAGAAATAGCAAGTTAAAATAAGG
mDDR_103	Arid3a_3	GTGGAAAGGACGAAACACCGCTGAGAATGCCCGGATGCATGTTTTAGAGCTAGAAATAGCAAGTTAAAATAAGG
mDDR_104	Arid3a_4	GTGGAAAGGACGAAACACCGGGGACATCCGTCCTCTCCCGGTTTTAGAGCTAGAAATAGCAAGTTAAAATAAGG
mDDR_105	Arid3a_5	GTGGAAAGGACGAAACACCGTGCAGGCCTGTTCACCCGCAGTTTTAGAGCTAGAAATAGCAAGTTAAAATAAGG
mDDR_106	Arid3a_6	GTGGAAAGGACGAAACACCGAGATGCCACCACCGGACCATGTTTTAGAGCTAGAAATAGCAAGTTAAAATAAGG
mDDR_107	Arid3a_7	GTGGAAAGGACGAAACACCGCCAAGCAGCCGTTGCGGCCCGTTTTAGAGCTAGAAATAGCAAGTTAAAATAAGG
mDDR_108	Arid3a_8	GTGGAAAGGACGAAACACCGGCTGTTGCTCATCGGCCACTGTTTTAGAGCTAGAAATAGCAAGTTAAAATAAGG
mDDR_109	Arid3a_9	GTGGAAAGGACGAAACACCGCCTACAGCACCTTCCGCCCCGTTTTAGAGCTAGAAATAGCAAGTTAAAATAAGG
mDDR_110	Arid3a_10	GTGGAAAGGACGAAACACCGGCACCTTCCGCCCCCGGCAAGTTTTAGAGCTAGAAATAGCAAGTTAAAATAAGG
mDDR_111	Arid4a_1	GTGGAAAGGACGAAACACCGATGTCAGTGCCAAGTACCGAGTTTTAGAGCTAGAAATAGCAAGTTAAAATAAGG
mDDR_112	Arid4a_2	GTGGAAAGGACGAAACACCGCGTCTCAATGACGAATTATTGTTTTAGAGCTAGAAATAGCAAGTTAAAATAAGG
mDDR_113	Arid4a_3	GTGGAAAGGACGAAACACCGGCATTCTTCGTCATCACTGCGTTTTAGAGCTAGAAATAGCAAGTTAAAATAAGG
mDDR_114	Arid4a_4	GTGGAAAGGACGAAACACCGGAGTGAGCCCGAGGAGAATAGTTTTAGAGCTAGAAATAGCAAGTTAAAATAAGG
mDDR_115	Arid4a_5	GTGGAAAGGACGAAACACCGTTTGAGTCCGTATTCTCCTCGTTTTAGAGCTAGAAATAGCAAGTTAAAATAAGG
mDDR_116	Arid4a_6	GTGGAAAGGACGAAACACCGGTCCAGCAAAGGCATTTCCGGTTTTAGAGCTAGAAATAGCAAGTTAAAATAAGG
mDDR_117	Arid4a_7	GTGGAAAGGACGAAACACCGCTGACAGCCGAGCCCGACCAGTTTTAGAGCTAGAAATAGCAAGTTAAAATAAGG
mDDR_118	Arid4a_8	GTGGAAAGGACGAAACACCGTGTGAGAGGGAATCGGCGAAGTTTTAGAGCTAGAAATAGCAAGTTAAAATAAGG
mDDR_119	Arid4a_9	GTGGAAAGGACGAAACACCGGCTGCAGCACTTGTCCGCTTGTTTTAGAGCTAGAAATAGCAAGTTAAAATAAGG
mDDR_120	Arid4a_10	GTGGAAAGGACGAAACACCGAAGTTGCAACCATCGACAGAGTTTTAGAGCTAGAAATAGCAAGTTAAAATAAGG
mDDR_121	Arid4b_1	GTGGAAAGGACGAAACACCGCTCCTCCTCATCGTCATCACGTTTTAGAGCTAGAAATAGCAAGTTAAAATAAGG
mDDR_122	Arid4b_2	GTGGAAAGGACGAAACACCGCTCATCCAGTGATGACGATGGTTTTAGAGCTAGAAATAGCAAGTTAAAATAAGG
mDDR_123	Arid4b_3	GTGGAAAGGACGAAACACCGTGGAGAAAAAGAAAGCGATGGTTTTAGAGCTAGAAATAGCAAGTTAAAATAAGG
mDDR_124	Arid4b_4	GTGGAAAGGACGAAACACCGAATTCAGTCTTCCAATTAGCGTTTTAGAGCTAGAAATAGCAAGTTAAAATAAGG
mDDR_125	Arid4b_5	GTGGAAAGGACGAAACACCGAAACTCAAGTGCCTGATCAAGTTTTAGAGCTAGAAATAGCAAGTTAAAATAAGG
mDDR_126	Arid4b_6	GTGGAAAGGACGAAACACCGGTAGAGCTATTCCTGCTAATGTTTTAGAGCTAGAAATAGCAAGTTAAAATAAGG
mDDR_127	Arid4b_7	GTGGAAAGGACGAAACACCGACCTTGGGAAGCCGGTTACTGTTTTAGAGCTAGAAATAGCAAGTTAAAATAAGG
mDDR_128	Arid4b_8	GTGGAAAGGACGAAACACCGTGTGGGTCTTCATTCCGGTGGTTTTAGAGCTAGAAATAGCAAGTTAAAATAAGG
mDDR_129	Arid4b_9	GTGGAAAGGACGAAACACCGATCTCAAGGAGCCTAGTAACGTTTTAGAGCTAGAAATAGCAAGTTAAAATAAGG
mDDR_130	Arid4b_10	GTGGAAAGGACGAAACACCGAAACTCCACTTGTAAACCTTGTTTTAGAGCTAGAAATAGCAAGTTAAAATAAGG
mDDR_131	Atad5_1	GTGGAAAGGACGAAACACCGCTGCAGCCGCCGCCATGCTCGTTTTAGAGCTAGAAATAGCAAGTTAAAATAAGG
mDDR_132	Atad5_2	GTGGAAAGGACGAAACACCGCGAGAAGCCACAATCGACAAGTTTTAGAGCTAGAAATAGCAAGTTAAAATAAGG
mDDR_133	Atad5_3	GTGGAAAGGACGAAACACCGGGTTCTGAAGGCGAATTGTCGTTTTAGAGCTAGAAATAGCAAGTTAAAATAAGG
mDDR_134	Atad5_4	GTGGAAAGGACGAAACACCGTTGTACGCCTTTGTCGATTGGTTTTAGAGCTAGAAATAGCAAGTTAAAATAAGG
mDDR_135	Atad5_5	GTGGAAAGGACGAAACACCGTGGTTCTGAAGGCGAATTGTGTTTTAGAGCTAGAAATAGCAAGTTAAAATAAGG
mDDR_136	Atad5_6	GTGGAAAGGACGAAACACCGCTACAGTCACATGCCGATAGGTTTTAGAGCTAGAAATAGCAAGTTAAAATAAGG
mDDR_137	Atad5_7	GTGGAAAGGACGAAACACCGCAAAGACTGTAAGACGCCATGTTTTAGAGCTAGAAATAGCAAGTTAAAATAAGG
mDDR_138	Atad5_8	GTGGAAAGGACGAAACACCGAAATGTTCCGAAGAGTTGGCGTTTTAGAGCTAGAAATAGCAAGTTAAAATAAGG
mDDR_139	Atad5_9	GTGGAAAGGACGAAACACCGTACTAGCTTGTTTATTACCCGTTTTAGAGCTAGAAATAGCAAGTTAAAATAAGG
mDDR_140	Atad5_10	GTGGAAAGGACGAAACACCGGTCAGCTGCCAAAGTAGTTAGTTTTAGAGCTAGAAATAGCAAGTTAAAATAAGG
mDDR_141	Atf2_1	GTGGAAAGGACGAAACACCGATGACACTGTCATTACGTGCGTTTTAGAGCTAGAAATAGCAAGTTAAAATAAGG
mDDR_142	Atf2_2	GTGGAAAGGACGAAACACCGGACAGCCAAATGATCCTCGTGTTTTAGAGCTAGAAATAGCAAGTTAAAATAAGG
mDDR_143	Atf2_3	GTGGAAAGGACGAAACACCGTTTAGGAATCTTGTTGGCGTGTTTTAGAGCTAGAAATAGCAAGTTAAAATAAGG
mDDR_144	Atf2_4	GTGGAAAGGACGAAACACCGCATCACTGGTAGTCGACTCGGTTTTAGAGCTAGAAATAGCAAGTTAAAATAAGG
mDDR_145	Atf2_5	GTGGAAAGGACGAAACACCGTCATCACTGGTAGTCGACTCGTTTTAGAGCTAGAAATAGCAAGTTAAAATAAGG
mDDR_146	Atf2_6	GTGGAAAGGACGAAACACCGCTGGTAGTCGACTCGGGGTGGTTTTAGAGCTAGAAATAGCAAGTTAAAATAAGG
mDDR_147	Atf2_7	GTGGAAAGGACGAAACACCGCTTCAAGATGCCGACAAAAAGTTTTAGAGCTAGAAATAGCAAGTTAAAATAAGG
mDDR_148	Atf2_8	GTGGAAAGGACGAAACACCGTGCTGGATCGCTTCTGTATGGTTTTAGAGCTAGAAATAGCAAGTTAAAATAAGG
mDDR_149	Atf2_9	GTGGAAAGGACGAAACACCGCCGTGCTCTGGTCCGCCATCGTTTTAGAGCTAGAAATAGCAAGTTAAAATAAGG
mDDR_150	Atf2_10	GTGGAAAGGACGAAACACCGAAAGTGCAGGCTCCGTGCTCGTTTTAGAGCTAGAAATAGCAAGTTAAAATAAGG
mDDR_151	Atm_1	GTGGAAAGGACGAAACACCGTCATCTAATGGTCTAACGTAGTTTTAGAGCTAGAAATAGCAAGTTAAAATAAGG
mDDR_152	Atm_2	GTGGAAAGGACGAAACACCGAAGGAAAATAGACGTAGGCTGTTTTAGAGCTAGAAATAGCAAGTTAAAATAAGG
mDDR_153	Atm_3	GTGGAAAGGACGAAACACCGCTTCTGCCTCAACAGCGACGGTTTTAGAGCTAGAAATAGCAAGTTAAAATAAGG
mDDR_154	Atm_4	GTGGAAAGGACGAAACACCGCGTTCTCCACGTCGCTGTTGGTTTTAGAGCTAGAAATAGCAAGTTAAAATAAGG
mDDR_155	Atm_5	GTGGAAAGGACGAAACACCGGCTTTGATGTTAATAATCGTGTTTTAGAGCTAGAAATAGCAAGTTAAAATAAGG
mDDR_156	Atm_6	GTGGAAAGGACGAAACACCGGGATGTACTCCGTGATCCAAGTTTTAGAGCTAGAAATAGCAAGTTAAAATAAGG
mDDR_157	Atm_7	GTGGAAAGGACGAAACACCGAAAACAGAATTTCGCTTAGCGTTTTAGAGCTAGAAATAGCAAGTTAAAATAAGG
mDDR_158	Atm_8	GTGGAAAGGACGAAACACCGGGTGTTCTCGAGTGGTGCACGTTTTAGAGCTAGAAATAGCAAGTTAAAATAAGG
mDDR_159	Atm_9	GTGGAAAGGACGAAACACCGTGTTTGGTTTGAGAAACGATGTTTTAGAGCTAGAAATAGCAAGTTAAAATAAGG
mDDR_160	Atm_10	GTGGAAAGGACGAAACACCGTATCTTGATAAACGAGCAGTGTTTTAGAGCTAGAAATAGCAAGTTAAAATAAGG
mDDR_161	Atr_1	GTGGAAAGGACGAAACACCGTTGAAGATCGCGTGCTTATGGTTTTAGAGCTAGAAATAGCAAGTTAAAATAAGG
mDDR_162	Atr_2	GTGGAAAGGACGAAACACCGTGGGTATGAATCGGCTTTACGTTTTAGAGCTAGAAATAGCAAGTTAAAATAAGG
mDDR_163	Atr_3	GTGGAAAGGACGAAACACCGAGAGCTCTTGTAGACGCTCTGTTTTAGAGCTAGAAATAGCAAGTTAAAATAAGG
mDDR_164	Atr_4	GTGGAAAGGACGAAACACCGTGTCGTCTAAAAAACACGGTGTTTTAGAGCTAGAAATAGCAAGTTAAAATAAGG
mDDR_165	Atr_5	GTGGAAAGGACGAAACACCGGAGCTGAGTTTACGCCTCTTGTTTTAGAGCTAGAAATAGCAAGTTAAAATAAGG
mDDR_166	Atr_6	GTGGAAAGGACGAAACACCGAGTAAATGCAAGAGTGCGAAGTTTTAGAGCTAGAAATAGCAAGTTAAAATAAGG
mDDR_167	Atr_7	GTGGAAAGGACGAAACACCGGAAAGGGGTCATGATTCGCAGTTTTAGAGCTAGAAATAGCAAGTTAAAATAAGG
mDDR_168	Atr_8	GTGGAAAGGACGAAACACCGCCCTACTCTTCCGTCAGTTCGTTTTAGAGCTAGAAATAGCAAGTTAAAATAAGG
mDDR_169	Atr_9	GTGGAAAGGACGAAACACCGCCAGAACTGACGGAAGAGTAGTTTTAGAGCTAGAAATAGCAAGTTAAAATAAGG
mDDR_170	Atr_10	GTGGAAAGGACGAAACACCGATATTATGAGTCAGTCGAAAGTTTTAGAGCTAGAAATAGCAAGTTAAAATAAGG
mDDR_171	Atrip_1	GTGGAAAGGACGAAACACCGCCTGTGGCTGTTCGGTGCGGGTTTTAGAGCTAGAAATAGCAAGTTAAAATAAGG
mDDR_172	Atrip_2	GTGGAAAGGACGAAACACCGCTCCGGGCCCGCTTGCTCGGGTTTTAGAGCTAGAAATAGCAAGTTAAAATAAGG
mDDR_173	Atrip_3	GTGGAAAGGACGAAACACCGCCGGACCCCGAAGACCCATTGTTTTAGAGCTAGAAATAGCAAGTTAAAATAAGG
mDDR_174	Atrip_4	GTGGAAAGGACGAAACACCGATTTACTGCGGACGACCTAGGTTTTAGAGCTAGAAATAGCAAGTTAAAATAAGG
mDDR_175	Atrip_5	GTGGAAAGGACGAAACACCGCATAAGGTCCGCCGATTAGAGTTTTAGAGCTAGAAATAGCAAGTTAAAATAAGG
mDDR_176	Atrip_6	GTGGAAAGGACGAAACACCGATAAGGTCCGCCGATTAGATGTTTTAGAGCTAGAAATAGCAAGTTAAAATAAGG
mDDR_177	Atrip_7	GTGGAAAGGACGAAACACCGGGGGACAGAAGCTGCCGCCAGTTTTAGAGCTAGAAATAGCAAGTTAAAATAAGG
mDDR_178	Atrip_8	GTGGAAAGGACGAAACACCGAGCCCTGCCCCCGCTGGCATGTTTTAGAGCTAGAAATAGCAAGTTAAAATAAGG
mDDR_179	Atrip_9	GTGGAAAGGACGAAACACCGGGCAATGGCTGACGGTGCGGGTTTTAGAGCTAGAAATAGCAAGTTAAAATAAGG
mDDR_180	Atrip_10	GTGGAAAGGACGAAACACCGGGTCCTGCATCAGTACGACCGTTTTAGAGCTAGAAATAGCAAGTTAAAATAAGG
mDDR_181	Atrx_1	GTGGAAAGGACGAAACACCGCTTTGGTTCATGACAAGTCGGTTTTAGAGCTAGAAATAGCAAGTTAAAATAAGG
mDDR_182	Atrx_2	GTGGAAAGGACGAAACACCGTTCATTTACATTCTCATCCGGTTTTAGAGCTAGAAATAGCAAGTTAAAATAAGG
mDDR_183	Atrx_3	GTGGAAAGGACGAAACACCGAGAATGGCCGTAAAAGTTCTGTTTTAGAGCTAGAAATAGCAAGTTAAAATAAGG
mDDR_184	Atrx_4	GTGGAAAGGACGAAACACCGGTGTAAAAACTACACCGTTGGTTTTAGAGCTAGAAATAGCAAGTTAAAATAAGG
mDDR_185	Atrx_5	GTGGAAAGGACGAAACACCGCATCTGAATTCGACATTGCAGTTTTAGAGCTAGAAATAGCAAGTTAAAATAAGG
mDDR_186	Atrx_6	GTGGAAAGGACGAAACACCGCCTGCGCAACCTTGGTCGAAGTTTTAGAGCTAGAAATAGCAAGTTAAAATAAGG
mDDR_187	Atrx_7	GTGGAAAGGACGAAACACCGGTCTGGAATTCAAGATCTCGGTTTTAGAGCTAGAAATAGCAAGTTAAAATAAGG
mDDR_188	Atrx_8	GTGGAAAGGACGAAACACCGTAGCCAGTCGCTCATATCTCGTTTTAGAGCTAGAAATAGCAAGTTAAAATAAGG
mDDR_189	Atrx_9	GTGGAAAGGACGAAACACCGAGTCCAGAGATATGAGCGACGTTTTAGAGCTAGAAATAGCAAGTTAAAATAAGG
mDDR_190	Atrx_10	GTGGAAAGGACGAAACACCGGTCACTGTCTTTCCGCGTTGGTTTTAGAGCTAGAAATAGCAAGTTAAAATAAGG
mDDR_191	Aurka_1	GTGGAAAGGACGAAACACCGCTTCGGTCCGAAACGCGTCTGTTTTAGAGCTAGAAATAGCAAGTTAAAATAAGG
mDDR_192	Aurka_2	GTGGAAAGGACGAAACACCGTCAGTCACCAAGACGCGTTTGTTTTAGAGCTAGAAATAGCAAGTTAAAATAAGG
mDDR_193	Aurka_3	GTGGAAAGGACGAAACACCGAAGACGCGTTTCGGACCGAAGTTTTAGAGCTAGAAATAGCAAGTTAAAATAAGG
mDDR_194	Aurka_4	GTGGAAAGGACGAAACACCGAGAAGGACACAGGACCCGCTGTTTTAGAGCTAGAAATAGCAAGTTAAAATAAGG
mDDR_195	Aurka_5	GTGGAAAGGACGAAACACCGGGCTTGTGAAGGGACACGCTGTTTTAGAGCTAGAAATAGCAAGTTAAAATAAGG
mDDR_196	Aurka_6	GTGGAAAGGACGAAACACCGCTTCTGGGGGTTATTGAGCCGTTTTAGAGCTAGAAATAGCAAGTTAAAATAAGG
mDDR_197	Aurka_7	GTGGAAAGGACGAAACACCGGATTGCAGACTTCGGGTGGTGTTTTAGAGCTAGAAATAGCAAGTTAAAATAAGG
mDDR_198	Aurka_8	GTGGAAAGGACGAAACACCGTGGTACGTGTGTGCCTCGAAGTTTTAGAGCTAGAAATAGCAAGTTAAAATAAGG
mDDR_199	Aurka_9	GTGGAAAGGACGAAACACCGCCACCTTCTCGTCATGCATCGTTTTAGAGCTAGAAATAGCAAGTTAAAATAAGG
mDDR_200	Aurka_10	GTGGAAAGGACGAAACACCGAGTGGGGATGCCTCCTTTCGGTTTTAGAGCTAGAAATAGCAAGTTAAAATAAGG
mDDR_201	Bard1_1	GTGGAAAGGACGAAACACCGAGCCGGCTACCGACGGGCTTGTTTTAGAGCTAGAAATAGCAAGTTAAAATAAGG
mDDR_202	Bard1_2	GTGGAAAGGACGAAACACCGGCCCAAAGCCCGTCGGTAGCGTTTTAGAGCTAGAAATAGCAAGTTAAAATAAGG
mDDR_203	Bard1_3	GTGGAAAGGACGAAACACCGCAGAGCAGACCCTCGGCGGCGTTTTAGAGCTAGAAATAGCAAGTTAAAATAAGG
mDDR_204	Bard1_4	GTGGAAAGGACGAAACACCGGCCTGCTCCCGTGCCCGCCAGTTTTAGAGCTAGAAATAGCAAGTTAAAATAAGG
mDDR_205	Bard1_5	GTGGAAAGGACGAAACACCGCCTCAAGATAAACCGACAATGTTTTAGAGCTAGAAATAGCAAGTTAAAATAAGG
mDDR_206	Bard1_6	GTGGAAAGGACGAAACACCGTGTGTAAAAGATCTTCGTTCGTTTTAGAGCTAGAAATAGCAAGTTAAAATAAGG
mDDR_207	Bard1_7	GTGGAAAGGACGAAACACCGGGCCACTCTTGACGGCATCGGTTTTAGAGCTAGAAATAGCAAGTTAAAATAAGG
mDDR_208	Bard1_8	GTGGAAAGGACGAAACACCGACACCTTGACTATATCGATGGTTTTAGAGCTAGAAATAGCAAGTTAAAATAAGG
mDDR_209	Bard1_9	GTGGAAAGGACGAAACACCGGCAGCGAAAGAATGGGCCGCGTTTTAGAGCTAGAAATAGCAAGTTAAAATAAGG
mDDR_210	Bard1_10	GTGGAAAGGACGAAACACCGCACCCAGAGAGGGTTCGGCAGTTTTAGAGCTAGAAATAGCAAGTTAAAATAAGG
mDDR_211	Blm_1	GTGGAAAGGACGAAACACCGACTGCATTGGCTTTACGAGGGTTTTAGAGCTAGAAATAGCAAGTTAAAATAAGG
mDDR_212	Blm_2	GTGGAAAGGACGAAACACCGGGATTTAACGAAGGAATCGGGTTTTAGAGCTAGAAATAGCAAGTTAAAATAAGG
mDDR_213	Blm_3	GTGGAAAGGACGAAACACCGGGGCAGTTTCTTCGCAGTGGGTTTTAGAGCTAGAAATAGCAAGTTAAAATAAGG
mDDR_214	Blm_4	GTGGAAAGGACGAAACACCGACATCTTTATCACTTAACGCGTTTTAGAGCTAGAAATAGCAAGTTAAAATAAGG
mDDR_215	Blm_5	GTGGAAAGGACGAAACACCGCTGCTCTGAGCCGTCACTGCGTTTTAGAGCTAGAAATAGCAAGTTAAAATAAGG
mDDR_216	Blm_6	GTGGAAAGGACGAAACACCGGTCCTGAGCAGTCTGTACCGGTTTTAGAGCTAGAAATAGCAAGTTAAAATAAGG
mDDR_217	Blm_7	GTGGAAAGGACGAAACACCGTGGGGCGCCTCTGGCGCCTGGTTTTAGAGCTAGAAATAGCAAGTTAAAATAAGG
mDDR_218	Blm_8	GTGGAAAGGACGAAACACCGAGGAGAAGAACTAGTTACGGGTTTTAGAGCTAGAAATAGCAAGTTAAAATAAGG
mDDR_219	Blm_9	GTGGAAAGGACGAAACACCGCTGAGGAACGTTCTATTTACGTTTTAGAGCTAGAAATAGCAAGTTAAAATAAGG
mDDR_220	Blm_10	GTGGAAAGGACGAAACACCGAGAAGCACATGAGGCCGAGCGTTTTAGAGCTAGAAATAGCAAGTTAAAATAAGG
mDDR_221	Brca1_1	GTGGAAAGGACGAAACACCGGGTTCCGGTAGCCCACGCTCGTTTTAGAGCTAGAAATAGCAAGTTAAAATAAGG
mDDR_222	Brca1_2	GTGGAAAGGACGAAACACCGGCGTCGATCATCCAGAGCGTGTTTTAGAGCTAGAAATAGCAAGTTAAAATAAGG
mDDR_223	Brca1_3	GTGGAAAGGACGAAACACCGGCATTTCCAGGTTCGACCTGGTTTTAGAGCTAGAAATAGCAAGTTAAAATAAGG
mDDR_224	Brca1_4	GTGGAAAGGACGAAACACCGGGCATTTCCAGGTTCGACCTGTTTTAGAGCTAGAAATAGCAAGTTAAAATAAGG
mDDR_225	Brca1_5	GTGGAAAGGACGAAACACCGATGTAGACAGATTTCTTTCGGTTTTAGAGCTAGAAATAGCAAGTTAAAATAAGG
mDDR_226	Brca1_6	GTGGAAAGGACGAAACACCGGAGCCATGGACGAGTTCCTTGTTTTAGAGCTAGAAATAGCAAGTTAAAATAAGG
mDDR_227	Brca1_7	GTGGAAAGGACGAAACACCGAGGTTAAGCGCGTGTCTCAAGTTTTAGAGCTAGAAATAGCAAGTTAAAATAAGG
mDDR_228	Brca1_8	GTGGAAAGGACGAAACACCGGTTTGTTTCACTCTCGTATCGTTTTAGAGCTAGAAATAGCAAGTTAAAATAAGG
mDDR_229	Brca1_9	GTGGAAAGGACGAAACACCGCCAGGGCACAAGGGTCCGCTGTTTTAGAGCTAGAAATAGCAAGTTAAAATAAGG
mDDR_230	Brca1_10	GTGGAAAGGACGAAACACCGGGAGATGACGAGTCAGGGATGTTTTAGAGCTAGAAATAGCAAGTTAAAATAAGG
mDDR_231	Brca2_1	GTGGAAAGGACGAAACACCGATACAATTCTGAACCTCCGGGTTTTAGAGCTAGAAATAGCAAGTTAAAATAAGG
mDDR_232	Brca2_2	GTGGAAAGGACGAAACACCGCAGCTGTGGTTCATAACCGTGTTTTAGAGCTAGAAATAGCAAGTTAAAATAAGG
mDDR_233	Brca2_3	GTGGAAAGGACGAAACACCGGAGCCACTTGACGAGACTTTGTTTTAGAGCTAGAAATAGCAAGTTAAAATAAGG
mDDR_234	Brca2_4	GTGGAAAGGACGAAACACCGAGATTTCTGGTTCTACGCTTGTTTTAGAGCTAGAAATAGCAAGTTAAAATAAGG
mDDR_235	Brca2_5	GTGGAAAGGACGAAACACCGAGAGCCACTTGACGAGACTTGTTTTAGAGCTAGAAATAGCAAGTTAAAATAAGG
mDDR_236	Brca2_6	GTGGAAAGGACGAAACACCGTAAGAGTACTTGTTCCGTTGGTTTTAGAGCTAGAAATAGCAAGTTAAAATAAGG
mDDR_237	Brca2_7	GTGGAAAGGACGAAACACCGGAAAGGCGGGACGAAGACTTGTTTTAGAGCTAGAAATAGCAAGTTAAAATAAGG
mDDR_238	Brca2_8	GTGGAAAGGACGAAACACCGAGATGGGTGGTACGCTGTCAGTTTTAGAGCTAGAAATAGCAAGTTAAAATAAGG
mDDR_239	Brca2_9	GTGGAAAGGACGAAACACCGAATTAAGGCACTCGTCTGACGTTTTAGAGCTAGAAATAGCAAGTTAAAATAAGG
mDDR_240	Brca2_10	GTGGAAAGGACGAAACACCGACGGTAAGGGCAGCCGACTTGTTTTAGAGCTAGAAATAGCAAGTTAAAATAAGG
mDDR_241	Brd4_1	GTGGAAAGGACGAAACACCGGCTGGAAAGGCCACGCAAACGTTTTAGAGCTAGAAATAGCAAGTTAAAATAAGG
mDDR_242	Brd4_2	GTGGAAAGGACGAAACACCGAATGTCTACAACGCAGGCCCGTTTTAGAGCTAGAAATAGCAAGTTAAAATAAGG
mDDR_243	Brd4_3	GTGGAAAGGACGAAACACCGTATGGAAACACCAGTTTGCGGTTTTAGAGCTAGAAATAGCAAGTTAAAATAAGG
mDDR_244	Brd4_4	GTGGAAAGGACGAAACACCGTTCAGCTTGACGGCATCCACGTTTTAGAGCTAGAAATAGCAAGTTAAAATAAGG
mDDR_245	Brd4_5	GTGGAAAGGACGAAACACCGCTCCCAAATGTCTACAACGCGTTTTAGAGCTAGAAATAGCAAGTTAAAATAAGG
mDDR_246	Brd4_6	GTGGAAAGGACGAAACACCGTGTCTACGGAGAGCGGCCCTGTTTTAGAGCTAGAAATAGCAAGTTAAAATAAGG
mDDR_247	Brd4_7	GTGGAAAGGACGAAACACCGACAGGCACGTCGAGCCCATGGTTTTAGAGCTAGAAATAGCAAGTTAAAATAAGG
mDDR_248	Brd4_8	GTGGAAAGGACGAAACACCGTGAGGAGGCACGACGGCGCCGTTTTAGAGCTAGAAATAGCAAGTTAAAATAAGG
mDDR_249	Brd4_9	GTGGAAAGGACGAAACACCGCCGAGAGGATGAAGATGCGCGTTTTAGAGCTAGAAATAGCAAGTTAAAATAAGG
mDDR_250	Brd4_10	GTGGAAAGGACGAAACACCGGGATGAAGATGCGCTGGAACGTTTTAGAGCTAGAAATAGCAAGTTAAAATAAGG
mDDR_251	Brip1_1	GTGGAAAGGACGAAACACCGCTGTGCTGGATACGCTCTACGTTTTAGAGCTAGAAATAGCAAGTTAAAATAAGG
mDDR_252	Brip1_2	GTGGAAAGGACGAAACACCGTACCTACAGCGACACAAACCGTTTTAGAGCTAGAAATAGCAAGTTAAAATAAGG
mDDR_253	Brip1_3	GTGGAAAGGACGAAACACCGAAGCTAGTCGTGCATCTACAGTTTTAGAGCTAGAAATAGCAAGTTAAAATAAGG
mDDR_254	Brip1_4	GTGGAAAGGACGAAACACCGGACTTTCCTATCGGAGACTCGTTTTAGAGCTAGAAATAGCAAGTTAAAATAAGG
mDDR_255	Brip1_5	GTGGAAAGGACGAAACACCGACTGTTAAGAAAGATCACGGGTTTTAGAGCTAGAAATAGCAAGTTAAAATAAGG
mDDR_256	Brip1_6	GTGGAAAGGACGAAACACCGAGCTGTCTTACGGAGCTCCCGTTTTAGAGCTAGAAATAGCAAGTTAAAATAAGG
mDDR_257	Brip1_7	GTGGAAAGGACGAAACACCGACACATCTCGTAGGGGCTCGGTTTTAGAGCTAGAAATAGCAAGTTAAAATAAGG
mDDR_258	Brip1_8	GTGGAAAGGACGAAACACCGTTATAGCACACATCTCGTAGGTTTTAGAGCTAGAAATAGCAAGTTAAAATAAGG
mDDR_259	Brip1_9	GTGGAAAGGACGAAACACCGGCCCGTGCTGTCATAACCGTGTTTTAGAGCTAGAAATAGCAAGTTAAAATAAGG
mDDR_260	Brip1_10	GTGGAAAGGACGAAACACCGCCGGATACTGAATTGTCGCCGTTTTAGAGCTAGAAATAGCAAGTTAAAATAAGG
mDDR_261	Carm1_1	GTGGAAAGGACGAAACACCGCGTTCGCGTCGCCGATAGTGGTTTTAGAGCTAGAAATAGCAAGTTAAAATAAGG
mDDR_262	Carm1_2	GTGGAAAGGACGAAACACCGGCGCGCCGGACCAGACGCGGGTTTTAGAGCTAGAAATAGCAAGTTAAAATAAGG
mDDR_263	Carm1_3	GTGGAAAGGACGAAACACCGGCGGCGGCAGCGACGGCGGTGTTTTAGAGCTAGAAATAGCAAGTTAAAATAAGG
mDDR_264	Carm1_4	GTGGAAAGGACGAAACACCGGGGCCGGGTGCGGGGAGCGCGTTTTAGAGCTAGAAATAGCAAGTTAAAATAAGG
mDDR_265	Carm1_5	GTGGAAAGGACGAAACACCGAACACAGACACTGTAGCGCAGTTTTAGAGCTAGAAATAGCAAGTTAAAATAAGG
mDDR_266	Carm1_6	GTGGAAAGGACGAAACACCGCGGCGAGATCCAGCGGCACGGTTTTAGAGCTAGAAATAGCAAGTTAAAATAAGG
mDDR_267	Carm1_7	GTGGAAAGGACGAAACACCGCTGCTCAGGTCGTAGGCAGTGTTTTAGAGCTAGAAATAGCAAGTTAAAATAAGG
mDDR_268	Carm1_8	GTGGAAAGGACGAAACACCGCTGAGCAGTGTTATTGCCGGGTTTTAGAGCTAGAAATAGCAAGTTAAAATAAGG
mDDR_269	Carm1_9	GTGGAAAGGACGAAACACCGAATCACACCCACTCCCGGATGTTTTAGAGCTAGAAATAGCAAGTTAAAATAAGG
mDDR_270	Carm1_10	GTGGAAAGGACGAAACACCGTATGGAGCCCATCCGGGAGTGTTTTAGAGCTAGAAATAGCAAGTTAAAATAAGG
mDDR_271	Cbx1_1	GTGGAAAGGACGAAACACCGTCTTGATCGGCGAGTTGTCAGTTTTAGAGCTAGAAATAGCAAGTTAAAATAAGG
mDDR_272	Cbx1_2	GTGGAAAGGACGAAACACCGTCAGCGGGACGGTCGACTTGGTTTTAGAGCTAGAAATAGCAAGTTAAAATAAGG
mDDR_273	Cbx1_3	GTGGAAAGGACGAAACACCGAAGCCACGAGGCTTTGCCCGGTTTTAGAGCTAGAAATAGCAAGTTAAAATAAGG
mDDR_274	Cbx1_4	GTGGAAAGGACGAAACACCGGTAGCTCCAATAATCCGCTCGTTTTAGAGCTAGAAATAGCAAGTTAAAATAAGG
mDDR_275	Cbx1_5	GTGGAAAGGACGAAACACCGTTGGAGCCAGAGCGGATTATGTTTTAGAGCTAGAAATAGCAAGTTAAAATAAGG
mDDR_276	Cbx1_6	GTGGAAAGGACGAAACACCGACGAGGCTTTGCCCGGGGTTGTTTTAGAGCTAGAAATAGCAAGTTAAAATAAGG
mDDR_277	Cbx1_7	GTGGAAAGGACGAAACACCGAAAAGCCACGAGGCTTTGCCGTTTTAGAGCTAGAAATAGCAAGTTAAAATAAGG
mDDR_278	Cbx1_8	GTGGAAAGGACGAAACACCGTCTATGAGGAAAGGCTAACGGTTTTAGAGCTAGAAATAGCAAGTTAAAATAAGG
mDDR_279	Cbx1_9	GTGGAAAGGACGAAACACCGGCAGCGCCCGAGAGTCCGAGGTTTTAGAGCTAGAAATAGCAAGTTAAAATAAGG
mDDR_280	Cbx1_10	GTGGAAAGGACGAAACACCGCAGAAAGCTGGCGGGTACTAGTTTTAGAGCTAGAAATAGCAAGTTAAAATAAGG
mDDR_281	Cbx3_1	GTGGAAAGGACGAAACACCGTGGACCGTCGTGTAGTGAATGTTTTAGAGCTAGAAATAGCAAGTTAAAATAAGG
mDDR_282	Cbx3_2	GTGGAAAGGACGAAACACCGCCTTCCCATTCACTACACGAGTTTTAGAGCTAGAAATAGCAAGTTAAAATAAGG
mDDR_283	Cbx3_3	GTGGAAAGGACGAAACACCGTCGTTCAGGGTCGAGACCTCGTTTTAGAGCTAGAAATAGCAAGTTAAAATAAGG
mDDR_284	Cbx3_4	GTGGAAAGGACGAAACACCGGTGGCGCCGATTATTCGTTCGTTTTAGAGCTAGAAATAGCAAGTTAAAATAAGG
mDDR_285	Cbx3_5	GTGGAAAGGACGAAACACCGTGGCGCCGATTATTCGTTCAGTTTTAGAGCTAGAAATAGCAAGTTAAAATAAGG
mDDR_286	Cbx3_6	GTGGAAAGGACGAAACACCGCTCGACCCTGAACGAATAATGTTTTAGAGCTAGAAATAGCAAGTTAAAATAAGG
mDDR_287	Cbx3_7	GTGGAAAGGACGAAACACCGTAACTCTCCGCTGCTGTCTGGTTTTAGAGCTAGAAATAGCAAGTTAAAATAAGG
mDDR_288	Cbx3_8	GTGGAAAGGACGAAACACCGGGACTCGGACGAGGCCGACTGTTTTAGAGCTAGAAATAGCAAGTTAAAATAAGG
mDDR_289	Cbx3_9	GTGGAAAGGACGAAACACCGAGTCAGCCGCTCCTCGTAGAGTTTTAGAGCTAGAAATAGCAAGTTAAAATAAGG
mDDR_290	Cbx3_10	GTGGAAAGGACGAAACACCGGATTGTCATTGCCTTCTACGGTTTTAGAGCTAGAAATAGCAAGTTAAAATAAGG
mDDR_291	Cbx5_1	GTGGAAAGGACGAAACACCGGTTGGACAGGCGCATGGTTAGTTTTAGAGCTAGAAATAGCAAGTTAAAATAAGG
mDDR_292	Cbx5_2	GTGGAAAGGACGAAACACCGTTGGACAGGCGCATGGTTAAGTTTTAGAGCTAGAAATAGCAAGTTAAAATAAGG
mDDR_293	Cbx5_3	GTGGAAAGGACGAAACACCGTGGACAGGCGCATGGTTAAGGTTTTAGAGCTAGAAATAGCAAGTTAAAATAAGG
mDDR_294	Cbx5_4	GTGGAAAGGACGAAACACCGAGAGCTGTCGGCTGTCCTCTGTTTTAGAGCTAGAAATAGCAAGTTAAAATAAGG
mDDR_295	Cbx5_5	GTGGAAAGGACGAAACACCGAAAGGTGTTGGACAGGCGCAGTTTTAGAGCTAGAAATAGCAAGTTAAAATAAGG
mDDR_296	Cbx5_6	GTGGAAAGGACGAAACACCGTTTAATATCATCAGCGCTGTGTTTTAGAGCTAGAAATAGCAAGTTAAAATAAGG
mDDR_297	Cbx5_7	GTGGAAAGGACGAAACACCGCAAAGCAATGATATCGCTCGGTTTTAGAGCTAGAAATAGCAAGTTAAAATAAGG
mDDR_298	Cbx5_8	GTGGAAAGGACGAAACACCGTAAGAACATTAAGTCACCGCGTTTTAGAGCTAGAAATAGCAAGTTAAAATAAGG
mDDR_299	Cbx5_9	GTGGAAAGGACGAAACACCGTTTATGAAGAGAGACTGACGGTTTTAGAGCTAGAAATAGCAAGTTAAAATAAGG
mDDR_300	Cbx5_10	GTGGAAAGGACGAAACACCGGACGTGGCACGCATATCCAGGTTTTAGAGCTAGAAATAGCAAGTTAAAATAAGG
mDDR_301	Cbx8_1	GTGGAAAGGACGAAACACCGGGTGGGGGAGCGGGTGTTCGGTTTTAGAGCTAGAAATAGCAAGTTAAAATAAGG
mDDR_302	Cbx8_2	GTGGAAAGGACGAAACACCGGCGAATGCGCCGCTTCAGGAGTTTTAGAGCTAGAAATAGCAAGTTAAAATAAGG
mDDR_303	Cbx8_3	GTGGAAAGGACGAAACACCGTGCGAATGCGCCGCTTCAGGGTTTTAGAGCTAGAAATAGCAAGTTAAAATAAGG
mDDR_304	Cbx8_4	GTGGAAAGGACGAAACACCGGAATATCTCGTGAAATGGAAGTTTTAGAGCTAGAAATAGCAAGTTAAAATAAGG
mDDR_305	Cbx8_5	GTGGAAAGGACGAAACACCGCTCTATGGCCCCAAAAAGCGGTTTTAGAGCTAGAAATAGCAAGTTAAAATAAGG
mDDR_306	Cbx8_6	GTGGAAAGGACGAAACACCGGGGGTAGCCCCGTGTTCCGCGTTTTAGAGCTAGAAATAGCAAGTTAAAATAAGG
mDDR_307	Cbx8_7	GTGGAAAGGACGAAACACCGCTCGGTCCCGGTCCCGAGGTGTTTTAGAGCTAGAAATAGCAAGTTAAAATAAGG
mDDR_308	Cbx8_8	GTGGAAAGGACGAAACACCGAGCTGGGCTTGTCGTCTACAGTTTTAGAGCTAGAAATAGCAAGTTAAAATAAGG
mDDR_309	Cbx8_9	GTGGAAAGGACGAAACACCGGTCCACAGCCAACTTGCTCGGTTTTAGAGCTAGAAATAGCAAGTTAAAATAAGG
mDDR_310	Cbx8_10	GTGGAAAGGACGAAACACCGGCCAGGGTTCGACATAGTTCGTTTTAGAGCTAGAAATAGCAAGTTAAAATAAGG
mDDR_311	Ccnh_1	GTGGAAAGGACGAAACACCGGCACTGGACCTTCGCTAGCGGTTTTAGAGCTAGAAATAGCAAGTTAAAATAAGG
mDDR_312	Ccnh_2	GTGGAAAGGACGAAACACCGCAGCTGCTCCTCGCTAGCGAGTTTTAGAGCTAGAAATAGCAAGTTAAAATAAGG
mDDR_313	Ccnh_3	GTGGAAAGGACGAAACACCGAGGAGCAGCTGGCGCGCCTGGTTTTAGAGCTAGAAATAGCAAGTTAAAATAAGG
mDDR_314	Ccnh_4	GTGGAAAGGACGAAACACCGGGAGCAGCTGGCGCGCCTGCGTTTTAGAGCTAGAAATAGCAAGTTAAAATAAGG
mDDR_315	Ccnh_5	GTGGAAAGGACGAAACACCGACAACAGACCGTGGCATAGCGTTTTAGAGCTAGAAATAGCAAGTTAAAATAAGG
mDDR_316	Ccnh_6	GTGGAAAGGACGAAACACCGCACTTGATAAAATGGCGGTCGTTTTAGAGCTAGAAATAGCAAGTTAAAATAAGG
mDDR_317	Ccnh_7	GTGGAAAGGACGAAACACCGACTTGATAAAATGGCGGTCAGTTTTAGAGCTAGAAATAGCAAGTTAAAATAAGG
mDDR_318	Ccnh_8	GTGGAAAGGACGAAACACCGTAAAAAAGTACGAGCCGCCCGTTTTAGAGCTAGAAATAGCAAGTTAAAATAAGG
mDDR_319	Ccnh_9	GTGGAAAGGACGAAACACCGGACAGCAACCTCGTCAGACCGTTTTAGAGCTAGAAATAGCAAGTTAAAATAAGG
mDDR_320	Ccnh_10	GTGGAAAGGACGAAACACCGACAGCAACCTCGTCAGACCTGTTTTAGAGCTAGAAATAGCAAGTTAAAATAAGG
mDDR_321	Cdc16_1	GTGGAAAGGACGAAACACCGAGCCGCTGCGCAAACGCGTCGTTTTAGAGCTAGAAATAGCAAGTTAAAATAAGG
mDDR_322	Cdc16_2	GTGGAAAGGACGAAACACCGTGCCGGACGCGTTTGCGCAGGTTTTAGAGCTAGAAATAGCAAGTTAAAATAAGG
mDDR_323	Cdc16_3	GTGGAAAGGACGAAACACCGGCTTGCGTGACCGGAGCGCAGTTTTAGAGCTAGAAATAGCAAGTTAAAATAAGG
mDDR_324	Cdc16_4	GTGGAAAGGACGAAACACCGTGCGCTCCGGTCACGCAAGCGTTTTAGAGCTAGAAATAGCAAGTTAAAATAAGG
mDDR_325	Cdc16_5	GTGGAAAGGACGAAACACCGTGCTTTAGATAATCGCACCCGTTTTAGAGCTAGAAATAGCAAGTTAAAATAAGG
mDDR_326	Cdc16_6	GTGGAAAGGACGAAACACCGTCGGGAATGACCGTTTCACTGTTTTAGAGCTAGAAATAGCAAGTTAAAATAAGG
mDDR_327	Cdc16_7	GTGGAAAGGACGAAACACCGCACAGCGAAGGAATGCCCGTGTTTTAGAGCTAGAAATAGCAAGTTAAAATAAGG
mDDR_328	Cdc16_8	GTGGAAAGGACGAAACACCGTCTGACCAATAACTCGAAACGTTTTAGAGCTAGAAATAGCAAGTTAAAATAAGG
mDDR_329	Cdc16_9	GTGGAAAGGACGAAACACCGTGAAATGTACATCGGGGATTGTTTTAGAGCTAGAAATAGCAAGTTAAAATAAGG
mDDR_330	Cdc16_10	GTGGAAAGGACGAAACACCGAAAACATCATTTCGCCTCCAGTTTTAGAGCTAGAAATAGCAAGTTAAAATAAGG
mDDR_331	Cdc25a_1	GTGGAAAGGACGAAACACCGTGGGGCTGCAAGCGAAGAACGTTTTAGAGCTAGAAATAGCAAGTTAAAATAAGG
mDDR_332	Cdc25a_2	GTGGAAAGGACGAAACACCGCTGTTTGGCGCGTCAGCTGCGTTTTAGAGCTAGAAATAGCAAGTTAAAATAAGG
mDDR_333	Cdc25a_3	GTGGAAAGGACGAAACACCGGTAGGGAATTTATTCTCGTCGTTTTAGAGCTAGAAATAGCAAGTTAAAATAAGG
mDDR_334	Cdc25a_4	GTGGAAAGGACGAAACACCGCGATGAGGTGAAAGGTGTCGGTTTTAGAGCTAGAAATAGCAAGTTAAAATAAGG
mDDR_335	Cdc25a_5	GTGGAAAGGACGAAACACCGCACCTTTCACCTCATCGACCGTTTTAGAGCTAGAAATAGCAAGTTAAAATAAGG
mDDR_336	Cdc25a_6	GTGGAAAGGACGAAACACCGTGCATCTCGTCACATCTACGGTTTTAGAGCTAGAAATAGCAAGTTAAAATAAGG
mDDR_337	Cdc25a_7	GTGGAAAGGACGAAACACCGGTCAAACAGCCCGCAACGATGTTTTAGAGCTAGAAATAGCAAGTTAAAATAAGG
mDDR_338	Cdc25a_8	GTGGAAAGGACGAAACACCGTGCTGGAGCCGCACGGGGAAGTTTTAGAGCTAGAAATAGCAAGTTAAAATAAGG
mDDR_339	Cdc25a_9	GTGGAAAGGACGAAACACCGGAGAGCAGACCGGTCTCACGGTTTTAGAGCTAGAAATAGCAAGTTAAAATAAGG
mDDR_340	Cdc25a_10	GTGGAAAGGACGAAACACCGATGGTGCATTGGCCGGTAGCGTTTTAGAGCTAGAAATAGCAAGTTAAAATAAGG
mDDR_341	Cdc25b_1	GTGGAAAGGACGAAACACCGCTCAGTCCTGCCCGCGTGCTGTTTTAGAGCTAGAAATAGCAAGTTAAAATAAGG
mDDR_342	Cdc25b_2	GTGGAAAGGACGAAACACCGCAGACCATGCACAACCTCGCGTTTTAGAGCTAGAAATAGCAAGTTAAAATAAGG
mDDR_343	Cdc25b_3	GTGGAAAGGACGAAACACCGTCAGCGGCCGCGCCACCTCTGTTTTAGAGCTAGAAATAGCAAGTTAAAATAAGG
mDDR_344	Cdc25b_4	GTGGAAAGGACGAAACACCGCCAGCCTGTTCTGGAACGACGTTTTAGAGCTAGAAATAGCAAGTTAAAATAAGG
mDDR_345	Cdc25b_5	GTGGAAAGGACGAAACACCGCTCAGAGGTGCGCCTGGACAGTTTTAGAGCTAGAAATAGCAAGTTAAAATAAGG
mDDR_346	Cdc25b_6	GTGGAAAGGACGAAACACCGCAGCCCTGTGGACCCGCAGAGTTTTAGAGCTAGAAATAGCAAGTTAAAATAAGG
mDDR_347	Cdc25b_7	GTGGAAAGGACGAAACACCGTCTTCAGAAGCCCTTTCGACGTTTTAGAGCTAGAAATAGCAAGTTAAAATAAGG
mDDR_348	Cdc25b_8	GTGGAAAGGACGAAACACCGTGAAGAAGATGACGGATTTGGTTTTAGAGCTAGAAATAGCAAGTTAAAATAAGG
mDDR_349	Cdc25b_9	GTGGAAAGGACGAAACACCGCGAGAAGGTCCCCGCGGGCAGTTTTAGAGCTAGAAATAGCAAGTTAAAATAAGG
mDDR_350	Cdc25b_10	GTGGAAAGGACGAAACACCGTGAGGTTCTCCATGCCCGCGGTTTTAGAGCTAGAAATAGCAAGTTAAAATAAGG
mDDR_351	Cdc45_1	GTGGAAAGGACGAAACACCGGTAGAACTCCTTGCGGAAATGTTTTAGAGCTAGAAATAGCAAGTTAAAATAAGG
mDDR_352	Cdc45_2	GTGGAAAGGACGAAACACCGGTTCGTGACCGATTTCCGCAGTTTTAGAGCTAGAAATAGCAAGTTAAAATAAGG
mDDR_353	Cdc45_3	GTGGAAAGGACGAAACACCGACACAAGGCATCCACGTCCGGTTTTAGAGCTAGAAATAGCAAGTTAAAATAAGG
mDDR_354	Cdc45_4	GTGGAAAGGACGAAACACCGTCTCTTTGTGGCCTCGGACGGTTTTAGAGCTAGAAATAGCAAGTTAAAATAAGG
mDDR_355	Cdc45_5	GTGGAAAGGACGAAACACCGGAACCAGCGTATACTGGACGGTTTTAGAGCTAGAAATAGCAAGTTAAAATAAGG
mDDR_356	Cdc45_6	GTGGAAAGGACGAAACACCGAAACCGGAACCAGCGTATACGTTTTAGAGCTAGAAATAGCAAGTTAAAATAAGG
mDDR_357	Cdc45_7	GTGGAAAGGACGAAACACCGGATGGCTGCCCCGCTGAGCGGTTTTAGAGCTAGAAATAGCAAGTTAAAATAAGG
mDDR_358	Cdc45_8	GTGGAAAGGACGAAACACCGGCCCTGTTCCACGCTCAGCGGTTTTAGAGCTAGAAATAGCAAGTTAAAATAAGG
mDDR_359	Cdc45_9	GTGGAAAGGACGAAACACCGATTGTGTAGAGTCCGAGAGCGTTTTAGAGCTAGAAATAGCAAGTTAAAATAAGG
mDDR_360	Cdc45_10	GTGGAAAGGACGAAACACCGGCAGTGACACAAGAGCGTCCGTTTTAGAGCTAGAAATAGCAAGTTAAAATAAGG
mDDR_361	Cdc5l_1	GTGGAAAGGACGAAACACCGTCTTCCTATGATCGGAGCAAGTTTTAGAGCTAGAAATAGCAAGTTAAAATAAGG
mDDR_362	Cdc5l_2	GTGGAAAGGACGAAACACCGAGGACCATTGCTCCGATCATGTTTTAGAGCTAGAAATAGCAAGTTAAAATAAGG
mDDR_363	Cdc5l_3	GTGGAAAGGACGAAACACCGTCATCCATGTCTATCGGGTCGTTTTAGAGCTAGAAATAGCAAGTTAAAATAAGG
mDDR_364	Cdc5l_4	GTGGAAAGGACGAAACACCGCCGGCCTGACCCGATAGACAGTTTTAGAGCTAGAAATAGCAAGTTAAAATAAGG
mDDR_365	Cdc5l_5	GTGGAAAGGACGAAACACCGGGCCAGACGGGCTCGAGCCTGTTTTAGAGCTAGAAATAGCAAGTTAAAATAAGG
mDDR_366	Cdc5l_6	GTGGAAAGGACGAAACACCGTTTCAGGAAACTGCGGCAGCGTTTTAGAGCTAGAAATAGCAAGTTAAAATAAGG
mDDR_367	Cdc5l_7	GTGGAAAGGACGAAACACCGCAGTGAAGTCGCACGGCAGAGTTTTAGAGCTAGAAATAGCAAGTTAAAATAAGG
mDDR_368	Cdc5l_8	GTGGAAAGGACGAAACACCGCTCGTGAACATCTCCGTTTAGTTTTAGAGCTAGAAATAGCAAGTTAAAATAAGG
mDDR_369	Cdc5l_9	GTGGAAAGGACGAAACACCGCAAAATCATTCTTAGGTGCGGTTTTAGAGCTAGAAATAGCAAGTTAAAATAAGG
mDDR_370	Cdc5l_10	GTGGAAAGGACGAAACACCGAGAAGATGTGCAGCGGCAACGTTTTAGAGCTAGAAATAGCAAGTTAAAATAAGG
mDDR_371	Cdk2_1	GTGGAAAGGACGAAACACCGTGGAGAGGGCACGTACGGAGGTTTTAGAGCTAGAAATAGCAAGTTAAAATAAGG
mDDR_372	Cdk2_2	GTGGAAAGGACGAAACACCGCAAGTTGACGGGAGAAGTTGGTTTTAGAGCTAGAAATAGCAAGTTAAAATAAGG
mDDR_373	Cdk2_3	GTGGAAAGGACGAAACACCGAAGGAGAGAGATCTCTCGGAGTTTTAGAGCTAGAAATAGCAAGTTAAAATAAGG
mDDR_374	Cdk2_4	GTGGAAAGGACGAAACACCGCATGAGTGTAAGTTCGGACAGTTTTAGAGCTAGAAATAGCAAGTTAAAATAAGG
mDDR_375	Cdk2_5	GTGGAAAGGACGAAACACCGTCATGAGTGTAAGTTCGGACGTTTTAGAGCTAGAAATAGCAAGTTAAAATAAGG
mDDR_376	Cdk2_6	GTGGAAAGGACGAAACACCGTGCAGAGGGGTCCATCAAGCGTTTTAGAGCTAGAAATAGCAAGTTAAAATAAGG
mDDR_377	Cdk2_7	GTGGAAAGGACGAAACACCGGGGGCTTAAGGTCTCGGTGAGTTTTAGAGCTAGAAATAGCAAGTTAAAATAAGG
mDDR_378	Cdk2_8	GTGGAAAGGACGAAACACCGACTCCACAGCCGTGGATATCGTTTTAGAGCTAGAAATAGCAAGTTAAAATAAGG
mDDR_379	Cdk2_9	GTGGAAAGGACGAAACACCGTCCCCAGAGTCCGAAAGATCGTTTTAGAGCTAGAAATAGCAAGTTAAAATAAGG
mDDR_380	Cdk2_10	GTGGAAAGGACGAAACACCGTTTGGCTGAAATCCGCTTGTGTTTTAGAGCTAGAAATAGCAAGTTAAAATAAGG
mDDR_381	Cdk7_1	GTGGAAAGGACGAAACACCGGAAACTGGACTTCCTCGGAGGTTTTAGAGCTAGAAATAGCAAGTTAAAATAAGG
mDDR_382	Cdk7_2	GTGGAAAGGACGAAACACCGCTTAATGGCGACGATTTGGTGTTTTAGAGCTAGAAATAGCAAGTTAAAATAAGG
mDDR_383	Cdk7_3	GTGGAAAGGACGAAACACCGTTGCGACGGTCTATAAGGCCGTTTTAGAGCTAGAAATAGCAAGTTAAAATAAGG
mDDR_384	Cdk7_4	GTGGAAAGGACGAAACACCGTTTGGCCTGGCCAAATCATTGTTTTAGAGCTAGAAATAGCAAGTTAAAATAAGG
mDDR_385	Cdk7_5	GTGGAAAGGACGAAACACCGTGATGTGTGTAAGCCCTATTGTTTTAGAGCTAGAAATAGCAAGTTAAAATAAGG
mDDR_386	Cdk7_6	GTGGAAAGGACGAAACACCGATCATTTGGGAGCCCCAATAGTTTTAGAGCTAGAAATAGCAAGTTAAAATAAGG
mDDR_387	Cdk7_7	GTGGAAAGGACGAAACACCGAGCACATCTTCATCGCGGCTGTTTTAGAGCTAGAAATAGCAAGTTAAAATAAGG
mDDR_388	Cdk7_8	GTGGAAAGGACGAAACACCGGAGGCTGTGGTCCGCGTACAGTTTTAGAGCTAGAAATAGCAAGTTAAAATAAGG
mDDR_389	Cdk7_9	GTGGAAAGGACGAAACACCGGGAACCGGCGAATCCAACCGGTTTTAGAGCTAGAAATAGCAAGTTAAAATAAGG
mDDR_390	Cdk7_10	GTGGAAAGGACGAAACACCGAAGTACTTCAGTAACCGCCCGTTTTAGAGCTAGAAATAGCAAGTTAAAATAAGG
mDDR_391	Cdkn1a_1	GTGGAAAGGACGAAACACCGATGTCCGACCTGTTCCGCACGTTTTAGAGCTAGAAATAGCAAGTTAAAATAAGG
mDDR_392	Cdkn1a_2	GTGGAAAGGACGAAACACCGCGCTGGAGGGCAACTTCGTCGTTTTAGAGCTAGAAATAGCAAGTTAAAATAAGG
mDDR_393	Cdkn1a_3	GTGGAAAGGACGAAACACCGACTTCGTCTGGGAGCGCGTTGTTTTAGAGCTAGAAATAGCAAGTTAAAATAAGG
mDDR_394	Cdkn1a_4	GTGGAAAGGACGAAACACCGTCCCGCAGCCGTGACGACCTGTTTTAGAGCTAGAAATAGCAAGTTAAAATAAGG
mDDR_395	Cdkn1a_5	GTGGAAAGGACGAAACACCGGGAACAGGTCGGACATCACCGTTTTAGAGCTAGAAATAGCAAGTTAAAATAAGG
mDDR_396	Cdkn1a_6	GTGGAAAGGACGAAACACCGTGCTCCTGTGCGGAACAGGTGTTTTAGAGCTAGAAATAGCAAGTTAAAATAAGG
mDDR_397	Cdkn1a_7	GTGGAAAGGACGAAACACCGCCGTGATTGCGATGCGCTCAGTTTTAGAGCTAGAAATAGCAAGTTAAAATAAGG
mDDR_398	Cdkn1a_8	GTGGAAAGGACGAAACACCGTCCAGGAGGCCCGAGAACGGGTTTTAGAGCTAGAAATAGCAAGTTAAAATAAGG
mDDR_399	Cdkn1a_9	GTGGAAAGGACGAAACACCGGCAGAAGACCAATCTGCGCTGTTTTAGAGCTAGAAATAGCAAGTTAAAATAAGG
mDDR_400	Cdkn1a_10	GTGGAAAGGACGAAACACCGCTATCACTCCAAGCGCAGATGTTTTAGAGCTAGAAATAGCAAGTTAAAATAAGG
mDDR_401	Cdkn2a_1	GTGGAAAGGACGAAACACCGCCGAAAGAGTTCGGGGCGTTGTTTTAGAGCTAGAAATAGCAAGTTAAAATAAGG
mDDR_402	Cdkn2a_2	GTGGAAAGGACGAAACACCGGGTACGACCGAAAGAGTTCGGTTTTAGAGCTAGAAATAGCAAGTTAAAATAAGG
mDDR_403	Cdkn2a_3	GTGGAAAGGACGAAACACCGCGGTGCAGATTCGAACTGCGGTTTTAGAGCTAGAAATAGCAAGTTAAAATAAGG
mDDR_404	Cdkn2a_4	GTGGAAAGGACGAAACACCGCCCGCGCTGCGTCGTGCACCGTTTTAGAGCTAGAAATAGCAAGTTAAAATAAGG
mDDR_405	Cdkn2a_5	GTGGAAAGGACGAAACACCGGGGTCGCCTGCCGCTCGACTGTTTTAGAGCTAGAAATAGCAAGTTAAAATAAGG
mDDR_406	Cdkn2a_6	GTGGAAAGGACGAAACACCGCTTGGGCCAAGTCGAGCGGCGTTTTAGAGCTAGAAATAGCAAGTTAAAATAAGG
mDDR_407	Cdkn2a_7	GTGGAAAGGACGAAACACCGGTGCGATATTTGCGTTCCGCGTTTTAGAGCTAGAAATAGCAAGTTAAAATAAGG
mDDR_408	Cdkn2a_8	GTGGAAAGGACGAAACACCGGAAGCTATGCCCGTCGGTCTGTTTTAGAGCTAGAAATAGCAAGTTAAAATAAGG
mDDR_409	Cdkn2a_9	GTGGAAAGGACGAAACACCGCACTGTGAGGATTCAGCGCGGTTTTAGAGCTAGAAATAGCAAGTTAAAATAAGG
mDDR_410	Cdkn2a_10	GTGGAAAGGACGAAACACCGTGGTGAAGTTCGTGCGATCCGTTTTAGAGCTAGAAATAGCAAGTTAAAATAAGG
mDDR_411	Chaf1a_1	GTGGAAAGGACGAAACACCGGGCCGCGACGCGGACAGCCGGTTTTAGAGCTAGAAATAGCAAGTTAAAATAAGG
mDDR_412	Chaf1a_2	GTGGAAAGGACGAAACACCGGCTGTCCGCGTCGCGGCCTCGTTTTAGAGCTAGAAATAGCAAGTTAAAATAAGG
mDDR_413	Chaf1a_3	GTGGAAAGGACGAAACACCGTGTGGTCATTATCGACCTGAGTTTTAGAGCTAGAAATAGCAAGTTAAAATAAGG
mDDR_414	Chaf1a_4	GTGGAAAGGACGAAACACCGTGACAGTCACCCGTCCTCTTGTTTTAGAGCTAGAAATAGCAAGTTAAAATAAGG
mDDR_415	Chaf1a_5	GTGGAAAGGACGAAACACCGACAAGGTTCAGGCGTTTGAAGTTTTAGAGCTAGAAATAGCAAGTTAAAATAAGG
mDDR_416	Chaf1a_6	GTGGAAAGGACGAAACACCGTTGAGTACAAAGTTGGTCGGGTTTTAGAGCTAGAAATAGCAAGTTAAAATAAGG
mDDR_417	Chaf1a_7	GTGGAAAGGACGAAACACCGCAAGTCGGAACTCGTGCAGTGTTTTAGAGCTAGAAATAGCAAGTTAAAATAAGG
mDDR_418	Chaf1a_8	GTGGAAAGGACGAAACACCGGGCCCCTGCGGCATTGCTCCGTTTTAGAGCTAGAAATAGCAAGTTAAAATAAGG
mDDR_419	Chaf1a_9	GTGGAAAGGACGAAACACCGATGAAGAAGCGGCGCTATGAGTTTTAGAGCTAGAAATAGCAAGTTAAAATAAGG
mDDR_420	Chaf1a_10	GTGGAAAGGACGAAACACCGATGTAGCAGCGGAAGCAACTGTTTTAGAGCTAGAAATAGCAAGTTAAAATAAGG
mDDR_421	Chek1_1	GTGGAAAGGACGAAACACCGAGAATTTCACTACATTCTCGGTTTTAGAGCTAGAAATAGCAAGTTAAAATAAGG
mDDR_422	Chek1_2	GTGGAAAGGACGAAACACCGAGAAGCTCCGGAGCAACATAGTTTTAGAGCTAGAAATAGCAAGTTAAAATAAGG
mDDR_423	Chek1_3	GTGGAAAGGACGAAACACCGTTGGCTTGGCAACGGTATTTGTTTTAGAGCTAGAAATAGCAAGTTAAAATAAGG
mDDR_424	Chek1_4	GTGGAAAGGACGAAACACCGATACCACCTGATGTGGCGCGGTTTTAGAGCTAGAAATAGCAAGTTAAAATAAGG
mDDR_425	Chek1_5	GTGGAAAGGACGAAACACCGAAGAGGCCACGCGCCACATCGTTTTAGAGCTAGAAATAGCAAGTTAAAATAAGG
mDDR_426	Chek1_6	GTGGAAAGGACGAAACACCGGGACACTGGTCCCTCGAACGGTTTTAGAGCTAGAAATAGCAAGTTAAAATAAGG
mDDR_427	Chek1_7	GTGGAAAGGACGAAACACCGACCAGTTTGTCCACGTTCGAGTTTTAGAGCTAGAAATAGCAAGTTAAAATAAGG
mDDR_428	Chek1_8	GTGGAAAGGACGAAACACCGATGCTCAGGACACGTAGGCTGTTTTAGAGCTAGAAATAGCAAGTTAAAATAAGG
mDDR_429	Chek1_9	GTGGAAAGGACGAAACACCGCCTGGCAGCGCTTGGTCAAAGTTTTAGAGCTAGAAATAGCAAGTTAAAATAAGG
mDDR_430	Chek1_10	GTGGAAAGGACGAAACACCGGAAAGAGACCTTCGAGAAGTGTTTTAGAGCTAGAAATAGCAAGTTAAAATAAGG
mDDR_431	Chek2_1	GTGGAAAGGACGAAACACCGGGACGGCACTGTGCCGGTAGGTTTTAGAGCTAGAAATAGCAAGTTAAAATAAGG
mDDR_432	Chek2_2	GTGGAAAGGACGAAACACCGCAGAACTGGAGTGCGAGGACGTTTTAGAGCTAGAAATAGCAAGTTAAAATAAGG
mDDR_433	Chek2_3	GTGGAAAGGACGAAACACCGTGCCCCTTGGGCTCGGCTATGTTTTAGAGCTAGAAATAGCAAGTTAAAATAAGG
mDDR_434	Chek2_4	GTGGAAAGGACGAAACACCGACTGTGTTAACGACAACTACGTTTTAGAGCTAGAAATAGCAAGTTAAAATAAGG
mDDR_435	Chek2_5	GTGGAAAGGACGAAACACCGAGCTGTGAATATTGCTTCGAGTTTTAGAGCTAGAAATAGCAAGTTAAAATAAGG
mDDR_436	Chek2_6	GTGGAAAGGACGAAACACCGAATAAGCTCGGTATTTACGAGTTTTAGAGCTAGAAATAGCAAGTTAAAATAAGG
mDDR_437	Chek2_7	GTGGAAAGGACGAAACACCGTTCGTAAATACCGAGCTTATGTTTTAGAGCTAGAAATAGCAAGTTAAAATAAGG
mDDR_438	Chek2_8	GTGGAAAGGACGAAACACCGTAAAGATCATTAGCAAGCGGGTTTTAGAGCTAGAAATAGCAAGTTAAAATAAGG
mDDR_439	Chek2_9	GTGGAAAGGACGAAACACCGAGGAGAACTATTTGACCGGGGTTTTAGAGCTAGAAATAGCAAGTTAAAATAAGG
mDDR_440	Chek2_10	GTGGAAAGGACGAAACACCGATAAGTGGGCGTACCACATAGTTTTAGAGCTAGAAATAGCAAGTTAAAATAAGG
mDDR_441	Clk2_1	GTGGAAAGGACGAAACACCGGGAATGGTACCTTCGGGGATGTTTTAGAGCTAGAAATAGCAAGTTAAAATAAGG
mDDR_442	Clk2_2	GTGGAAAGGACGAAACACCGCCTCAGAGCGAGGTAGCCGGGTTTTAGAGCTAGAAATAGCAAGTTAAAATAAGG
mDDR_443	Clk2_3	GTGGAAAGGACGAAACACCGCCCTCCGCCGCCGCCTTGTCGTTTTAGAGCTAGAAATAGCAAGTTAAAATAAGG
mDDR_444	Clk2_4	GTGGAAAGGACGAAACACCGAGTGTAGAGGACGACGCTGAGTTTTAGAGCTAGAAATAGCAAGTTAAAATAAGG
mDDR_445	Clk2_5	GTGGAAAGGACGAAACACCGTCATCTACCACGTCGGGGACGTTTTAGAGCTAGAAATAGCAAGTTAAAATAAGG
mDDR_446	Clk2_6	GTGGAAAGGACGAAACACCGTGAGGAAATCGAAGGTGCTAGTTTTAGAGCTAGAAATAGCAAGTTAAAATAAGG
mDDR_447	Clk2_7	GTGGAAAGGACGAAACACCGCATCCACCAAGTGCGCCACAGTTTTAGAGCTAGAAATAGCAAGTTAAAATAAGG
mDDR_448	Clk2_8	GTGGAAAGGACGAAACACCGCAATGGTGCTATGGTGTTCGGTTTTAGAGCTAGAAATAGCAAGTTAAAATAAGG
mDDR_449	Clk2_9	GTGGAAAGGACGAAACACCGGGTCACAGCCATGCGATGTAGTTTTAGAGCTAGAAATAGCAAGTTAAAATAAGG
mDDR_450	Clk2_10	GTGGAAAGGACGAAACACCGGTTCTCACGAACGTAGCGCCGTTTTAGAGCTAGAAATAGCAAGTTAAAATAAGG
mDDR_451	Clp1_1	GTGGAAAGGACGAAACACCGCTCCAACTGAACCGATTGAGGTTTTAGAGCTAGAAATAGCAAGTTAAAATAAGG
mDDR_452	Clp1_2	GTGGAAAGGACGAAACACCGACTCAACTACGCAGTGCGTTGTTTTAGAGCTAGAAATAGCAAGTTAAAATAAGG
mDDR_453	Clp1_3	GTGGAAAGGACGAAACACCGCTCAACTACGCAGTGCGTTTGTTTTAGAGCTAGAAATAGCAAGTTAAAATAAGG
mDDR_454	Clp1_4	GTGGAAAGGACGAAACACCGGGGCCGCCGTCCTACTTACGGTTTTAGAGCTAGAAATAGCAAGTTAAAATAAGG
mDDR_455	Clp1_5	GTGGAAAGGACGAAACACCGAACAGAGCTTCGATTTGAGGGTTTTAGAGCTAGAAATAGCAAGTTAAAATAAGG
mDDR_456	Clp1_6	GTGGAAAGGACGAAACACCGCTGCTGGACGCTCAATGTACGTTTTAGAGCTAGAAATAGCAAGTTAAAATAAGG
mDDR_457	Clp1_7	GTGGAAAGGACGAAACACCGGCAGTTGAGTGGCCGGACTGGTTTTAGAGCTAGAAATAGCAAGTTAAAATAAGG
mDDR_458	Clp1_8	GTGGAAAGGACGAAACACCGAACACAGTTCGAACAAAATGGTTTTAGAGCTAGAAATAGCAAGTTAAAATAAGG
mDDR_459	Clp1_9	GTGGAAAGGACGAAACACCGGAGTATTTCTATGGATTTCGGTTTTAGAGCTAGAAATAGCAAGTTAAAATAAGG
mDDR_460	Clp1_10	GTGGAAAGGACGAAACACCGAGCCCTGGTGCACGCAGCGTGTTTTAGAGCTAGAAATAGCAAGTTAAAATAAGG
mDDR_461	Clspn_1	GTGGAAAGGACGAAACACCGCTCTGCGCTGTCGTCGTAGGGTTTTAGAGCTAGAAATAGCAAGTTAAAATAAGG
mDDR_462	Clspn_2	GTGGAAAGGACGAAACACCGCACCTACGACGACAGCGCAGGTTTTAGAGCTAGAAATAGCAAGTTAAAATAAGG
mDDR_463	Clspn_3	GTGGAAAGGACGAAACACCGAGCCACTGTCATTAAGCGGCGTTTTAGAGCTAGAAATAGCAAGTTAAAATAAGG
mDDR_464	Clspn_4	GTGGAAAGGACGAAACACCGAAAGGCAGCGAGGCTAAGTAGTTTTAGAGCTAGAAATAGCAAGTTAAAATAAGG
mDDR_465	Clspn_5	GTGGAAAGGACGAAACACCGTAAGCCCCGGCCCACGTGCCGTTTTAGAGCTAGAAATAGCAAGTTAAAATAAGG
mDDR_466	Clspn_6	GTGGAAAGGACGAAACACCGATTTCTTCAAACGTAAGCCCGTTTTAGAGCTAGAAATAGCAAGTTAAAATAAGG
mDDR_467	Clspn_7	GTGGAAAGGACGAAACACCGGCTTCACAGCCTGATATCGAGTTTTAGAGCTAGAAATAGCAAGTTAAAATAAGG
mDDR_468	Clspn_8	GTGGAAAGGACGAAACACCGGGAAGTGAGGACGAGTACGAGTTTTAGAGCTAGAAATAGCAAGTTAAAATAAGG
mDDR_469	Clspn_9	GTGGAAAGGACGAAACACCGGATCTACACAGCGACGGGCCGTTTTAGAGCTAGAAATAGCAAGTTAAAATAAGG
mDDR_470	Clspn_10	GTGGAAAGGACGAAACACCGTTCTTCAACCTGATCGTCATGTTTTAGAGCTAGAAATAGCAAGTTAAAATAAGG
mDDR_471	Crebbp_1	GTGGAAAGGACGAAACACCGCGAGCTGAGTTTGGCTCGTTGTTTTAGAGCTAGAAATAGCAAGTTAAAATAAGG
mDDR_472	Crebbp_2	GTGGAAAGGACGAAACACCGTTATGTTTGGACGCAGCATCGTTTTAGAGCTAGAAATAGCAAGTTAAAATAAGG
mDDR_473	Crebbp_3	GTGGAAAGGACGAAACACCGTTGTTGGTTTCGCTTGTCACGTTTTAGAGCTAGAAATAGCAAGTTAAAATAAGG
mDDR_474	Crebbp_4	GTGGAAAGGACGAAACACCGGCACTGGTGTTCGAAAAGGCGTTTTAGAGCTAGAAATAGCAAGTTAAAATAAGG
mDDR_475	Crebbp_5	GTGGAAAGGACGAAACACCGCTGCTGTAGGTATCGTGCTGGTTTTAGAGCTAGAAATAGCAAGTTAAAATAAGG
mDDR_476	Crebbp_6	GTGGAAAGGACGAAACACCGCTGGAAGGAGGCGCTGCTGTGTTTTAGAGCTAGAAATAGCAAGTTAAAATAAGG
mDDR_477	Crebbp_7	GTGGAAAGGACGAAACACCGAGCAGTTGGCATTGCGACACGTTTTAGAGCTAGAAATAGCAAGTTAAAATAAGG
mDDR_478	Crebbp_8	GTGGAAAGGACGAAACACCGTCAGCTCATGCGCCGGCGAAGTTTTAGAGCTAGAAATAGCAAGTTAAAATAAGG
mDDR_479	Crebbp_9	GTGGAAAGGACGAAACACCGCCACTGACTTGGTTGGGACGGTTTTAGAGCTAGAAATAGCAAGTTAAAATAAGG
mDDR_480	Crebbp_10	GTGGAAAGGACGAAACACCGGGGGGCTCATGGGGTTCGGCGTTTTAGAGCTAGAAATAGCAAGTTAAAATAAGG
mDDR_481	Cul4a_1	GTGGAAAGGACGAAACACCGAAGCCCGCGGCGTTGGCCGGGTTTTAGAGCTAGAAATAGCAAGTTAAAATAAGG
mDDR_482	Cul4a_2	GTGGAAAGGACGAAACACCGGGGGCCACCGGCCAACGCCGGTTTTAGAGCTAGAAATAGCAAGTTAAAATAAGG
mDDR_483	Cul4a_3	GTGGAAAGGACGAAACACCGGGTGGCCCCGCCAAGCCGGGGTTTTAGAGCTAGAAATAGCAAGTTAAAATAAGG
mDDR_484	Cul4a_4	GTGGAAAGGACGAAACACCGGAAGCTTCACGAAGCGGTCAGTTTTAGAGCTAGAAATAGCAAGTTAAAATAAGG
mDDR_485	Cul4a_5	GTGGAAAGGACGAAACACCGCAGCTGCTTGTAGAGCGTTGGTTTTAGAGCTAGAAATAGCAAGTTAAAATAAGG
mDDR_486	Cul4a_6	GTGGAAAGGACGAAACACCGCTGATTGGGCGTGAACGAAGGTTTTAGAGCTAGAAATAGCAAGTTAAAATAAGG
mDDR_487	Cul4a_7	GTGGAAAGGACGAAACACCGGCTGGGACACGCCGTGCTGAGTTTTAGAGCTAGAAATAGCAAGTTAAAATAAGG
mDDR_488	Cul4a_8	GTGGAAAGGACGAAACACCGGTATTCAAGACGTTCTACCTGTTTTAGAGCTAGAAATAGCAAGTTAAAATAAGG
mDDR_489	Cul4a_9	GTGGAAAGGACGAAACACCGGTGCTGCTCATGTTCAACGAGTTTTAGAGCTAGAAATAGCAAGTTAAAATAAGG
mDDR_490	Cul4a_10	GTGGAAAGGACGAAACACCGTGACTATAGCAGCGTCGATCGTTTTAGAGCTAGAAATAGCAAGTTAAAATAAGG
mDDR_491	Cul5_1	GTGGAAAGGACGAAACACCGACGGCTGCCCGGGACGAGCTGTTTTAGAGCTAGAAATAGCAAGTTAAAATAAGG
mDDR_492	Cul5_2	GTGGAAAGGACGAAACACCGCAACTTGGACTCTCGCGAGAGTTTTAGAGCTAGAAATAGCAAGTTAAAATAAGG
mDDR_493	Cul5_3	GTGGAAAGGACGAAACACCGATGCGCTCTCTCGCGTGGGCGTTTTAGAGCTAGAAATAGCAAGTTAAAATAAGG
mDDR_494	Cul5_4	GTGGAAAGGACGAAACACCGCGTCAGCGCCGAGCTCGTCCGTTTTAGAGCTAGAAATAGCAAGTTAAAATAAGG
mDDR_495	Cul5_5	GTGGAAAGGACGAAACACCGCTCGCACCCCGATGACCAGCGTTTTAGAGCTAGAAATAGCAAGTTAAAATAAGG
mDDR_496	Cul5_6	GTGGAAAGGACGAAACACCGCTGAAGCTTGTCCTCGGGGTGTTTTAGAGCTAGAAATAGCAAGTTAAAATAAGG
mDDR_497	Cul5_7	GTGGAAAGGACGAAACACCGGGAAGTAACCACGTTTCAGTGTTTTAGAGCTAGAAATAGCAAGTTAAAATAAGG
mDDR_498	Cul5_8	GTGGAAAGGACGAAACACCGCAACACAGCCAACTGAAACGGTTTTAGAGCTAGAAATAGCAAGTTAAAATAAGG
mDDR_499	Cul5_9	GTGGAAAGGACGAAACACCGTTGAACACAGGTACATCCGGGTTTTAGAGCTAGAAATAGCAAGTTAAAATAAGG
mDDR_500	Cul5_10	GTGGAAAGGACGAAACACCGCAGGTACATCCGGAGGGACGGTTTTAGAGCTAGAAATAGCAAGTTAAAATAAGG
mDDR_501	Dclre1a_1	GTGGAAAGGACGAAACACCGATTATTTGGATGTACGGGTTGTTTTAGAGCTAGAAATAGCAAGTTAAAATAAGG
mDDR_502	Dclre1a_2	GTGGAAAGGACGAAACACCGATAAACAGGGCGCACCTTCGGTTTTAGAGCTAGAAATAGCAAGTTAAAATAAGG
mDDR_503	Dclre1a_3	GTGGAAAGGACGAAACACCGTCATAAACAGGGCGCACCTTGTTTTAGAGCTAGAAATAGCAAGTTAAAATAAGG
mDDR_504	Dclre1a_4	GTGGAAAGGACGAAACACCGACCAGAGGATCACCGCGCAAGTTTTAGAGCTAGAAATAGCAAGTTAAAATAAGG
mDDR_505	Dclre1a_5	GTGGAAAGGACGAAACACCGGCCACGAGTCCGTCTCACGAGTTTTAGAGCTAGAAATAGCAAGTTAAAATAAGG
mDDR_506	Dclre1a_6	GTGGAAAGGACGAAACACCGTTTCAGTACGGTGAGATCGAGTTTTAGAGCTAGAAATAGCAAGTTAAAATAAGG
mDDR_507	Dclre1a_7	GTGGAAAGGACGAAACACCGTCCATTCTGATCATTACGCCGTTTTAGAGCTAGAAATAGCAAGTTAAAATAAGG
mDDR_508	Dclre1a_8	GTGGAAAGGACGAAACACCGATACATCCGTCAGTTGCCGAGTTTTAGAGCTAGAAATAGCAAGTTAAAATAAGG
mDDR_509	Dclre1a_9	GTGGAAAGGACGAAACACCGCAGCATGGAACGCTCTCGCCGTTTTAGAGCTAGAAATAGCAAGTTAAAATAAGG
mDDR_510	Dclre1a_10	GTGGAAAGGACGAAACACCGCACAGACATGTGCGACTCTTGTTTTAGAGCTAGAAATAGCAAGTTAAAATAAGG
mDDR_511	Dclre1b_1	GTGGAAAGGACGAAACACCGCAGGAACTTCGACAAGCAAGGTTTTAGAGCTAGAAATAGCAAGTTAAAATAAGG
mDDR_512	Dclre1b_2	GTGGAAAGGACGAAACACCGTAGCCCTTGAGTTTCGGACCGTTTTAGAGCTAGAAATAGCAAGTTAAAATAAGG
mDDR_513	Dclre1b_3	GTGGAAAGGACGAAACACCGAGCCCTTGAGTTTCGGACCTGTTTTAGAGCTAGAAATAGCAAGTTAAAATAAGG
mDDR_514	Dclre1b_4	GTGGAAAGGACGAAACACCGCACCCAGGTCCGAAACTCAAGTTTTAGAGCTAGAAATAGCAAGTTAAAATAAGG
mDDR_515	Dclre1b_5	GTGGAAAGGACGAAACACCGCCTTGAGTTTCGGACCTGGGGTTTTAGAGCTAGAAATAGCAAGTTAAAATAAGG
mDDR_516	Dclre1b_6	GTGGAAAGGACGAAACACCGGGTATTAAGTCCTCAACGCCGTTTTAGAGCTAGAAATAGCAAGTTAAAATAAGG
mDDR_517	Dclre1b_7	GTGGAAAGGACGAAACACCGCAGAGTGGCAGATCTCCGTAGTTTTAGAGCTAGAAATAGCAAGTTAAAATAAGG
mDDR_518	Dclre1b_8	GTGGAAAGGACGAAACACCGGCTGCGCACTTTCCGGCTTGGTTTTAGAGCTAGAAATAGCAAGTTAAAATAAGG
mDDR_519	Dclre1b_9	GTGGAAAGGACGAAACACCGCACTTGCTTGTCGAAGTTCCGTTTTAGAGCTAGAAATAGCAAGTTAAAATAAGG
mDDR_520	Dclre1b_10	GTGGAAAGGACGAAACACCGGACTGCTACGCTGTACTCTCGTTTTAGAGCTAGAAATAGCAAGTTAAAATAAGG
mDDR_521	Dclre1c_1	GTGGAAAGGACGAAACACCGTCTCCATTGACCGCTTCGACGTTTTAGAGCTAGAAATAGCAAGTTAAAATAAGG
mDDR_522	Dclre1c_2	GTGGAAAGGACGAAACACCGCTCCCTGTCGAAGCGGTCAAGTTTTAGAGCTAGAAATAGCAAGTTAAAATAAGG
mDDR_523	Dclre1c_3	GTGGAAAGGACGAAACACCGTCAGGTTCTCCCTGTCGAAGGTTTTAGAGCTAGAAATAGCAAGTTAAAATAAGG
mDDR_524	Dclre1c_4	GTGGAAAGGACGAAACACCGGTGACAGTGCGAAAGGAAGTGTTTTAGAGCTAGAAATAGCAAGTTAAAATAAGG
mDDR_525	Dclre1c_5	GTGGAAAGGACGAAACACCGCTTCCTTTCGCACTGTCACAGTTTTAGAGCTAGAAATAGCAAGTTAAAATAAGG
mDDR_526	Dclre1c_6	GTGGAAAGGACGAAACACCGGGAAGTAGGCACGGGCTTTCGTTTTAGAGCTAGAAATAGCAAGTTAAAATAAGG
mDDR_527	Dclre1c_7	GTGGAAAGGACGAAACACCGGAGCCAAAGTACAAACCGCTGTTTTAGAGCTAGAAATAGCAAGTTAAAATAAGG
mDDR_528	Dclre1c_8	GTGGAAAGGACGAAACACCGTTTCCAAGCGGTTTGTACTTGTTTTAGAGCTAGAAATAGCAAGTTAAAATAAGG
mDDR_529	Dclre1c_9	GTGGAAAGGACGAAACACCGCTTTGGGGAGACCGGCACAGGTTTTAGAGCTAGAAATAGCAAGTTAAAATAAGG
mDDR_530	Dclre1c_10	GTGGAAAGGACGAAACACCGGTACTTTGGCTCAACACTTTGTTTTAGAGCTAGAAATAGCAAGTTAAAATAAGG
mDDR_531	Ddb1_1	GTGGAAAGGACGAAACACCGGTCGTACAACTACGTCGTAAGTTTTAGAGCTAGAAATAGCAAGTTAAAATAAGG
mDDR_532	Ddb1_2	GTGGAAAGGACGAAACACCGGATCTATGTGGTCACTGCGGGTTTTAGAGCTAGAAATAGCAAGTTAAAATAAGG
mDDR_533	Ddb1_3	GTGGAAAGGACGAAACACCGTGGTCACTGCGGAGGGTCTTGTTTTAGAGCTAGAAATAGCAAGTTAAAATAAGG
mDDR_534	Ddb1_4	GTGGAAAGGACGAAACACCGATTGGCCTTCGACTCTACGAGTTTTAGAGCTAGAAATAGCAAGTTAAAATAAGG
mDDR_535	Ddb1_5	GTGGAAAGGACGAAACACCGAAAGGCCATCGTAGAGTCGAGTTTTAGAGCTAGAAATAGCAAGTTAAAATAAGG
mDDR_536	Ddb1_6	GTGGAAAGGACGAAACACCGGGCCTTTAACATCCGCCTAGGTTTTAGAGCTAGAAATAGCAAGTTAAAATAAGG
mDDR_537	Ddb1_7	GTGGAAAGGACGAAACACCGTGTAGAAGCCGAAGCTTCAAGTTTTAGAGCTAGAAATAGCAAGTTAAAATAAGG
mDDR_538	Ddb1_8	GTGGAAAGGACGAAACACCGGACCAAGGGCGACTTCATCCGTTTTAGAGCTAGAAATAGCAAGTTAAAATAAGG
mDDR_539	Ddb1_9	GTGGAAAGGACGAAACACCGAGCGCATGAGGTCGCCCACCGTTTTAGAGCTAGAAATAGCAAGTTAAAATAAGG
mDDR_540	Ddb1_10	GTGGAAAGGACGAAACACCGCATGCAGAACCGACTCAATAGTTTTAGAGCTAGAAATAGCAAGTTAAAATAAGG
mDDR_541	Ddb2_1	GTGGAAAGGACGAAACACCGCTGAGGAGCACCGCAACGTCGTTTTAGAGCTAGAAATAGCAAGTTAAAATAAGG
mDDR_542	Ddb2_2	GTGGAAAGGACGAAACACCGCCTGAGGAGCACCGCAACGTGTTTTAGAGCTAGAAATAGCAAGTTAAAATAAGG
mDDR_543	Ddb2_3	GTGGAAAGGACGAAACACCGGAGGAGCACCGCAACGTCGGGTTTTAGAGCTAGAAATAGCAAGTTAAAATAAGG
mDDR_544	Ddb2_4	GTGGAAAGGACGAAACACCGTGGCTTTGCCCAACTTATGCGTTTTAGAGCTAGAAATAGCAAGTTAAAATAAGG
mDDR_545	Ddb2_5	GTGGAAAGGACGAAACACCGGGAGGACTACGTCCTTGGCAGTTTTAGAGCTAGAAATAGCAAGTTAAAATAAGG
mDDR_546	Ddb2_6	GTGGAAAGGACGAAACACCGCTTTCCCTTTAATTTGGCGCGTTTTAGAGCTAGAAATAGCAAGTTAAAATAAGG
mDDR_547	Ddb2_7	GTGGAAAGGACGAAACACCGCTTTCTTCTTGTGCATTCGGGTTTTAGAGCTAGAAATAGCAAGTTAAAATAAGG
mDDR_548	Ddb2_8	GTGGAAAGGACGAAACACCGGTCAGGAGCCGAGCTCCATCGTTTTAGAGCTAGAAATAGCAAGTTAAAATAAGG
mDDR_549	Ddb2_9	GTGGAAAGGACGAAACACCGGAAGTAATACCGGAGTATCCGTTTTAGAGCTAGAAATAGCAAGTTAAAATAAGG
mDDR_550	Ddb2_10	GTGGAAAGGACGAAACACCGTCTATTGTCCTTAGTTCATAGTTTTAGAGCTAGAAATAGCAAGTTAAAATAAGG
mDDR_551	Ddx1_1	GTGGAAAGGACGAAACACCGTCTATCCCATTGATCCTAGGGTTTTAGAGCTAGAAATAGCAAGTTAAAATAAGG
mDDR_552	Ddx1_2	GTGGAAAGGACGAAACACCGTCATACACTATCTGGATAACGTTTTAGAGCTAGAAATAGCAAGTTAAAATAAGG
mDDR_553	Ddx1_3	GTGGAAAGGACGAAACACCGAAAGCAGACCCTCTATCATAGTTTTAGAGCTAGAAATAGCAAGTTAAAATAAGG
mDDR_554	Ddx1_4	GTGGAAAGGACGAAACACCGGGATTTGGCTTCGGTGGAACGTTTTAGAGCTAGAAATAGCAAGTTAAAATAAGG
mDDR_555	Ddx1_5	GTGGAAAGGACGAAACACCGGTTACTTAGATATCGATAAAGTTTTAGAGCTAGAAATAGCAAGTTAAAATAAGG
mDDR_556	Ddx1_6	GTGGAAAGGACGAAACACCGAAACTGCTTGACGTTGTTCAGTTTTAGAGCTAGAAATAGCAAGTTAAAATAAGG
mDDR_557	Ddx1_7	GTGGAAAGGACGAAACACCGTAATTGGTGGCGTTGCGGCTGTTTTAGAGCTAGAAATAGCAAGTTAAAATAAGG
mDDR_558	Ddx1_8	GTGGAAAGGACGAAACACCGGTATGCTGTCCGAGCAATCAGTTTTAGAGCTAGAAATAGCAAGTTAAAATAAGG
mDDR_559	Ddx1_9	GTGGAAAGGACGAAACACCGCAGAATTATGTGCACCGGATGTTTTAGAGCTAGAAATAGCAAGTTAAAATAAGG
mDDR_560	Ddx1_10	GTGGAAAGGACGAAACACCGATCTGGCTCGACCTGGGAAAGTTTTAGAGCTAGAAATAGCAAGTTAAAATAAGG
mDDR_561	Dkc1_1	GTGGAAAGGACGAAACACCGCCGAAGTATTCGTCGGATCCGTTTTAGAGCTAGAAATAGCAAGTTAAAATAAGG
mDDR_562	Dkc1_2	GTGGAAAGGACGAAACACCGTCTCTACCCGAAGTATTCGTGTTTTAGAGCTAGAAATAGCAAGTTAAAATAAGG
mDDR_563	Dkc1_3	GTGGAAAGGACGAAACACCGTTGTGATTTCACCAAACGAGGTTTTAGAGCTAGAAATAGCAAGTTAAAATAAGG
mDDR_564	Dkc1_4	GTGGAAAGGACGAAACACCGAAGTGGGGGTCGCTGAAACAGTTTTAGAGCTAGAAATAGCAAGTTAAAATAAGG
mDDR_565	Dkc1_5	GTGGAAAGGACGAAACACCGTAAAGAGGCAGCTTCGAGTGGTTTTAGAGCTAGAAATAGCAAGTTAAAATAAGG
mDDR_566	Dkc1_6	GTGGAAAGGACGAAACACCGTACGCATAGTGTCCGAATGTGTTTTAGAGCTAGAAATAGCAAGTTAAAATAAGG
mDDR_567	Dkc1_7	GTGGAAAGGACGAAACACCGGTTGACATCTCATAAACGTCGTTTTAGAGCTAGAAATAGCAAGTTAAAATAAGG
mDDR_568	Dkc1_8	GTGGAAAGGACGAAACACCGGGTCTTCTTCGATATGAAGAGTTTTAGAGCTAGAAATAGCAAGTTAAAATAAGG
mDDR_569	Dkc1_9	GTGGAAAGGACGAAACACCGGAGACACTTATCCTCGCAAGGTTTTAGAGCTAGAAATAGCAAGTTAAAATAAGG
mDDR_570	Dkc1_10	GTGGAAAGGACGAAACACCGAGTGGGGGCGAAACTGGAGAGTTTTAGAGCTAGAAATAGCAAGTTAAAATAAGG
mDDR_571	Dmc1_1	GTGGAAAGGACGAAACACCGCCAGGAACAGGCGGCTACTCGTTTTAGAGCTAGAAATAGCAAGTTAAAATAAGG
mDDR_572	Dmc1_2	GTGGAAAGGACGAAACACCGGGAACAGGCGGCTACTCAGGGTTTTAGAGCTAGAAATAGCAAGTTAAAATAAGG
mDDR_573	Dmc1_3	GTGGAAAGGACGAAACACCGGCAATGTCCCGAAGGCGATCGTTTTAGAGCTAGAAATAGCAAGTTAAAATAAGG
mDDR_574	Dmc1_4	GTGGAAAGGACGAAACACCGCTTCATGGTCTACGTTGAAGGTTTTAGAGCTAGAAATAGCAAGTTAAAATAAGG
mDDR_575	Dmc1_5	GTGGAAAGGACGAAACACCGAGCGGTCAGCAATGTCCCGAGTTTTAGAGCTAGAAATAGCAAGTTAAAATAAGG
mDDR_576	Dmc1_6	GTGGAAAGGACGAAACACCGTTTGGAGTCGTGACAACATCGTTTTAGAGCTAGAAATAGCAAGTTAAAATAAGG
mDDR_577	Dmc1_7	GTGGAAAGGACGAAACACCGTTTCAGTGGCCGTGGGGAATGTTTTAGAGCTAGAAATAGCAAGTTAAAATAAGG
mDDR_578	Dmc1_8	GTGGAAAGGACGAAACACCGAACAAGAATAAGCTTGCGCAGTTTTAGAGCTAGAAATAGCAAGTTAAAATAAGG
mDDR_579	Dmc1_9	GTGGAAAGGACGAAACACCGTCCAGCGGTTATTGCGAAGGGTTTTAGAGCTAGAAATAGCAAGTTAAAATAAGG
mDDR_580	Dmc1_10	GTGGAAAGGACGAAACACCGCCCTCCAGCGGTTATTGCGAGTTTTAGAGCTAGAAATAGCAAGTTAAAATAAGG
mDDR_581	Dna2_1	GTGGAAAGGACGAAACACCGGCTGGAAGAGGACGGCGGAGGTTTTAGAGCTAGAAATAGCAAGTTAAAATAAGG
mDDR_582	Dna2_2	GTGGAAAGGACGAAACACCGAGCGGAGGCCGTGCCGCGGGGTTTTAGAGCTAGAAATAGCAAGTTAAAATAAGG
mDDR_583	Dna2_3	GTGGAAAGGACGAAACACCGAGGAGTGGATAACCGGTACCGTTTTAGAGCTAGAAATAGCAAGTTAAAATAAGG
mDDR_584	Dna2_4	GTGGAAAGGACGAAACACCGAGGGGACATCGTTCACTTAGGTTTTAGAGCTAGAAATAGCAAGTTAAAATAAGG
mDDR_585	Dna2_5	GTGGAAAGGACGAAACACCGGCTGCTAGCGACGCTTGTGCGTTTTAGAGCTAGAAATAGCAAGTTAAAATAAGG
mDDR_586	Dna2_6	GTGGAAAGGACGAAACACCGCAAATGCCTCACTTCTCGGAGTTTTAGAGCTAGAAATAGCAAGTTAAAATAAGG
mDDR_587	Dna2_7	GTGGAAAGGACGAAACACCGAGCAACAAGCTCACATACGCGTTTTAGAGCTAGAAATAGCAAGTTAAAATAAGG
mDDR_588	Dna2_8	GTGGAAAGGACGAAACACCGGGAGTGTGGGTCAGACCGAGGTTTTAGAGCTAGAAATAGCAAGTTAAAATAAGG
mDDR_589	Dna2_9	GTGGAAAGGACGAAACACCGCCGCAGCTGCTGTCGGTACGGTTTTAGAGCTAGAAATAGCAAGTTAAAATAAGG
mDDR_590	Dna2_10	GTGGAAAGGACGAAACACCGAGGCGGGAAGCGCTTCAGCGGTTTTAGAGCTAGAAATAGCAAGTTAAAATAAGG
mDDR_591	Dnmt1_1	GTGGAAAGGACGAAACACCGCGGGCTGGAGCTGTTCGCGCGTTTTAGAGCTAGAAATAGCAAGTTAAAATAAGG
mDDR_592	Dnmt1_2	GTGGAAAGGACGAAACACCGCGCTCCCGGACCATGTCCGCGTTTTAGAGCTAGAAATAGCAAGTTAAAATAAGG
mDDR_593	Dnmt1_3	GTGGAAAGGACGAAACACCGGGAGGCAAGCGCAGGCACTCGTTTTAGAGCTAGAAATAGCAAGTTAAAATAAGG
mDDR_594	Dnmt1_4	GTGGAAAGGACGAAACACCGGTCCGGGAGCGAGCCTGCCGGTTTTAGAGCTAGAAATAGCAAGTTAAAATAAGG
mDDR_595	Dnmt1_5	GTGGAAAGGACGAAACACCGCCTTGGGTTTCCGTTTAGTGGTTTTAGAGCTAGAAATAGCAAGTTAAAATAAGG
mDDR_596	Dnmt1_6	GTGGAAAGGACGAAACACCGCCCTCTTCCGACTCTTCCTTGTTTTAGAGCTAGAAATAGCAAGTTAAAATAAGG
mDDR_597	Dnmt1_7	GTGGAAAGGACGAAACACCGCTGGGAACCGGCACAACCACGTTTTAGAGCTAGAAATAGCAAGTTAAAATAAGG
mDDR_598	Dnmt1_8	GTGGAAAGGACGAAACACCGGGCTGGCCTCTACGGGCGTCGTTTTAGAGCTAGAAATAGCAAGTTAAAATAAGG
mDDR_599	Dnmt1_9	GTGGAAAGGACGAAACACCGCCCACTCCAGACGCCCGTAGGTTTTAGAGCTAGAAATAGCAAGTTAAAATAAGG
mDDR_600	Dnmt1_10	GTGGAAAGGACGAAACACCGCCGAAGAACCGGTAGCTATCGTTTTAGAGCTAGAAATAGCAAGTTAAAATAAGG
mDDR_601	Dnmt3a_1	GTGGAAAGGACGAAACACCGACAGGAGGAGAACCGTGGCAGTTTTAGAGCTAGAAATAGCAAGTTAAAATAAGG
mDDR_602	Dnmt3a_2	GTGGAAAGGACGAAACACCGGCCCAGCGCCACGGCCCGGAGTTTTAGAGCTAGAAATAGCAAGTTAAAATAAGG
mDDR_603	Dnmt3a_3	GTGGAAAGGACGAAACACCGGGGTGCTTGCGCTTCCGGCCGTTTTAGAGCTAGAAATAGCAAGTTAAAATAAGG
mDDR_604	Dnmt3a_4	GTGGAAAGGACGAAACACCGCACCAAGACACAATTCGGCCGTTTTAGAGCTAGAAATAGCAAGTTAAAATAAGG
mDDR_605	Dnmt3a_5	GTGGAAAGGACGAAACACCGTGGGTCATGTGGTTCGGAGAGTTTTAGAGCTAGAAATAGCAAGTTAAAATAAGG
mDDR_606	Dnmt3a_6	GTGGAAAGGACGAAACACCGAGCAGCTGAAGGCACTCGCTGTTTTAGAGCTAGAAATAGCAAGTTAAAATAAGG
mDDR_607	Dnmt3a_7	GTGGAAAGGACGAAACACCGCCCCGTCTTCATGAACGAGAGTTTTAGAGCTAGAAATAGCAAGTTAAAATAAGG
mDDR_608	Dnmt3a_8	GTGGAAAGGACGAAACACCGAGAGACTGCTGGGCCGATCGGTTTTAGAGCTAGAAATAGCAAGTTAAAATAAGG
mDDR_609	Dnmt3a_9	GTGGAAAGGACGAAACACCGTGACCGGCACGCTCCACGATGTTTTAGAGCTAGAAATAGCAAGTTAAAATAAGG
mDDR_610	Dnmt3a_10	GTGGAAAGGACGAAACACCGCCTCGCCAAGCGGCTCATGTGTTTTAGAGCTAGAAATAGCAAGTTAAAATAAGG
mDDR_611	Dnmt3b_1	GTGGAAAGGACGAAACACCGAGAGGGTGCCAGCGGGTATGGTTTTAGAGCTAGAAATAGCAAGTTAAAATAAGG
mDDR_612	Dnmt3b_2	GTGGAAAGGACGAAACACCGAATGCACTCCTCATACCCGCGTTTTAGAGCTAGAAATAGCAAGTTAAAATAAGG
mDDR_613	Dnmt3b_3	GTGGAAAGGACGAAACACCGAGGAGTGCATTATCGTTAATGTTTTAGAGCTAGAAATAGCAAGTTAAAATAAGG
mDDR_614	Dnmt3b_4	GTGGAAAGGACGAAACACCGCAAGCTCCCGGCTGTCTAAGGTTTTAGAGCTAGAAATAGCAAGTTAAAATAAGG
mDDR_615	Dnmt3b_5	GTGGAAAGGACGAAACACCGAAAGCTCACCCGTGAGACCAGTTTTAGAGCTAGAAATAGCAAGTTAAAATAAGG
mDDR_616	Dnmt3b_6	GTGGAAAGGACGAAACACCGCGGGCTTTCAGAGCGCGTCCGTTTTAGAGCTAGAAATAGCAAGTTAAAATAAGG
mDDR_617	Dnmt3b_7	GTGGAAAGGACGAAACACCGGCAGCTTCTGACGGGCGCCGGTTTTAGAGCTAGAAATAGCAAGTTAAAATAAGG
mDDR_618	Dnmt3b_8	GTGGAAAGGACGAAACACCGCTACACGGACGTGTCCAACAGTTTTAGAGCTAGAAATAGCAAGTTAAAATAAGG
mDDR_619	Dnmt3b_9	GTGGAAAGGACGAAACACCGACGGGCGCCGCGGCCCATGTGTTTTAGAGCTAGAAATAGCAAGTTAAAATAAGG
mDDR_620	Dnmt3b_10	GTGGAAAGGACGAAACACCGTCTGATGACCGGTACACTCCGTTTTAGAGCTAGAAATAGCAAGTTAAAATAAGG
mDDR_621	Dut_1	GTGGAAAGGACGAAACACCGCTGAATGTCTGTCTTCACGAGTTTTAGAGCTAGAAATAGCAAGTTAAAATAAGG
mDDR_622	Dut_2	GTGGAAAGGACGAAACACCGTTTACAGCCAAGCCAGAACGGTTTTAGAGCTAGAAATAGCAAGTTAAAATAAGG
mDDR_623	Dut_3	GTGGAAAGGACGAAACACCGCGCTCGGGTCGGCGCGGAGCGTTTTAGAGCTAGAAATAGCAAGTTAAAATAAGG
mDDR_624	Dut_4	GTGGAAAGGACGAAACACCGGGATTACAGAGGAAACGTTGGTTTTAGAGCTAGAAATAGCAAGTTAAAATAAGG
mDDR_625	Dut_5	GTGGAAAGGACGAAACACCGACTTACAGGCGACCTCAACCGTTTTAGAGCTAGAAATAGCAAGTTAAAATAAGG
mDDR_626	Dut_6	GTGGAAAGGACGAAACACCGAGCCTCTCTCGGTGTCATCCGTTTTAGAGCTAGAAATAGCAAGTTAAAATAAGG
mDDR_627	Dut_7	GTGGAAAGGACGAAACACCGCAGGAGGCTTCGGCTCCACCGTTTTAGAGCTAGAAATAGCAAGTTAAAATAAGG
mDDR_628	Dut_8	GTGGAAAGGACGAAACACCGGCCTCTCTCGGTGTCATCCAGTTTTAGAGCTAGAAATAGCAAGTTAAAATAAGG
mDDR_629	Dut_9	GTGGAAAGGACGAAACACCGCGCAGCAGCACGCTTAGGAGGTTTTAGAGCTAGAAATAGCAAGTTAAAATAAGG
mDDR_630	Dut_10	GTGGAAAGGACGAAACACCGGGCAGACAGTCGTGTCGGGCGTTTTAGAGCTAGAAATAGCAAGTTAAAATAAGG
mDDR_631	E2f1_1	GTGGAAAGGACGAAACACCGATGGCCCACTGCTACCAGCGGTTTTAGAGCTAGAAATAGCAAGTTAAAATAAGG
mDDR_632	E2f1_2	GTGGAAAGGACGAAACACCGACTGACCATCAGTACCTCGCGTTTTAGAGCTAGAAATAGCAAGTTAAAATAAGG
mDDR_633	E2f1_3	GTGGAAAGGACGAAACACCGTGCTACCAGCGAGGTACTGAGTTTTAGAGCTAGAAATAGCAAGTTAAAATAAGG
mDDR_634	E2f1_4	GTGGAAAGGACGAAACACCGCAGCAGCTCCAAGAAGCGTTGTTTTAGAGCTAGAAATAGCAAGTTAAAATAAGG
mDDR_635	E2f1_5	GTGGAAAGGACGAAACACCGACGGTGTCGTTGACCTGAACGTTTTAGAGCTAGAAATAGCAAGTTAAAATAAGG
mDDR_636	E2f1_6	GTGGAAAGGACGAAACACCGACAGCTGCAACTGCTTTCGGGTTTTAGAGCTAGAAATAGCAAGTTAAAATAAGG
mDDR_637	E2f1_7	GTGGAAAGGACGAAACACCGCTGCAATGCTGCGAAGGTCCGTTTTAGAGCTAGAAATAGCAAGTTAAAATAAGG
mDDR_638	E2f1_8	GTGGAAAGGACGAAACACCGCAGGGTCTGCAATGCTGCGAGTTTTAGAGCTAGAAATAGCAAGTTAAAATAAGG
mDDR_639	E2f1_9	GTGGAAAGGACGAAACACCGAGTGCAGACGGGATTAGCCCGTTTTAGAGCTAGAAATAGCAAGTTAAAATAAGG
mDDR_640	E2f1_10	GTGGAAAGGACGAAACACCGGTGATAGTCAAGGGCCTCGTGTTTTAGAGCTAGAAATAGCAAGTTAAAATAAGG
mDDR_641	Efhd2_1	GTGGAAAGGACGAAACACCGGGAGCAGCCGGGGCTCAACGGTTTTAGAGCTAGAAATAGCAAGTTAAAATAAGG
mDDR_642	Efhd2_2	GTGGAAAGGACGAAACACCGGCCGCCGCCCCGTTGAGCCCGTTTTAGAGCTAGAAATAGCAAGTTAAAATAAGG
mDDR_643	Efhd2_3	GTGGAAAGGACGAAACACCGTGCCCAGGCGTTGGGCAGCGGTTTTAGAGCTAGAAATAGCAAGTTAAAATAAGG
mDDR_644	Efhd2_4	GTGGAAAGGACGAAACACCGCTTGCTGGCCAACTCGTCCGGTTTTAGAGCTAGAAATAGCAAGTTAAAATAAGG
mDDR_645	Efhd2_5	GTGGAAAGGACGAAACACCGGGATGGCTTCATCGACCTGAGTTTTAGAGCTAGAAATAGCAAGTTAAAATAAGG
mDDR_646	Efhd2_6	GTGGAAAGGACGAAACACCGCGAAATCCTCGTCCACCTCCGTTTTAGAGCTAGAAATAGCAAGTTAAAATAAGG
mDDR_647	Efhd2_7	GTGGAAAGGACGAAACACCGTGGAGACATCGATCTCGGACGTTTTAGAGCTAGAAATAGCAAGTTAAAATAAGG
mDDR_648	Efhd2_8	GTGGAAAGGACGAAACACCGCTTGGCCTCGAAGAAGTTCTGTTTTAGAGCTAGAAATAGCAAGTTAAAATAAGG
mDDR_649	Efhd2_9	GTGGAAAGGACGAAACACCGGCAGCGGAAAGCGGCCTTTAGTTTTAGAGCTAGAAATAGCAAGTTAAAATAAGG
mDDR_650	Efhd2_10	GTGGAAAGGACGAAACACCGAAAGCGGCTGGACACGTTGAGTTTTAGAGCTAGAAATAGCAAGTTAAAATAAGG
mDDR_651	Eme1_1	GTGGAAAGGACGAAACACCGAGGGGAACATCGGGAATCTTGTTTTAGAGCTAGAAATAGCAAGTTAAAATAAGG
mDDR_652	Eme1_2	GTGGAAAGGACGAAACACCGCTTCTTGGGTAGAGGTCGGTGTTTTAGAGCTAGAAATAGCAAGTTAAAATAAGG
mDDR_653	Eme1_3	GTGGAAAGGACGAAACACCGATTCAGACGGTCCAGAGCGGGTTTTAGAGCTAGAAATAGCAAGTTAAAATAAGG
mDDR_654	Eme1_4	GTGGAAAGGACGAAACACCGCCAAGTGATGCTTCGAGGTAGTTTTAGAGCTAGAAATAGCAAGTTAAAATAAGG
mDDR_655	Eme1_5	GTGGAAAGGACGAAACACCGTGATGCTTCGAGGTATGGCCGTTTTAGAGCTAGAAATAGCAAGTTAAAATAAGG
mDDR_656	Eme1_6	GTGGAAAGGACGAAACACCGTGAAAGTGGACCAGTCCGGCGTTTTAGAGCTAGAAATAGCAAGTTAAAATAAGG
mDDR_657	Eme1_7	GTGGAAAGGACGAAACACCGGTGCCAGTCCCCTGCCGGACGTTTTAGAGCTAGAAATAGCAAGTTAAAATAAGG
mDDR_658	Eme1_8	GTGGAAAGGACGAAACACCGGCTGACATACAAGTGCGACGGTTTTAGAGCTAGAAATAGCAAGTTAAAATAAGG
mDDR_659	Eme1_9	GTGGAAAGGACGAAACACCGACAGCCACCTCCCGCCGTGTGTTTTAGAGCTAGAAATAGCAAGTTAAAATAAGG
mDDR_660	Eme1_10	GTGGAAAGGACGAAACACCGCATTTGAAGGTAGATCCGCCGTTTTAGAGCTAGAAATAGCAAGTTAAAATAAGG
mDDR_661	Eme2_1	GTGGAAAGGACGAAACACCGAGAGTCACGGTCTCGCGTCTGTTTTAGAGCTAGAAATAGCAAGTTAAAATAAGG
mDDR_662	Eme2_2	GTGGAAAGGACGAAACACCGACGGTCTCGCGTCTCGGTCGGTTTTAGAGCTAGAAATAGCAAGTTAAAATAAGG
mDDR_663	Eme2_3	GTGGAAAGGACGAAACACCGGTCGCCGATGGCCGAGACGCGTTTTAGAGCTAGAAATAGCAAGTTAAAATAAGG
mDDR_664	Eme2_4	GTGGAAAGGACGAAACACCGCCTGGTGCTGCGGTTCGATGGTTTTAGAGCTAGAAATAGCAAGTTAAAATAAGG
mDDR_665	Eme2_5	GTGGAAAGGACGAAACACCGGCCTGACAACGTTCCACTGCGTTTTAGAGCTAGAAATAGCAAGTTAAAATAAGG
mDDR_666	Eme2_6	GTGGAAAGGACGAAACACCGGAGTCTCACCCGCTCCCATCGTTTTAGAGCTAGAAATAGCAAGTTAAAATAAGG
mDDR_667	Eme2_7	GTGGAAAGGACGAAACACCGGCTGCTGATGGCTTCGTGGCGTTTTAGAGCTAGAAATAGCAAGTTAAAATAAGG
mDDR_668	Eme2_8	GTGGAAAGGACGAAACACCGGTTGCAAAAGGCGGGGTGATGTTTTAGAGCTAGAAATAGCAAGTTAAAATAAGG
mDDR_669	Eme2_9	GTGGAAAGGACGAAACACCGGGCAAGCAGCCTCGCAGAGTGTTTTAGAGCTAGAAATAGCAAGTTAAAATAAGG
mDDR_670	Eme2_10	GTGGAAAGGACGAAACACCGAGATACAGATTCTGCGTGAGGTTTTAGAGCTAGAAATAGCAAGTTAAAATAAGG
mDDR_671	Endov_1	GTGGAAAGGACGAAACACCGGAGCCATGGCTAGCGCCTCGGTTTTAGAGCTAGAAATAGCAAGTTAAAATAAGG
mDDR_672	Endov_2	GTGGAAAGGACGAAACACCGAGCCCGGCTGAAAGCGCGCGGTTTTAGAGCTAGAAATAGCAAGTTAAAATAAGG
mDDR_673	Endov_3	GTGGAAAGGACGAAACACCGTGAAAGCGCGCGTGGTGGATGTTTTAGAGCTAGAAATAGCAAGTTAAAATAAGG
mDDR_674	Endov_4	GTGGAAAGGACGAAACACCGCGTGGTGGATCGGGACACGGGTTTTAGAGCTAGAAATAGCAAGTTAAAATAAGG
mDDR_675	Endov_5	GTGGAAAGGACGAAACACCGTACAGAGCTGCCATGCATCGGTTTTAGAGCTAGAAATAGCAAGTTAAAATAAGG
mDDR_676	Endov_6	GTGGAAAGGACGAAACACCGTCTCTGCCGTCGCATTCAGGGTTTTAGAGCTAGAAATAGCAAGTTAAAATAAGG
mDDR_677	Endov_7	GTGGAAAGGACGAAACACCGTTCAATGGTTCGAGCTATTGGTTTTAGAGCTAGAAATAGCAAGTTAAAATAAGG
mDDR_678	Endov_8	GTGGAAAGGACGAAACACCGCCCCAGACACCGGTGCTTGAGTTTTAGAGCTAGAAATAGCAAGTTAAAATAAGG
mDDR_679	Endov_9	GTGGAAAGGACGAAACACCGAAGATCTGGTATCGAAGGTGGTTTTAGAGCTAGAAATAGCAAGTTAAAATAAGG
mDDR_680	Endov_10	GTGGAAAGGACGAAACACCGGAGCAAGCATCAGCGTCGTAGTTTTAGAGCTAGAAATAGCAAGTTAAAATAAGG
mDDR_681	Ep300_1	GTGGAAAGGACGAAACACCGATCGCTGGCGGACGCCGAGAGTTTTAGAGCTAGAAATAGCAAGTTAAAATAAGG
mDDR_682	Ep300_2	GTGGAAAGGACGAAACACCGAGATGAGAGTTTAGGCCGCTGTTTTAGAGCTAGAAATAGCAAGTTAAAATAAGG
mDDR_683	Ep300_3	GTGGAAAGGACGAAACACCGCAAGTCATGAACGGTTCCATGTTTTAGAGCTAGAAATAGCAAGTTAAAATAAGG
mDDR_684	Ep300_4	GTGGAAAGGACGAAACACCGACTCCAGTTGCCGCAGGAATGTTTTAGAGCTAGAAATAGCAAGTTAAAATAAGG
mDDR_685	Ep300_5	GTGGAAAGGACGAAACACCGGGCCTGGCTGCTGGACCGATGTTTTAGAGCTAGAAATAGCAAGTTAAAATAAGG
mDDR_686	Ep300_6	GTGGAAAGGACGAAACACCGGTACTGGAATTCGAAAACAGGTTTTAGAGCTAGAAATAGCAAGTTAAAATAAGG
mDDR_687	Ep300_7	GTGGAAAGGACGAAACACCGGCTGCAGCACCGGCTCCAACGTTTTAGAGCTAGAAATAGCAAGTTAAAATAAGG
mDDR_688	Ep300_8	GTGGAAAGGACGAAACACCGAGGCTCAGATGCTCCGTAGGGTTTTAGAGCTAGAAATAGCAAGTTAAAATAAGG
mDDR_689	Ep300_9	GTGGAAAGGACGAAACACCGCAGCATGCAACGAACTGGTGGTTTTAGAGCTAGAAATAGCAAGTTAAAATAAGG
mDDR_690	Ep300_10	GTGGAAAGGACGAAACACCGTAGCAGGAGTTGGGGACGGCGTTTTAGAGCTAGAAATAGCAAGTTAAAATAAGG
mDDR_691	Ercc1_1	GTGGAAAGGACGAAACACCGCTGGGAAGGACGAGGAAAGTGTTTTAGAGCTAGAAATAGCAAGTTAAAATAAGG
mDDR_692	Ercc1_2	GTGGAAAGGACGAAACACCGTTCCGTGACGATCTGAATAAGTTTTAGAGCTAGAAATAGCAAGTTAAAATAAGG
mDDR_693	Ercc1_3	GTGGAAAGGACGAAACACCGATTCCGTGACGATCTGAATAGTTTTAGAGCTAGAAATAGCAAGTTAAAATAAGG
mDDR_694	Ercc1_4	GTGGAAAGGACGAAACACCGGTACTCAGCATACGTCTGAGGTTTTAGAGCTAGAAATAGCAAGTTAAAATAAGG
mDDR_695	Ercc1_5	GTGGAAAGGACGAAACACCGAGCCCTTATTCAGATCGTCAGTTTTAGAGCTAGAAATAGCAAGTTAAAATAAGG
mDDR_696	Ercc1_6	GTGGAAAGGACGAAACACCGATACGTCTGAGGGGCCACGTGTTTTAGAGCTAGAAATAGCAAGTTAAAATAAGG
mDDR_697	Ercc1_7	GTGGAAAGGACGAAACACCGAGTTTGTGCGCAATGTGCCCGTTTTAGAGCTAGAAATAGCAAGTTAAAATAAGG
mDDR_698	Ercc1_8	GTGGAAAGGACGAAACACCGAATCACCTCACCGAATTCCCGTTTTAGAGCTAGAAATAGCAAGTTAAAATAAGG
mDDR_699	Ercc1_9	GTGGAAAGGACGAAACACCGCCAGGCTCTGCAGCCGTTCAGTTTTAGAGCTAGAAATAGCAAGTTAAAATAAGG
mDDR_700	Ercc1_10	GTGGAAAGGACGAAACACCGTTGAACCAGCAGCACACGAAGTTTTAGAGCTAGAAATAGCAAGTTAAAATAAGG
mDDR_701	Ercc2_1	GTGGAAAGGACGAAACACCGTCCGGGTAGATGTAGTCGTAGTTTTAGAGCTAGAAATAGCAAGTTAAAATAAGG
mDDR_702	Ercc2_2	GTGGAAAGGACGAAACACCGGCTGGAGCTCAAGCGCACGCGTTTTAGAGCTAGAAATAGCAAGTTAAAATAAGG
mDDR_703	Ercc2_3	GTGGAAAGGACGAAACACCGACTCAGCTTCTACGAGCAGCGTTTTAGAGCTAGAAATAGCAAGTTAAAATAAGG
mDDR_704	Ercc2_4	GTGGAAAGGACGAAACACCGCCCGCACATACGACGCCGTTGTTTTAGAGCTAGAAATAGCAAGTTAAAATAAGG
mDDR_705	Ercc2_5	GTGGAAAGGACGAAACACCGCCAGGTTGTAGATGCCCGCAGTTTTAGAGCTAGAAATAGCAAGTTAAAATAAGG
mDDR_706	Ercc2_6	GTGGAAAGGACGAAACACCGGGATACCAGGTCTGCGATCTGTTTTAGAGCTAGAAATAGCAAGTTAAAATAAGG
mDDR_707	Ercc2_7	GTGGAAAGGACGAAACACCGCCTGCTGGAGATGTCCGCCGGTTTTAGAGCTAGAAATAGCAAGTTAAAATAAGG
mDDR_708	Ercc2_8	GTGGAAAGGACGAAACACCGGGAAGTCGTTCTCTCGGATCGTTTTAGAGCTAGAAATAGCAAGTTAAAATAAGG
mDDR_709	Ercc2_9	GTGGAAAGGACGAAACACCGAGTGTGTGGGTCGTGCCATCGTTTTAGAGCTAGAAATAGCAAGTTAAAATAAGG
mDDR_710	Ercc2_10	GTGGAAAGGACGAAACACCGTTTGCTCGGGCGGACAAGCGGTTTTAGAGCTAGAAATAGCAAGTTAAAATAAGG
mDDR_711	Ercc3_1	GTGGAAAGGACGAAACACCGTCCTGGGAACGAGTCTCAGGGTTTTAGAGCTAGAAATAGCAAGTTAAAATAAGG
mDDR_712	Ercc3_2	GTGGAAAGGACGAAACACCGGAAGACGAAGACGACATTCCGTTTTAGAGCTAGAAATAGCAAGTTAAAATAAGG
mDDR_713	Ercc3_3	GTGGAAAGGACGAAACACCGCAACACTGACCGCTGCATAGGTTTTAGAGCTAGAAATAGCAAGTTAAAATAAGG
mDDR_714	Ercc3_4	GTGGAAAGGACGAAACACCGTGTCGCTTGAGGAACGCCGAGTTTTAGAGCTAGAAATAGCAAGTTAAAATAAGG
mDDR_715	Ercc3_5	GTGGAAAGGACGAAACACCGTGATCCGGGAATGTCGCTTGGTTTTAGAGCTAGAAATAGCAAGTTAAAATAAGG
mDDR_716	Ercc3_6	GTGGAAAGGACGAAACACCGCGGGCCTTCTACTTCGCAGGGTTTTAGAGCTAGAAATAGCAAGTTAAAATAAGG
mDDR_717	Ercc3_7	GTGGAAAGGACGAAACACCGGACGTGGGCCCGTAGATATAGTTTTAGAGCTAGAAATAGCAAGTTAAAATAAGG
mDDR_718	Ercc3_8	GTGGAAAGGACGAAACACCGTCTCTGGGCTTCCTGCCGTCGTTTTAGAGCTAGAAATAGCAAGTTAAAATAAGG
mDDR_719	Ercc3_9	GTGGAAAGGACGAAACACCGCACTAGGAATCTCTGTCGCTGTTTTAGAGCTAGAAATAGCAAGTTAAAATAAGG
mDDR_720	Ercc3_10	GTGGAAAGGACGAAACACCGCTCCTCTGCATCCAAGTCGGGTTTTAGAGCTAGAAATAGCAAGTTAAAATAAGG
mDDR_721	Ercc4_1	GTGGAAAGGACGAAACACCGCAGGCCTGTCGGGCGAACGGGTTTTAGAGCTAGAAATAGCAAGTTAAAATAAGG
mDDR_722	Ercc4_2	GTGGAAAGGACGAAACACCGTACTCCGCCGTTCGCCCGACGTTTTAGAGCTAGAAATAGCAAGTTAAAATAAGG
mDDR_723	Ercc4_3	GTGGAAAGGACGAAACACCGTGGAACTGCTCGACAGCGACGTTTTAGAGCTAGAAATAGCAAGTTAAAATAAGG
mDDR_724	Ercc4_4	GTGGAAAGGACGAAACACCGTTTCATTTGTCACTCGTCGAGTTTTAGAGCTAGAAATAGCAAGTTAAAATAAGG
mDDR_725	Ercc4_5	GTGGAAAGGACGAAACACCGTGCAACAAGCCGAATACTCGGTTTTAGAGCTAGAAATAGCAAGTTAAAATAAGG
mDDR_726	Ercc4_6	GTGGAAAGGACGAAACACCGGTCTAGTATGGCCGTCTGAAGTTTTAGAGCTAGAAATAGCAAGTTAAAATAAGG
mDDR_727	Ercc4_7	GTGGAAAGGACGAAACACCGGCTCACCTTTGTTCGCCAACGTTTTAGAGCTAGAAATAGCAAGTTAAAATAAGG
mDDR_728	Ercc4_8	GTGGAAAGGACGAAACACCGCCATCTCTGATCCATCGGCGGTTTTAGAGCTAGAAATAGCAAGTTAAAATAAGG
mDDR_729	Ercc4_9	GTGGAAAGGACGAAACACCGCTATGTCAATACCCCGCCGAGTTTTAGAGCTAGAAATAGCAAGTTAAAATAAGG
mDDR_730	Ercc4_10	GTGGAAAGGACGAAACACCGCAAGGTGAGGAGCGTAAGCTGTTTTAGAGCTAGAAATAGCAAGTTAAAATAAGG
mDDR_731	Ercc5_1	GTGGAAAGGACGAAACACCGGGGCCACCGGGTCAGCCCGGGTTTTAGAGCTAGAAATAGCAAGTTAAAATAAGG
mDDR_732	Ercc5_2	GTGGAAAGGACGAAACACCGAAGGAGTCCGAGATAGCCATGTTTTAGAGCTAGAAATAGCAAGTTAAAATAAGG
mDDR_733	Ercc5_3	GTGGAAAGGACGAAACACCGGGCCATAGATATCGAGTCTGGTTTTAGAGCTAGAAATAGCAAGTTAAAATAAGG
mDDR_734	Ercc5_4	GTGGAAAGGACGAAACACCGAAACAGTGTTCGCCTTCGCTGTTTTAGAGCTAGAAATAGCAAGTTAAAATAAGG
mDDR_735	Ercc5_5	GTGGAAAGGACGAAACACCGAGTATCACATCGGTGACTCGGTTTTAGAGCTAGAAATAGCAAGTTAAAATAAGG
mDDR_736	Ercc5_6	GTGGAAAGGACGAAACACCGGAATGTGTTCTTGTCGTCGGGTTTTAGAGCTAGAAATAGCAAGTTAAAATAAGG
mDDR_737	Ercc5_7	GTGGAAAGGACGAAACACCGCTGGGCAGTGACTATACGGAGTTTTAGAGCTAGAAATAGCAAGTTAAAATAAGG
mDDR_738	Ercc5_8	GTGGAAAGGACGAAACACCGCATCTGCAACTGCCGGGTTGGTTTTAGAGCTAGAAATAGCAAGTTAAAATAAGG
mDDR_739	Ercc5_9	GTGGAAAGGACGAAACACCGCTCCAGGGGATCGTTCCTGTGTTTTAGAGCTAGAAATAGCAAGTTAAAATAAGG
mDDR_740	Ercc5_10	GTGGAAAGGACGAAACACCGAAAGGAATCAATCCGGAGCTGTTTTAGAGCTAGAAATAGCAAGTTAAAATAAGG
mDDR_741	Ercc6_1	GTGGAAAGGACGAAACACCGGGGTGTGGACGTCTATGACCGTTTTAGAGCTAGAAATAGCAAGTTAAAATAAGG
mDDR_742	Ercc6_2	GTGGAAAGGACGAAACACCGCGTCTCCAGGCCATTCTCGGGTTTTAGAGCTAGAAATAGCAAGTTAAAATAAGG
mDDR_743	Ercc6_3	GTGGAAAGGACGAAACACCGAATTGCTGCTCGGCTTGACTGTTTTAGAGCTAGAAATAGCAAGTTAAAATAAGG
mDDR_744	Ercc6_4	GTGGAAAGGACGAAACACCGTCCTCCTCCTCCCCATCGGTGTTTTAGAGCTAGAAATAGCAAGTTAAAATAAGG
mDDR_745	Ercc6_5	GTGGAAAGGACGAAACACCGGTAGCCAGGCGCCAAGACGAGTTTTAGAGCTAGAAATAGCAAGTTAAAATAAGG
mDDR_746	Ercc6_6	GTGGAAAGGACGAAACACCGAGCGATGCCGAATTTGACGAGTTTTAGAGCTAGAAATAGCAAGTTAAAATAAGG
mDDR_747	Ercc6_7	GTGGAAAGGACGAAACACCGGGAGAAAAACCTAAGGCGGCGTTTTAGAGCTAGAAATAGCAAGTTAAAATAAGG
mDDR_748	Ercc6_8	GTGGAAAGGACGAAACACCGCCTGTAGCTCCCGCCGCCTTGTTTTAGAGCTAGAAATAGCAAGTTAAAATAAGG
mDDR_749	Ercc6_9	GTGGAAAGGACGAAACACCGTGGGCGTGCACAGCGTCGTGGTTTTAGAGCTAGAAATAGCAAGTTAAAATAAGG
mDDR_750	Ercc6_10	GTGGAAAGGACGAAACACCGCACCGAACACGACGACCTTCGTTTTAGAGCTAGAAATAGCAAGTTAAAATAAGG
mDDR_751	Ercc8_1	GTGGAAAGGACGAAACACCGCTCCAAACCCGACTGTCGAGGTTTTAGAGCTAGAAATAGCAAGTTAAAATAAGG
mDDR_752	Ercc8_2	GTGGAAAGGACGAAACACCGTGCGCTCTACGCAAGCGAAGGTTTTAGAGCTAGAAATAGCAAGTTAAAATAAGG
mDDR_753	Ercc8_3	GTGGAAAGGACGAAACACCGTTCAACGGGCTCAATGTCGAGTTTTAGAGCTAGAAATAGCAAGTTAAAATAAGG
mDDR_754	Ercc8_4	GTGGAAAGGACGAAACACCGGTCAGGTGGCTCCGATGGCGGTTTTAGAGCTAGAAATAGCAAGTTAAAATAAGG
mDDR_755	Ercc8_5	GTGGAAAGGACGAAACACCGCGATGTTCACAAATACAGCGGTTTTAGAGCTAGAAATAGCAAGTTAAAATAAGG
mDDR_756	Ercc8_6	GTGGAAAGGACGAAACACCGGCCAAGATATAGTCATGGCGGTTTTAGAGCTAGAAATAGCAAGTTAAAATAAGG
mDDR_757	Ercc8_7	GTGGAAAGGACGAAACACCGCAGACAACCGAATGCGCCTCGTTTTAGAGCTAGAAATAGCAAGTTAAAATAAGG
mDDR_758	Ercc8_8	GTGGAAAGGACGAAACACCGCCTCTGGAATAGCTCCAGCGGTTTTAGAGCTAGAAATAGCAAGTTAAAATAAGG
mDDR_759	Ercc8_9	GTGGAAAGGACGAAACACCGGTGGACTGCGTACACAGCGAGTTTTAGAGCTAGAAATAGCAAGTTAAAATAAGG
mDDR_760	Ercc8_10	GTGGAAAGGACGAAACACCGCTCCAGGCGTCCGCGAATGCGTTTTAGAGCTAGAAATAGCAAGTTAAAATAAGG
mDDR_761	Exo1_1	GTGGAAAGGACGAAACACCGTTGTACTTCTTCACGTTGACGTTTTAGAGCTAGAAATAGCAAGTTAAAATAAGG
mDDR_762	Exo1_2	GTGGAAAGGACGAAACACCGTAGAGCGAGCGAAGCAGTCTGTTTTAGAGCTAGAAATAGCAAGTTAAAATAAGG
mDDR_763	Exo1_3	GTGGAAAGGACGAAACACCGCCTAGGAGTGGATTGCCTCGGTTTTAGAGCTAGAAATAGCAAGTTAAAATAAGG
mDDR_764	Exo1_4	GTGGAAAGGACGAAACACCGCAGCTTCATACGGAGCCACGGTTTTAGAGCTAGAAATAGCAAGTTAAAATAAGG
mDDR_765	Exo1_5	GTGGAAAGGACGAAACACCGGGCTAAGCCGATCCCACGAAGTTTTAGAGCTAGAAATAGCAAGTTAAAATAAGG
mDDR_766	Exo1_6	GTGGAAAGGACGAAACACCGGATGAATATAACGGTGCCCGGTTTTAGAGCTAGAAATAGCAAGTTAAAATAAGG
mDDR_767	Exo1_7	GTGGAAAGGACGAAACACCGCATGCTTTCCTGAGACCGCGGTTTTAGAGCTAGAAATAGCAAGTTAAAATAAGG
mDDR_768	Exo1_8	GTGGAAAGGACGAAACACCGCGACGTGTTTAGGCCGCACGGTTTTAGAGCTAGAAATAGCAAGTTAAAATAAGG
mDDR_769	Exo1_9	GTGGAAAGGACGAAACACCGCAAAGAAAGACGGACTTAGAGTTTTAGAGCTAGAAATAGCAAGTTAAAATAAGG
mDDR_770	Exo1_10	GTGGAAAGGACGAAACACCGGCTCGCTGATCTTCGTCTGTGTTTTAGAGCTAGAAATAGCAAGTTAAAATAAGG
mDDR_771	Fam175a_1	GTGGAAAGGACGAAACACCGTGGAGGGCGAGAGCACGTTGGTTTTAGAGCTAGAAATAGCAAGTTAAAATAAGG
mDDR_772	Fam175a_2	GTGGAAAGGACGAAACACCGGTATAAATTCCGTCGTCACTGTTTTAGAGCTAGAAATAGCAAGTTAAAATAAGG
mDDR_773	Fam175a_3	GTGGAAAGGACGAAACACCGTGATCTGATCCGAGTGACGAGTTTTAGAGCTAGAAATAGCAAGTTAAAATAAGG
mDDR_774	Fam175a_4	GTGGAAAGGACGAAACACCGGTTTATATAAGGCGTGTTCCGTTTTAGAGCTAGAAATAGCAAGTTAAAATAAGG
mDDR_775	Fam175a_5	GTGGAAAGGACGAAACACCGACCATTGGTGGTTACCAATCGTTTTAGAGCTAGAAATAGCAAGTTAAAATAAGG
mDDR_776	Fam175a_6	GTGGAAAGGACGAAACACCGACTAAAGACAGTGGACGTACGTTTTAGAGCTAGAAATAGCAAGTTAAAATAAGG
mDDR_777	Fam175a_7	GTGGAAAGGACGAAACACCGACCCAGCAAGCACGGGCTACGTTTTAGAGCTAGAAATAGCAAGTTAAAATAAGG
mDDR_778	Fam175a_8	GTGGAAAGGACGAAACACCGCCACAGCCCAGCTACGTAAAGTTTTAGAGCTAGAAATAGCAAGTTAAAATAAGG
mDDR_779	Fam175a_9	GTGGAAAGGACGAAACACCGAGCCCAGCTACGTAAACGGAGTTTTAGAGCTAGAAATAGCAAGTTAAAATAAGG
mDDR_780	Fam175a_10	GTGGAAAGGACGAAACACCGGAGCCTTCCGTTTACGTAGCGTTTTAGAGCTAGAAATAGCAAGTTAAAATAAGG
mDDR_781	Fan1_1	GTGGAAAGGACGAAACACCGACTCATCAAGGTGCCGAATGGTTTTAGAGCTAGAAATAGCAAGTTAAAATAAGG
mDDR_782	Fan1_2	GTGGAAAGGACGAAACACCGTTTAGCGTTTAAGTATCGTCGTTTTAGAGCTAGAAATAGCAAGTTAAAATAAGG
mDDR_783	Fan1_3	GTGGAAAGGACGAAACACCGCGATGCTGCGGCCAAAACGCGTTTTAGAGCTAGAAATAGCAAGTTAAAATAAGG
mDDR_784	Fan1_4	GTGGAAAGGACGAAACACCGAGGAGAAGGCGATTATCACCGTTTTAGAGCTAGAAATAGCAAGTTAAAATAAGG
mDDR_785	Fan1_5	GTGGAAAGGACGAAACACCGCTGGTAGATAAGCTTCTACGGTTTTAGAGCTAGAAATAGCAAGTTAAAATAAGG
mDDR_786	Fan1_6	GTGGAAAGGACGAAACACCGTCTTGTGCTAACAACGGTGTGTTTTAGAGCTAGAAATAGCAAGTTAAAATAAGG
mDDR_787	Fan1_7	GTGGAAAGGACGAAACACCGCCGGCTGCCCGAGGTTGCCGGTTTTAGAGCTAGAAATAGCAAGTTAAAATAAGG
mDDR_788	Fan1_8	GTGGAAAGGACGAAACACCGCGGAGACTCTCGCAGGCGCAGTTTTAGAGCTAGAAATAGCAAGTTAAAATAAGG
mDDR_789	Fan1_9	GTGGAAAGGACGAAACACCGCTGGGTGGGCGAAGCATGGCGTTTTAGAGCTAGAAATAGCAAGTTAAAATAAGG
mDDR_790	Fan1_10	GTGGAAAGGACGAAACACCGTTACATGAAAGTCGATCACTGTTTTAGAGCTAGAAATAGCAAGTTAAAATAAGG
mDDR_791	Fanca_1	GTGGAAAGGACGAAACACCGATGCCGGGCTCGCCGGCTAGGTTTTAGAGCTAGAAATAGCAAGTTAAAATAAGG
mDDR_792	Fanca_2	GTGGAAAGGACGAAACACCGCCCGGGGCCTCCGAAAAACTGTTTTAGAGCTAGAAATAGCAAGTTAAAATAAGG
mDDR_793	Fanca_3	GTGGAAAGGACGAAACACCGGAAGGAAGCAGACCGGTCGGGTTTTAGAGCTAGAAATAGCAAGTTAAAATAAGG
mDDR_794	Fanca_4	GTGGAAAGGACGAAACACCGTTGGCAGATAGCACCCCCACGTTTTAGAGCTAGAAATAGCAAGTTAAAATAAGG
mDDR_795	Fanca_5	GTGGAAAGGACGAAACACCGAATGATTGCCCGGCATTTGTGTTTTAGAGCTAGAAATAGCAAGTTAAAATAAGG
mDDR_796	Fanca_6	GTGGAAAGGACGAAACACCGCACGTATGTCCGGAGTAGATGTTTTAGAGCTAGAAATAGCAAGTTAAAATAAGG
mDDR_797	Fanca_7	GTGGAAAGGACGAAACACCGGGTGTTCAGAAGACGGCTGCGTTTTAGAGCTAGAAATAGCAAGTTAAAATAAGG
mDDR_798	Fanca_8	GTGGAAAGGACGAAACACCGGGAGATAGGTTGTCCGGCCTGTTTTAGAGCTAGAAATAGCAAGTTAAAATAAGG
mDDR_799	Fanca_9	GTGGAAAGGACGAAACACCGGGGCCACCCACGAGAACAGAGTTTTAGAGCTAGAAATAGCAAGTTAAAATAAGG
mDDR_800	Fanca_10	GTGGAAAGGACGAAACACCGTGGAGCCTCCGCAGCTCTCGGTTTTAGAGCTAGAAATAGCAAGTTAAAATAAGG
mDDR_801	Fancb_1	GTGGAAAGGACGAAACACCGCTACATTGTATCAAAACGCAGTTTTAGAGCTAGAAATAGCAAGTTAAAATAAGG
mDDR_802	Fancb_2	GTGGAAAGGACGAAACACCGCATCGTGTCATTCCCGTCCAGTTTTAGAGCTAGAAATAGCAAGTTAAAATAAGG
mDDR_803	Fancb_3	GTGGAAAGGACGAAACACCGTGAGCTGATTCTTTCGAGTCGTTTTAGAGCTAGAAATAGCAAGTTAAAATAAGG
mDDR_804	Fancb_4	GTGGAAAGGACGAAACACCGGCATGTCTGGGCGGCGGAGAGTTTTAGAGCTAGAAATAGCAAGTTAAAATAAGG
mDDR_805	Fancb_5	GTGGAAAGGACGAAACACCGGCAGCTGGTCTCTAGTAGCGGTTTTAGAGCTAGAAATAGCAAGTTAAAATAAGG
mDDR_806	Fancb_6	GTGGAAAGGACGAAACACCGCTTCATAAAATTCGGGGCATGTTTTAGAGCTAGAAATAGCAAGTTAAAATAAGG
mDDR_807	Fancb_7	GTGGAAAGGACGAAACACCGTATAAAAAGCTACGAAATTGGTTTTAGAGCTAGAAATAGCAAGTTAAAATAAGG
mDDR_808	Fancb_8	GTGGAAAGGACGAAACACCGTCTGCCTTCGAGTATGTTAGGTTTTAGAGCTAGAAATAGCAAGTTAAAATAAGG
mDDR_809	Fancb_9	GTGGAAAGGACGAAACACCGATATCTGAAGGTCGAAAATGGTTTTAGAGCTAGAAATAGCAAGTTAAAATAAGG
mDDR_810	Fancb_10	GTGGAAAGGACGAAACACCGGCGCTTGGACTGACGGATTTGTTTTAGAGCTAGAAATAGCAAGTTAAAATAAGG
mDDR_811	Fancc_1	GTGGAAAGGACGAAACACCGGACAGGGACATCATGCGCTCGTTTTAGAGCTAGAAATAGCAAGTTAAAATAAGG
mDDR_812	Fancc_2	GTGGAAAGGACGAAACACCGTTTACAGCTTCGAAGAACTCGTTTTAGAGCTAGAAATAGCAAGTTAAAATAAGG
mDDR_813	Fancc_3	GTGGAAAGGACGAAACACCGTGGGGAGATGCCGAAACCAGGTTTTAGAGCTAGAAATAGCAAGTTAAAATAAGG
mDDR_814	Fancc_4	GTGGAAAGGACGAAACACCGAGGCTGACCACAGAGGACGTGTTTTAGAGCTAGAAATAGCAAGTTAAAATAAGG
mDDR_815	Fancc_5	GTGGAAAGGACGAAACACCGTGAAGAGCAGCTAGTACTTCGTTTTAGAGCTAGAAATAGCAAGTTAAAATAAGG
mDDR_816	Fancc_6	GTGGAAAGGACGAAACACCGGCAAGACATGGAGCACCGTAGTTTTAGAGCTAGAAATAGCAAGTTAAAATAAGG
mDDR_817	Fancc_7	GTGGAAAGGACGAAACACCGTGGAGCACCGTAAGGAAAGTGTTTTAGAGCTAGAAATAGCAAGTTAAAATAAGG
mDDR_818	Fancc_8	GTGGAAAGGACGAAACACCGGCAGTTGAAGACTGTACTCGGTTTTAGAGCTAGAAATAGCAAGTTAAAATAAGG
mDDR_819	Fancc_9	GTGGAAAGGACGAAACACCGCAGCTCTCAAAGGGATTTCGGTTTTAGAGCTAGAAATAGCAAGTTAAAATAAGG
mDDR_820	Fancc_10	GTGGAAAGGACGAAACACCGTGTTGAAGCCTCGAGAAAACGTTTTAGAGCTAGAAATAGCAAGTTAAAATAAGG
mDDR_821	Fancd2_1	GTGGAAAGGACGAAACACCGAGAATCTAGCCGACGTCTTTGTTTTAGAGCTAGAAATAGCAAGTTAAAATAAGG
mDDR_822	Fancd2_2	GTGGAAAGGACGAAACACCGACTGCATCATCTGGGCCGTGGTTTTAGAGCTAGAAATAGCAAGTTAAAATAAGG
mDDR_823	Fancd2_3	GTGGAAAGGACGAAACACCGGTTGGGGTCAAGTCGGAGACGTTTTAGAGCTAGAAATAGCAAGTTAAAATAAGG
mDDR_824	Fancd2_4	GTGGAAAGGACGAAACACCGGCTGTCATCTGTCCGTCTAGGTTTTAGAGCTAGAAATAGCAAGTTAAAATAAGG
mDDR_825	Fancd2_5	GTGGAAAGGACGAAACACCGTGGGAAGCCTGAATTCGTGAGTTTTAGAGCTAGAAATAGCAAGTTAAAATAAGG
mDDR_826	Fancd2_6	GTGGAAAGGACGAAACACCGGCCCTTCTTGGTCTGCGTGCGTTTTAGAGCTAGAAATAGCAAGTTAAAATAAGG
mDDR_827	Fancd2_7	GTGGAAAGGACGAAACACCGTCTGCTTTAGTCGGTTCGAGGTTTTAGAGCTAGAAATAGCAAGTTAAAATAAGG
mDDR_828	Fancd2_8	GTGGAAAGGACGAAACACCGGCAGGAGGCGGTGCTTTGATGTTTTAGAGCTAGAAATAGCAAGTTAAAATAAGG
mDDR_829	Fancd2_9	GTGGAAAGGACGAAACACCGAACAGCTGCTTTGCCGAGCAGTTTTAGAGCTAGAAATAGCAAGTTAAAATAAGG
mDDR_830	Fancd2_10	GTGGAAAGGACGAAACACCGGTAGAGGAGGCGGCGTCTTTGTTTTAGAGCTAGAAATAGCAAGTTAAAATAAGG
mDDR_831	Fance_1	GTGGAAAGGACGAAACACCGCTTCGGGAGCTTTGCGCGGCGTTTTAGAGCTAGAAATAGCAAGTTAAAATAAGG
mDDR_832	Fance_2	GTGGAAAGGACGAAACACCGAAGGGAAGTGCTCCGCGCGGGTTTTAGAGCTAGAAATAGCAAGTTAAAATAAGG
mDDR_833	Fance_3	GTGGAAAGGACGAAACACCGGATCCCAGCGACTCCAGCGTGTTTTAGAGCTAGAAATAGCAAGTTAAAATAAGG
mDDR_834	Fance_4	GTGGAAAGGACGAAACACCGCACAGTAACTCGGTCTGCGCGTTTTAGAGCTAGAAATAGCAAGTTAAAATAAGG
mDDR_835	Fance_5	GTGGAAAGGACGAAACACCGGCGGCTAGGACACGCGGGATGTTTTAGAGCTAGAAATAGCAAGTTAAAATAAGG
mDDR_836	Fance_6	GTGGAAAGGACGAAACACCGGCCAGCGCAGAGCGGACGCGGTTTTAGAGCTAGAAATAGCAAGTTAAAATAAGG
mDDR_837	Fance_7	GTGGAAAGGACGAAACACCGGCTCTGCGCTGGCGACGCCGGTTTTAGAGCTAGAAATAGCAAGTTAAAATAAGG
mDDR_838	Fance_8	GTGGAAAGGACGAAACACCGCTACCCCAGCTCCCTGACGGGTTTTAGAGCTAGAAATAGCAAGTTAAAATAAGG
mDDR_839	Fance_9	GTGGAAAGGACGAAACACCGAGCTGCAGGAGACCTCCGTCGTTTTAGAGCTAGAAATAGCAAGTTAAAATAAGG
mDDR_840	Fance_10	GTGGAAAGGACGAAACACCGGAAGGTGGCGTTGGGCTCTAGTTTTAGAGCTAGAAATAGCAAGTTAAAATAAGG
mDDR_841	Fancf_1	GTGGAAAGGACGAAACACCGAGCTGTTGGCCGTGTCGTGTGTTTTAGAGCTAGAAATAGCAAGTTAAAATAAGG
mDDR_842	Fancf_2	GTGGAAAGGACGAAACACCGGAGCACGTGGGACGCCGAAAGTTTTAGAGCTAGAAATAGCAAGTTAAAATAAGG
mDDR_843	Fancf_3	GTGGAAAGGACGAAACACCGCCACGTGTACCGACGCTTCGGTTTTAGAGCTAGAAATAGCAAGTTAAAATAAGG
mDDR_844	Fancf_4	GTGGAAAGGACGAAACACCGGGCCGCGGCCCGCGAAGCGTGTTTTAGAGCTAGAAATAGCAAGTTAAAATAAGG
mDDR_845	Fancf_5	GTGGAAAGGACGAAACACCGCGCTGGAGTCCGGGGACGCGGTTTTAGAGCTAGAAATAGCAAGTTAAAATAAGG
mDDR_846	Fancf_6	GTGGAAAGGACGAAACACCGCACGTCGTCTCGGTGGTCCGGTTTTAGAGCTAGAAATAGCAAGTTAAAATAAGG
mDDR_847	Fancf_7	GTGGAAAGGACGAAACACCGCGAAGCGCTGCTGCTACGCGGTTTTAGAGCTAGAAATAGCAAGTTAAAATAAGG
mDDR_848	Fancf_8	GTGGAAAGGACGAAACACCGTCTCGAAAGTCCCGAGGTATGTTTTAGAGCTAGAAATAGCAAGTTAAAATAAGG
mDDR_849	Fancf_9	GTGGAAAGGACGAAACACCGCGCACTGTCTCGCGCCTACCGTTTTAGAGCTAGAAATAGCAAGTTAAAATAAGG
mDDR_850	Fancf_10	GTGGAAAGGACGAAACACCGCAAGGCTTTGCGGGACCTTAGTTTTAGAGCTAGAAATAGCAAGTTAAAATAAGG
mDDR_851	Fancg_1	GTGGAAAGGACGAAACACCGGAACGACCAGCTTGTTAGACGTTTTAGAGCTAGAAATAGCAAGTTAAAATAAGG
mDDR_852	Fancg_2	GTGGAAAGGACGAAACACCGCGATTGCTGTCGCCTCAGAGGTTTTAGAGCTAGAAATAGCAAGTTAAAATAAGG
mDDR_853	Fancg_3	GTGGAAAGGACGAAACACCGCAGAGAGGGACGAGAATCCCGTTTTAGAGCTAGAAATAGCAAGTTAAAATAAGG
mDDR_854	Fancg_4	GTGGAAAGGACGAAACACCGTTTCACTGAAGATCTTACCCGTTTTAGAGCTAGAAATAGCAAGTTAAAATAAGG
mDDR_855	Fancg_5	GTGGAAAGGACGAAACACCGCTGGATGAGTACCGACCACCGTTTTAGAGCTAGAAATAGCAAGTTAAAATAAGG
mDDR_856	Fancg_6	GTGGAAAGGACGAAACACCGAGTCCAGGTGTACACGGCCCGTTTTAGAGCTAGAAATAGCAAGTTAAAATAAGG
mDDR_857	Fancg_7	GTGGAAAGGACGAAACACCGGCAGGCATCGACTTGCTAGCGTTTTAGAGCTAGAAATAGCAAGTTAAAATAAGG
mDDR_858	Fancg_8	GTGGAAAGGACGAAACACCGACACACAGTCAAAGCGTCTAGTTTTAGAGCTAGAAATAGCAAGTTAAAATAAGG
mDDR_859	Fancg_9	GTGGAAAGGACGAAACACCGGCAGAAGTGTAGGTCTGACGGTTTTAGAGCTAGAAATAGCAAGTTAAAATAAGG
mDDR_860	Fancg_10	GTGGAAAGGACGAAACACCGAGGAAGGCTTCGCGGTTAGGGTTTTAGAGCTAGAAATAGCAAGTTAAAATAAGG
mDDR_861	Fanci_1	GTGGAAAGGACGAAACACCGCTTCAGAACCAAGCGGTGAAGTTTTAGAGCTAGAAATAGCAAGTTAAAATAAGG
mDDR_862	Fanci_2	GTGGAAAGGACGAAACACCGCGAGAGGACCGCCTAGTGAAGTTTTAGAGCTAGAAATAGCAAGTTAAAATAAGG
mDDR_863	Fanci_3	GTGGAAAGGACGAAACACCGCTTTGTGGGTGCTGTCCGAGGTTTTAGAGCTAGAAATAGCAAGTTAAAATAAGG
mDDR_864	Fanci_4	GTGGAAAGGACGAAACACCGTGAGAACATCGTCAACACTTGTTTTAGAGCTAGAAATAGCAAGTTAAAATAAGG
mDDR_865	Fanci_5	GTGGAAAGGACGAAACACCGACGTGATAGAGTTCGTCTGCGTTTTAGAGCTAGAAATAGCAAGTTAAAATAAGG
mDDR_866	Fanci_6	GTGGAAAGGACGAAACACCGAAACCAGCACGCATGTAAGCGTTTTAGAGCTAGAAATAGCAAGTTAAAATAAGG
mDDR_867	Fanci_7	GTGGAAAGGACGAAACACCGCTGGTTAATCGCCAAGATCAGTTTTAGAGCTAGAAATAGCAAGTTAAAATAAGG
mDDR_868	Fanci_8	GTGGAAAGGACGAAACACCGGAAAGCTATCGTCATGCAACGTTTTAGAGCTAGAAATAGCAAGTTAAAATAAGG
mDDR_869	Fanci_9	GTGGAAAGGACGAAACACCGATATTTGACGAATGCTGTTAGTTTTAGAGCTAGAAATAGCAAGTTAAAATAAGG
mDDR_870	Fanci_10	GTGGAAAGGACGAAACACCGAATGAAAGAGTAACATACGGGTTTTAGAGCTAGAAATAGCAAGTTAAAATAAGG
mDDR_871	Fancl_1	GTGGAAAGGACGAAACACCGGCAGCGGGAAATGGCGCAACGTTTTAGAGCTAGAAATAGCAAGTTAAAATAAGG
mDDR_872	Fancl_2	GTGGAAAGGACGAAACACCGCTGCGTGCTGTTGCACTCCGGTTTTAGAGCTAGAAATAGCAAGTTAAAATAAGG
mDDR_873	Fancl_3	GTGGAAAGGACGAAACACCGGGTGGCATTAGAGACGCTGAGTTTTAGAGCTAGAAATAGCAAGTTAAAATAAGG
mDDR_874	Fancl_4	GTGGAAAGGACGAAACACCGCGTGCTGTTGCACTCCGGGGGTTTTAGAGCTAGAAATAGCAAGTTAAAATAAGG
#mDDR_875	Fancl_5	GTGGAAAGGACGAAACACCGCGAGAGGACCGCCTAGTGAAGTTTTAGAGCTAGAAATAGCAAGTTAAAATAAGG
#mDDR_876	Fancl_6	GTGGAAAGGACGAAACACCGACGTGATAGAGTTCGTCTGCGTTTTAGAGCTAGAAATAGCAAGTTAAAATAAGG
#mDDR_877	Fancl_7	GTGGAAAGGACGAAACACCGCTGGTTAATCGCCAAGATCAGTTTTAGAGCTAGAAATAGCAAGTTAAAATAAGG
#mDDR_878	Fancl_8	GTGGAAAGGACGAAACACCGGAAAGCTATCGTCATGCAACGTTTTAGAGCTAGAAATAGCAAGTTAAAATAAGG
mDDR_879	Fancl_9	GTGGAAAGGACGAAACACCGGTGCTTCACCTGTAAGACGGGTTTTAGAGCTAGAAATAGCAAGTTAAAATAAGG
mDDR_880	Fancl_10	GTGGAAAGGACGAAACACCGACCAATTTCCACCGTCTTACGTTTTAGAGCTAGAAATAGCAAGTTAAAATAAGG
mDDR_881	Fancm_1	GTGGAAAGGACGAAACACCGCCGGAGCCCCGCACGAGGCTGTTTTAGAGCTAGAAATAGCAAGTTAAAATAAGG
mDDR_882	Fancm_2	GTGGAAAGGACGAAACACCGCCAGCCGCGCTCGCCCGCGAGTTTTAGAGCTAGAAATAGCAAGTTAAAATAAGG
mDDR_883	Fancm_3	GTGGAAAGGACGAAACACCGGCCGCGCTCGCCCGCGATGGGTTTTAGAGCTAGAAATAGCAAGTTAAAATAAGG
mDDR_884	Fancm_4	GTGGAAAGGACGAAACACCGGTCGCGCACGGGGCAATTGGGTTTTAGAGCTAGAAATAGCAAGTTAAAATAAGG
mDDR_885	Fancm_5	GTGGAAAGGACGAAACACCGGTCCAGCTGGTAGTCGCGCAGTTTTAGAGCTAGAAATAGCAAGTTAAAATAAGG
mDDR_886	Fancm_6	GTGGAAAGGACGAAACACCGTGTTGCAGAACAGCGCGCTCGTTTTAGAGCTAGAAATAGCAAGTTAAAATAAGG
mDDR_887	Fancm_7	GTGGAAAGGACGAAACACCGGACAGAGAACACTCCGTTGCGTTTTAGAGCTAGAAATAGCAAGTTAAAATAAGG
mDDR_888	Fancm_8	GTGGAAAGGACGAAACACCGAGGACATACGATATAAAACTGTTTTAGAGCTAGAAATAGCAAGTTAAAATAAGG
mDDR_889	Fancm_9	GTGGAAAGGACGAAACACCGGCAGCCGAATGGTCGTAGTAGTTTTAGAGCTAGAAATAGCAAGTTAAAATAAGG
mDDR_890	Fancm_10	GTGGAAAGGACGAAACACCGCTGACTGCCTTAGTTGGCGCGTTTTAGAGCTAGAAATAGCAAGTTAAAATAAGG
mDDR_891	Fbxo18_1	GTGGAAAGGACGAAACACCGAATGACTCCGGGCCAAATGAGTTTTAGAGCTAGAAATAGCAAGTTAAAATAAGG
mDDR_892	Fbxo18_2	GTGGAAAGGACGAAACACCGGATGGGAACAAACGATGGCGGTTTTAGAGCTAGAAATAGCAAGTTAAAATAAGG
mDDR_893	Fbxo18_3	GTGGAAAGGACGAAACACCGGGCCAGCTTCCCCCGGCACTGTTTTAGAGCTAGAAATAGCAAGTTAAAATAAGG
mDDR_894	Fbxo18_4	GTGGAAAGGACGAAACACCGTGGAGGCTGAGGCGTGCATGGTTTTAGAGCTAGAAATAGCAAGTTAAAATAAGG
mDDR_895	Fbxo18_5	GTGGAAAGGACGAAACACCGAAAGTAGAGGATGATCCCTCGTTTTAGAGCTAGAAATAGCAAGTTAAAATAAGG
mDDR_896	Fbxo18_6	GTGGAAAGGACGAAACACCGTATAAGGTCTCGGTGACATCGTTTTAGAGCTAGAAATAGCAAGTTAAAATAAGG
mDDR_897	Fbxo18_7	GTGGAAAGGACGAAACACCGCAATGCCAATGTGTTTGACGGTTTTAGAGCTAGAAATAGCAAGTTAAAATAAGG
mDDR_898	Fbxo18_8	GTGGAAAGGACGAAACACCGCAAAGTCCAAATCGTCTATGGTTTTAGAGCTAGAAATAGCAAGTTAAAATAAGG
mDDR_899	Fbxo18_9	GTGGAAAGGACGAAACACCGGTTTGACACTGTGCACGTTTGTTTTAGAGCTAGAAATAGCAAGTTAAAATAAGG
mDDR_900	Fbxo18_10	GTGGAAAGGACGAAACACCGGGTCATTATGAGCCGCTTCTGTTTTAGAGCTAGAAATAGCAAGTTAAAATAAGG
mDDR_901	Fen1_1	GTGGAAAGGACGAAACACCGCTGATTGCTGTTCGTCAGGGGTTTTAGAGCTAGAAATAGCAAGTTAAAATAAGG
mDDR_902	Fen1_2	GTGGAAAGGACGAAACACCGGTTAAGTGTCGCATTAGCACGTTTTAGAGCTAGAAATAGCAAGTTAAAATAAGG
mDDR_903	Fen1_3	GTGGAAAGGACGAAACACCGTCTGAAGAGCGAATTCGCAGGTTTTAGAGCTAGAAATAGCAAGTTAAAATAAGG
mDDR_904	Fen1_4	GTGGAAAGGACGAAACACCGCTGAAGAGCGAATTCGCAGTGTTTTAGAGCTAGAAATAGCAAGTTAAAATAAGG
mDDR_905	Fen1_5	GTGGAAAGGACGAAACACCGGAAATCATCGAGGCGTCCCTGTTTTAGAGCTAGAAATAGCAAGTTAAAATAAGG
mDDR_906	Fen1_6	GTGGAAAGGACGAAACACCGGATGCTCATGGAGGCATCGAGTTTTAGAGCTAGAAATAGCAAGTTAAAATAAGG
mDDR_907	Fen1_7	GTGGAAAGGACGAAACACCGTTCCTGATTGCTGTTCGTCAGTTTTAGAGCTAGAAATAGCAAGTTAAAATAAGG
mDDR_908	Fen1_8	GTGGAAAGGACGAAACACCGCGCAGTAGTCGCTACCCAGCGTTTTAGAGCTAGAAATAGCAAGTTAAAATAAGG
mDDR_909	Fen1_9	GTGGAAAGGACGAAACACCGCGAGGAGATCGTGAGGCGGCGTTTTAGAGCTAGAAATAGCAAGTTAAAATAAGG
mDDR_910	Fen1_10	GTGGAAAGGACGAAACACCGAGAAATCATCGAGGCGTCCCGTTTTAGAGCTAGAAATAGCAAGTTAAAATAAGG
mDDR_911	Gadd45a_1	GTGGAAAGGACGAAACACCGCATTACGGTCGGCGTGTACGGTTTTAGAGCTAGAAATAGCAAGTTAAAATAAGG
mDDR_912	Gadd45a_2	GTGGAAAGGACGAAACACCGCACGGTGGGCGATGCCCTGGGTTTTAGAGCTAGAAATAGCAAGTTAAAATAAGG
mDDR_913	Gadd45a_3	GTGGAAAGGACGAAACACCGTCGGAGTCAGCGCACCATTAGTTTTAGAGCTAGAAATAGCAAGTTAAAATAAGG
mDDR_914	Gadd45a_4	GTGGAAAGGACGAAACACCGCGCAGCAGAACGCACGGATGGTTTTAGAGCTAGAAATAGCAAGTTAAAATAAGG
mDDR_915	Gadd45a_5	GTGGAAAGGACGAAACACCGTGCGGGTCAGCAACCCGGGTGTTTTAGAGCTAGAAATAGCAAGTTAAAATAAGG
mDDR_916	Gadd45a_6	GTGGAAAGGACGAAACACCGGCTGCTACTGGAGAACGACGGTTTTAGAGCTAGAAATAGCAAGTTAAAATAAGG
mDDR_917	Gadd45a_7	GTGGAAAGGACGAAACACCGGGCACAGTACCACGTTATCGGTTTTAGAGCTAGAAATAGCAAGTTAAAATAAGG
mDDR_918	Gadd45a_8	GTGGAAAGGACGAAACACCGCGAAGACGACGACCGGGATGGTTTTAGAGCTAGAAATAGCAAGTTAAAATAAGG
mDDR_919	Gadd45a_9	GTGGAAAGGACGAAACACCGGATCCATGTAGCGACTTTCCGTTTTAGAGCTAGAAATAGCAAGTTAAAATAAGG
mDDR_920	Gadd45a_10	GTGGAAAGGACGAAACACCGTTGCCGGGAAAGTCGCTACAGTTTTAGAGCTAGAAATAGCAAGTTAAAATAAGG
mDDR_921	Gen1_1	GTGGAAAGGACGAAACACCGTTTGAGTCTCTGGGTATGCGGTTTTAGAGCTAGAAATAGCAAGTTAAAATAAGG
mDDR_922	Gen1_2	GTGGAAAGGACGAAACACCGAATATGAAATACGAAAAAATGTTTTAGAGCTAGAAATAGCAAGTTAAAATAAGG
mDDR_923	Gen1_3	GTGGAAAGGACGAAACACCGCAGACTCGTTACGGGCCTTCGTTTTAGAGCTAGAAATAGCAAGTTAAAATAAGG
mDDR_924	Gen1_4	GTGGAAAGGACGAAACACCGAGAGGACTCAGACTCGTTACGTTTTAGAGCTAGAAATAGCAAGTTAAAATAAGG
mDDR_925	Gen1_5	GTGGAAAGGACGAAACACCGAAGCATCGCCGTCGTTGGTGGTTTTAGAGCTAGAAATAGCAAGTTAAAATAAGG
mDDR_926	Gen1_6	GTGGAAAGGACGAAACACCGAAGGAAAGCATCGCCGTCGTGTTTTAGAGCTAGAAATAGCAAGTTAAAATAAGG
mDDR_927	Gen1_7	GTGGAAAGGACGAAACACCGATCCTCTACCTTTACGCCAGGTTTTAGAGCTAGAAATAGCAAGTTAAAATAAGG
mDDR_928	Gen1_8	GTGGAAAGGACGAAACACCGTGACATGGTCGAAAACTCTGGTTTTAGAGCTAGAAATAGCAAGTTAAAATAAGG
mDDR_929	Gen1_9	GTGGAAAGGACGAAACACCGCATCATCTGCTTCCGGTAAAGTTTTAGAGCTAGAAATAGCAAGTTAAAATAAGG
mDDR_930	Gen1_10	GTGGAAAGGACGAAACACCGAGAAGTACCCGCCCAATCAAGTTTTAGAGCTAGAAATAGCAAGTTAAAATAAGG
mDDR_931	Gins1_1	GTGGAAAGGACGAAACACCGCCGCGAGTTACACCGCGCGCGTTTTAGAGCTAGAAATAGCAAGTTAAAATAAGG
mDDR_932	Gins1_2	GTGGAAAGGACGAAACACCGGAGTTACACCGCGCGCCGGAGTTTTAGAGCTAGAAATAGCAAGTTAAAATAAGG
mDDR_933	Gins1_3	GTGGAAAGGACGAAACACCGGCAGCTGCCCTTCCGGCGCGGTTTTAGAGCTAGAAATAGCAAGTTAAAATAAGG
mDDR_934	Gins1_4	GTGGAAAGGACGAAACACCGAGCACAGTGCCGAAATTTGAGTTTTAGAGCTAGAAATAGCAAGTTAAAATAAGG
mDDR_935	Gins1_5	GTGGAAAGGACGAAACACCGTGATACCAACCGTCAAATTTGTTTTAGAGCTAGAAATAGCAAGTTAAAATAAGG
mDDR_936	Gins1_6	GTGGAAAGGACGAAACACCGGAAGCCAAGTCAGCTGGACGGTTTTAGAGCTAGAAATAGCAAGTTAAAATAAGG
mDDR_937	Gins1_7	GTGGAAAGGACGAAACACCGATGTGGAATCGTAAACTATTGTTTTAGAGCTAGAAATAGCAAGTTAAAATAAGG
mDDR_938	Gins1_8	GTGGAAAGGACGAAACACCGGTGCTCTAATCCGAAGCAACGTTTTAGAGCTAGAAATAGCAAGTTAAAATAAGG
mDDR_939	Gins1_9	GTGGAAAGGACGAAACACCGTGCTACTTACATGAGGTCGCGTTTTAGAGCTAGAAATAGCAAGTTAAAATAAGG
mDDR_940	Gins1_10	GTGGAAAGGACGAAACACCGAACTGCTCACACTTCCACCGGTTTTAGAGCTAGAAATAGCAAGTTAAAATAAGG
mDDR_941	Gnl3_1	GTGGAAAGGACGAAACACCGGAGAACATCATCGAAAATTAGTTTTAGAGCTAGAAATAGCAAGTTAAAATAAGG
mDDR_942	Gnl3_2	GTGGAAAGGACGAAACACCGAGGAAGGAAGCTAAAAAACGGTTTTAGAGCTAGAAATAGCAAGTTAAAATAAGG
mDDR_943	Gnl3_3	GTGGAAAGGACGAAACACCGGAGGCTTTGAACACCACGGTGTTTTAGAGCTAGAAATAGCAAGTTAAAATAAGG
mDDR_944	Gnl3_4	GTGGAAAGGACGAAACACCGGAATAAAGAATTGCCAACCGGTTTTAGAGCTAGAAATAGCAAGTTAAAATAAGG
mDDR_945	Gnl3_5	GTGGAAAGGACGAAACACCGTGAGGAACTAAGACCGCTGGGTTTTAGAGCTAGAAATAGCAAGTTAAAATAAGG
mDDR_946	Gnl3_6	GTGGAAAGGACGAAACACCGCATTGAGGAACTAAGACCGCGTTTTAGAGCTAGAAATAGCAAGTTAAAATAAGG
mDDR_947	Gnl3_7	GTGGAAAGGACGAAACACCGAATGCTTGCTGGACTCCGAAGTTTTAGAGCTAGAAATAGCAAGTTAAAATAAGG
mDDR_948	Gnl3_8	GTGGAAAGGACGAAACACCGAAAGTGCTGCTAAGCTGGTGGTTTTAGAGCTAGAAATAGCAAGTTAAAATAAGG
mDDR_949	Gnl3_9	GTGGAAAGGACGAAACACCGAAATGGAATACTAGACGAGAGTTTTAGAGCTAGAAATAGCAAGTTAAAATAAGG
mDDR_950	Gnl3_10	GTGGAAAGGACGAAACACCGAAGGCAGACGACCCGTCAGAGTTTTAGAGCTAGAAATAGCAAGTTAAAATAAGG
mDDR_951	Gtf2h1_1	GTGGAAAGGACGAAACACCGTTTCACTGCCGTGCTTTCGTGTTTTAGAGCTAGAAATAGCAAGTTAAAATAAGG
mDDR_952	Gtf2h1_2	GTGGAAAGGACGAAACACCGTTAGCTTTCCGCTTGAACTTGTTTTAGAGCTAGAAATAGCAAGTTAAAATAAGG
mDDR_953	Gtf2h1_3	GTGGAAAGGACGAAACACCGTGCATTCACATTTAAACGATGTTTTAGAGCTAGAAATAGCAAGTTAAAATAAGG
mDDR_954	Gtf2h1_4	GTGGAAAGGACGAAACACCGTACAGCCATCCGTTTGGGGCGTTTTAGAGCTAGAAATAGCAAGTTAAAATAAGG
mDDR_955	Gtf2h1_5	GTGGAAAGGACGAAACACCGCACAGGGACCGACTAAATACGTTTTAGAGCTAGAAATAGCAAGTTAAAATAAGG
mDDR_956	Gtf2h1_6	GTGGAAAGGACGAAACACCGAATGCTAGATTTGACATCGTGTTTTAGAGCTAGAAATAGCAAGTTAAAATAAGG
mDDR_957	Gtf2h1_7	GTGGAAAGGACGAAACACCGGAATTCCCATCCACGCTGCTGTTTTAGAGCTAGAAATAGCAAGTTAAAATAAGG
mDDR_958	Gtf2h1_8	GTGGAAAGGACGAAACACCGAATTCAGACTGAATATCGTTGTTTTAGAGCTAGAAATAGCAAGTTAAAATAAGG
mDDR_959	Gtf2h1_9	GTGGAAAGGACGAAACACCGTCTAGGAATGGTGTATTAACGTTTTAGAGCTAGAAATAGCAAGTTAAAATAAGG
mDDR_960	Gtf2h1_10	GTGGAAAGGACGAAACACCGCCTACAACAAGCTCCACGCGGTTTTAGAGCTAGAAATAGCAAGTTAAAATAAGG
mDDR_961	Gtf2h2_1	GTGGAAAGGACGAAACACCGACCTGAGAGAACCAAGCGGTGTTTTAGAGCTAGAAATAGCAAGTTAAAATAAGG
mDDR_962	Gtf2h2_2	GTGGAAAGGACGAAACACCGCACCATGGACAAGTCCGACTGTTTTAGAGCTAGAAATAGCAAGTTAAAATAAGG
mDDR_963	Gtf2h2_3	GTGGAAAGGACGAAACACCGGGTGGATGGATCGAGAACAAGTTTTAGAGCTAGAAATAGCAAGTTAAAATAAGG
mDDR_964	Gtf2h2_4	GTGGAAAGGACGAAACACCGCTTAAGGAATTATAGAGCGAGTTTTAGAGCTAGAAATAGCAAGTTAAAATAAGG
mDDR_965	Gtf2h2_5	GTGGAAAGGACGAAACACCGTGTTATTGGATTATCTGCGGGTTTTAGAGCTAGAAATAGCAAGTTAAAATAAGG
mDDR_966	Gtf2h2_6	GTGGAAAGGACGAAACACCGCGAGTGCTCACTCATTCGCAGTTTTAGAGCTAGAAATAGCAAGTTAAAATAAGG
mDDR_967	Gtf2h2_7	GTGGAAAGGACGAAACACCGAGTACTTTGCTCGGCACTGTGTTTTAGAGCTAGAAATAGCAAGTTAAAATAAGG
mDDR_968	Gtf2h2_8	GTGGAAAGGACGAAACACCGGAGTGCTCACTCATTCGCATGTTTTAGAGCTAGAAATAGCAAGTTAAAATAAGG
mDDR_969	Gtf2h2_9	GTGGAAAGGACGAAACACCGGAAGAACACACACATCGAGTGTTTTAGAGCTAGAAATAGCAAGTTAAAATAAGG
mDDR_970	Gtf2h2_10	GTGGAAAGGACGAAACACCGCGGTGAGGGTCGTCTCGTCGGTTTTAGAGCTAGAAATAGCAAGTTAAAATAAGG
mDDR_971	Gtf2h3_1	GTGGAAAGGACGAAACACCGTAGTTGACACCAACCCGATTGTTTTAGAGCTAGAAATAGCAAGTTAAAATAAGG
mDDR_972	Gtf2h3_2	GTGGAAAGGACGAAACACCGTGACACCAACCCGATTTGGTGTTTTAGAGCTAGAAATAGCAAGTTAAAATAAGG
mDDR_973	Gtf2h3_3	GTGGAAAGGACGAAACACCGCTTTCCCCACCAAATCGGGTGTTTTAGAGCTAGAAATAGCAAGTTAAAATAAGG
mDDR_974	Gtf2h3_4	GTGGAAAGGACGAAACACCGGGTTGGAGCGGTTCATGAACGTTTTAGAGCTAGAAATAGCAAGTTAAAATAAGG
mDDR_975	Gtf2h3_5	GTGGAAAGGACGAAACACCGCAGTCGGGGAGCGCATTGCCGTTTTAGAGCTAGAAATAGCAAGTTAAAATAAGG
mDDR_976	Gtf2h3_6	GTGGAAAGGACGAAACACCGTGCAAACGAGGTGATCGCTGGTTTTAGAGCTAGAAATAGCAAGTTAAAATAAGG
mDDR_977	Gtf2h3_7	GTGGAAAGGACGAAACACCGCCAGCATACGGAGACACTACGTTTTAGAGCTAGAAATAGCAAGTTAAAATAAGG
mDDR_978	Gtf2h3_8	GTGGAAAGGACGAAACACCGTTAGCTGAGACCGCTGATCTGTTTTAGAGCTAGAAATAGCAAGTTAAAATAAGG
mDDR_979	Gtf2h3_9	GTGGAAAGGACGAAACACCGCCTCCCACCCCCGATCCACGGTTTTAGAGCTAGAAATAGCAAGTTAAAATAAGG
mDDR_980	Gtf2h3_10	GTGGAAAGGACGAAACACCGCCTGTAGTCCACGTGGATCGGTTTTAGAGCTAGAAATAGCAAGTTAAAATAAGG
mDDR_981	Gtf2h4_1	GTGGAAAGGACGAAACACCGGGGGTGCTGGACCGATTGTAGTTTTAGAGCTAGAAATAGCAAGTTAAAATAAGG
mDDR_982	Gtf2h4_2	GTGGAAAGGACGAAACACCGTCTGGAGCAGCCGCTACCACGTTTTAGAGCTAGAAATAGCAAGTTAAAATAAGG
mDDR_983	Gtf2h4_3	GTGGAAAGGACGAAACACCGTGCTGAGTGGCCTCCGTATCGTTTTAGAGCTAGAAATAGCAAGTTAAAATAAGG
mDDR_984	Gtf2h4_4	GTGGAAAGGACGAAACACCGCACCCAGAAGGGCAATTCGGGTTTTAGAGCTAGAAATAGCAAGTTAAAATAAGG
mDDR_985	Gtf2h4_5	GTGGAAAGGACGAAACACCGTGTCCAGTGAGGGGACGTCCGTTTTAGAGCTAGAAATAGCAAGTTAAAATAAGG
mDDR_986	Gtf2h4_6	GTGGAAAGGACGAAACACCGCCACCCTGCATCACTTCCGCGTTTTAGAGCTAGAAATAGCAAGTTAAAATAAGG
mDDR_987	Gtf2h4_7	GTGGAAAGGACGAAACACCGAAACAAGCCCGAACTCACGCGTTTTAGAGCTAGAAATAGCAAGTTAAAATAAGG
mDDR_988	Gtf2h4_8	GTGGAAAGGACGAAACACCGGGCGTGTGGGGTAGTAACGCGTTTTAGAGCTAGAAATAGCAAGTTAAAATAAGG
mDDR_989	Gtf2h4_9	GTGGAAAGGACGAAACACCGCCAGCCAGGCTTCATTGTCGGTTTTAGAGCTAGAAATAGCAAGTTAAAATAAGG
mDDR_990	Gtf2h4_10	GTGGAAAGGACGAAACACCGAACAGACCAGATTCGGCTGTGTTTTAGAGCTAGAAATAGCAAGTTAAAATAAGG
mDDR_991	Gtf2h5_1	GTGGAAAGGACGAAACACCGGAACTTCTTCCCCAAGGCGTGTTTTAGAGCTAGAAATAGCAAGTTAAAATAAGG
mDDR_992	Gtf2h5_2	GTGGAAAGGACGAAACACCGTTGGATGAGGCCAACGCCTTGTTTTAGAGCTAGAAATAGCAAGTTAAAATAAGG
mDDR_993	Gtf2h5_3	GTGGAAAGGACGAAACACCGCGTCCTCCAGGAGCGAGTAGGTTTTAGAGCTAGAAATAGCAAGTTAAAATAAGG
mDDR_994	Gtf2h5_4	GTGGAAAGGACGAAACACCGCGTCTTCGTCATTGCCGAGCGTTTTAGAGCTAGAAATAGCAAGTTAAAATAAGG
mDDR_995	Gtf2h5_5	GTGGAAAGGACGAAACACCGCTTGGATGAGGCCAACGCCTGTTTTAGAGCTAGAAATAGCAAGTTAAAATAAGG
mDDR_996	Gtf2h5_6	GTGGAAAGGACGAAACACCGTGGATGAGGCCAACGCCTTGGTTTTAGAGCTAGAAATAGCAAGTTAAAATAAGG
mDDR_997	Gtf2h5_7	GTGGAAAGGACGAAACACCGACGTCCTCCAGGAGCGAGTAGTTTTAGAGCTAGAAATAGCAAGTTAAAATAAGG
mDDR_998	Gtf2h5_8	GTGGAAAGGACGAAACACCGGTTCCCCTACTCGCTCCTGGGTTTTAGAGCTAGAAATAGCAAGTTAAAATAAGG
mDDR_999	Gtf2h5_9	GTGGAAAGGACGAAACACCGCTGGAGGACGTTGACCAGCTGTTTTAGAGCTAGAAATAGCAAGTTAAAATAAGG
mDDR_1000	Gtf2h5_10	GTGGAAAGGACGAAACACCGCGAGCTGGTCAACGTCCTCCGTTTTAGAGCTAGAAATAGCAAGTTAAAATAAGG
mDDR_1001	H2afx_1	GTGGAAAGGACGAAACACCGATGTCCGGACGCGGCAAGACGTTTTAGAGCTAGAAATAGCAAGTTAAAATAAGG
mDDR_1002	H2afx_2	GTGGAAAGGACGAAACACCGTCCGGACGCGGCAAGACCGGGTTTTAGAGCTAGAAATAGCAAGTTAAAATAAGG
mDDR_1003	H2afx_3	GTGGAAAGGACGAAACACCGGCCGCCGGTCTTGCCGCGTCGTTTTAGAGCTAGAAATAGCAAGTTAAAATAAGG
mDDR_1004	H2afx_4	GTGGAAAGGACGAAACACCGGGCGCGTGAAGAGCGCGACTGTTTTAGAGCTAGAAATAGCAAGTTAAAATAAGG
mDDR_1005	H2afx_5	GTGGAAAGGACGAAACACCGTCCCTGTAGGCCGCGTACACGTTTTAGAGCTAGAAATAGCAAGTTAAAATAAGG
mDDR_1006	H2afx_6	GTGGAAAGGACGAAACACCGCGCCCACGCGCTCGGCGTAGGTTTTAGAGCTAGAAATAGCAAGTTAAAATAAGG
mDDR_1007	H2afx_7	GTGGAAAGGACGAAACACCGCGCAGGCGCGCCGGTGTACCGTTTTAGAGCTAGAAATAGCAAGTTAAAATAAGG
mDDR_1008	H2afx_8	GTGGAAAGGACGAAACACCGTTGCCGACCGCCGGCGCCTTGTTTTAGAGCTAGAAATAGCAAGTTAAAATAAGG
mDDR_1009	H2afx_9	GTGGAAAGGACGAAACACCGACGCGGCAAGACCGGCGGCAGTTTTAGAGCTAGAAATAGCAAGTTAAAATAAGG
mDDR_1010	H2afx_10	GTGGAAAGGACGAAACACCGAAGTCGCGCTCTTCACGCGCGTTTTAGAGCTAGAAATAGCAAGTTAAAATAAGG
mDDR_1011	Hdac1_1	GTGGAAAGGACGAAACACCGAATTGTGAGTCATGCGGATTGTTTTAGAGCTAGAAATAGCAAGTTAAAATAAGG
mDDR_1012	Hdac1_2	GTGGAAAGGACGAAACACCGTGAGTCATGCGGATTCGGTGGTTTTAGAGCTAGAAATAGCAAGTTAAAATAAGG
mDDR_1013	Hdac1_3	GTGGAAAGGACGAAACACCGTATCTGGGCGAATAGAACGCGTTTTAGAGCTAGAAATAGCAAGTTAAAATAAGG
mDDR_1014	Hdac1_4	GTGGAAAGGACGAAACACCGTTCTGTCAGTTGTCCACGGGGTTTTAGAGCTAGAAATAGCAAGTTAAAATAAGG
mDDR_1015	Hdac1_5	GTGGAAAGGACGAAACACCGCATCGCTGTGAACTGGGCCGGTTTTAGAGCTAGAAATAGCAAGTTAAAATAAGG
mDDR_1016	Hdac1_6	GTGGAAAGGACGAAACACCGCCTCTTCCACGCCATCGCCAGTTTTAGAGCTAGAAATAGCAAGTTAAAATAAGG
mDDR_1017	Hdac1_7	GTGGAAAGGACGAAACACCGGTGAACTACCCACTGCGAGAGTTTTAGAGCTAGAAATAGCAAGTTAAAATAAGG
mDDR_1018	Hdac1_8	GTGGAAAGGACGAAACACCGTCCCTGTCTGGGGACCGGTTGTTTTAGAGCTAGAAATAGCAAGTTAAAATAAGG
mDDR_1019	Hdac1_9	GTGGAAAGGACGAAACACCGGTATTCAAAGTAGTCGTTGTGTTTTAGAGCTAGAAATAGCAAGTTAAAATAAGG
mDDR_1020	Hdac1_10	GTGGAAAGGACGAAACACCGATGCCATCCCCGAAGAGAGTGTTTTAGAGCTAGAAATAGCAAGTTAAAATAAGG
mDDR_1021	Hdac2_1	GTGGAAAGGACGAAACACCGTTATGGTTTATACCGAAAAAGTTTTAGAGCTAGAAATAGCAAGTTAAAATAAGG
mDDR_1022	Hdac2_2	GTGGAAAGGACGAAACACCGTGAGTCATCCGGATTCTATGGTTTTAGAGCTAGAAATAGCAAGTTAAAATAAGG
mDDR_1023	Hdac2_3	GTGGAAAGGACGAAACACCGACTTGATATACTCATCGCTGGTTTTAGAGCTAGAAATAGCAAGTTAAAATAAGG
mDDR_1024	Hdac2_4	GTGGAAAGGACGAAACACCGGATATGGCTGTCAATTGGGCGTTTTAGAGCTAGAAATAGCAAGTTAAAATAAGG
mDDR_1025	Hdac2_5	GTGGAAAGGACGAAACACCGGATGTACCAGCCTAGCGCGGGTTTTAGAGCTAGAAATAGCAAGTTAAAATAAGG
mDDR_1026	Hdac2_6	GTGGAAAGGACGAAACACCGGCAGCACCACCGCGCTAGGCGTTTTAGAGCTAGAAATAGCAAGTTAAAATAAGG
mDDR_1027	Hdac2_7	GTGGAAAGGACGAAACACCGCACTGCAGCACCACCGCGCTGTTTTAGAGCTAGAAATAGCAAGTTAAAATAAGG
mDDR_1028	Hdac2_8	GTGGAAAGGACGAAACACCGTTGCCATTGCTGATGCTCGGGTTTTAGAGCTAGAAATAGCAAGTTAAAATAAGG
mDDR_1029	Hdac2_9	GTGGAAAGGACGAAACACCGTCCAACATCGGGCAACATTCGTTTTAGAGCTAGAAATAGCAAGTTAAAATAAGG
mDDR_1030	Hdac2_10	GTGGAAAGGACGAAACACCGATGAAGGTGAAGGAGGTCGTGTTTTAGAGCTAGAAATAGCAAGTTAAAATAAGG
mDDR_1031	Hdac3_1	GTGGAAAGGACGAAACACCGGTAGAAATACGCCACGGTCTGTTTTAGAGCTAGAAATAGCAAGTTAAAATAAGG
mDDR_1032	Hdac3_2	GTGGAAAGGACGAAACACCGCCCAATGAAACCTCATCGCCGTTTTAGAGCTAGAAATAGCAAGTTAAAATAAGG
mDDR_1033	Hdac3_3	GTGGAAAGGACGAAACACCGTGAGTCAATGCCAGGCGATGGTTTTAGAGCTAGAAATAGCAAGTTAAAATAAGG
mDDR_1034	Hdac3_4	GTGGAAAGGACGAAACACCGAGCCTTAATGCCTTCAACGTGTTTTAGAGCTAGAAATAGCAAGTTAAAATAAGG
mDDR_1035	Hdac3_5	GTGGAAAGGACGAAACACCGGAGCAGAACTCGAAAAGTCCGTTTTAGAGCTAGAAATAGCAAGTTAAAATAAGG
mDDR_1036	Hdac3_6	GTGGAAAGGACGAAACACCGTAGACCACCGGCCCAGTTGAGTTTTAGAGCTAGAAATAGCAAGTTAAAATAAGG
mDDR_1037	Hdac3_7	GTGGAAAGGACGAAACACCGGTCATCAATGCCATCTCGTAGTTTTAGAGCTAGAAATAGCAAGTTAAAATAAGG
mDDR_1038	Hdac3_8	GTGGAAAGGACGAAACACCGGGAGCACGATGCACGTCGGCGTTTTAGAGCTAGAAATAGCAAGTTAAAATAAGG
mDDR_1039	Hdac3_9	GTGGAAAGGACGAAACACCGCAAAGATTGTCTGGCGGATCGTTTTAGAGCTAGAAATAGCAAGTTAAAATAAGG
mDDR_1040	Hdac3_10	GTGGAAAGGACGAAACACCGCAGACCTCCTGACGTATGACGTTTTAGAGCTAGAAATAGCAAGTTAAAATAAGG
mDDR_1041	Hdac4_1	GTGGAAAGGACGAAACACCGGGCATGTGGTTCACACGGGCGTTTTAGAGCTAGAAATAGCAAGTTAAAATAAGG
mDDR_1042	Hdac4_2	GTGGAAAGGACGAAACACCGTGGTCCAAGCGCAGGTCCATGTTTTAGAGCTAGAAATAGCAAGTTAAAATAAGG
mDDR_1043	Hdac4_3	GTGGAAAGGACGAAACACCGGCTGGAGCACCAGCGGAAACGTTTTAGAGCTAGAAATAGCAAGTTAAAATAAGG
mDDR_1044	Hdac4_4	GTGGAAAGGACGAAACACCGGGTGCCGCTCCAGTTTCCGCGTTTTAGAGCTAGAAATAGCAAGTTAAAATAAGG
mDDR_1045	Hdac4_5	GTGGAAAGGACGAAACACCGATACCAGTAGCGGGGATCGCGTTTTAGAGCTAGAAATAGCAAGTTAAAATAAGG
mDDR_1046	Hdac4_6	GTGGAAAGGACGAAACACCGCTCCTACAACCACCCCGTCTGTTTTAGAGCTAGAAATAGCAAGTTAAAATAAGG
mDDR_1047	Hdac4_7	GTGGAAAGGACGAAACACCGGGAATGAGGTGCACTCGTCTGTTTTAGAGCTAGAAATAGCAAGTTAAAATAAGG
mDDR_1048	Hdac4_8	GTGGAAAGGACGAAACACCGTCCCTGCACCGCTATGACGAGTTTTAGAGCTAGAAATAGCAAGTTAAAATAAGG
mDDR_1049	Hdac4_9	GTGGAAAGGACGAAACACCGGGGTGGCCTCGAACCCCCCAGTTTTAGAGCTAGAAATAGCAAGTTAAAATAAGG
mDDR_1050	Hdac4_10	GTGGAAAGGACGAAACACCGAGCTGGTGGCCGGCTTGTGCGTTTTAGAGCTAGAAATAGCAAGTTAAAATAAGG
mDDR_1051	Hdac5_1	GTGGAAAGGACGAAACACCGGTTGCTGCTCCCGTAGCGCAGTTTTAGAGCTAGAAATAGCAAGTTAAAATAAGG
mDDR_1052	Hdac5_2	GTGGAAAGGACGAAACACCGGCTTCTGGAACTCGGCGAACGTTTTAGAGCTAGAAATAGCAAGTTAAAATAAGG
mDDR_1053	Hdac5_3	GTGGAAAGGACGAAACACCGGAGCCCCCCGAAGCTCCACGGTTTTAGAGCTAGAAATAGCAAGTTAAAATAAGG
mDDR_1054	Hdac5_4	GTGGAAAGGACGAAACACCGCCCCATGGACCCTGCGCTACGTTTTAGAGCTAGAAATAGCAAGTTAAAATAAGG
mDDR_1055	Hdac5_5	GTGGAAAGGACGAAACACCGCCTCGTGCTGCCGCGTCAAGGTTTTAGAGCTAGAAATAGCAAGTTAAAATAAGG
mDDR_1056	Hdac5_6	GTGGAAAGGACGAAACACCGCCCAGCCCCGTGGAGCTTCGGTTTTAGAGCTAGAAATAGCAAGTTAAAATAAGG
mDDR_1057	Hdac5_7	GTGGAAAGGACGAAACACCGGGCCATGGCGCTCACAGTCTGTTTTAGAGCTAGAAATAGCAAGTTAAAATAAGG
mDDR_1058	Hdac5_8	GTGGAAAGGACGAAACACCGTCTGGGCTGCTCGCTGCGGGGTTTTAGAGCTAGAAATAGCAAGTTAAAATAAGG
mDDR_1059	Hdac5_9	GTGGAAAGGACGAAACACCGGCCATGGCCCTGCTTTCCGTGTTTTAGAGCTAGAAATAGCAAGTTAAAATAAGG
mDDR_1060	Hdac5_10	GTGGAAAGGACGAAACACCGACAGAGGTTTGCCGCTGGTCGTTTTAGAGCTAGAAATAGCAAGTTAAAATAAGG
mDDR_1061	Helq_1	GTGGAAAGGACGAAACACCGGCTGTCCCCGCATCCGCCGGGTTTTAGAGCTAGAAATAGCAAGTTAAAATAAGG
mDDR_1062	Helq_2	GTGGAAAGGACGAAACACCGCAAAAGGAACCGCGGCAACCGTTTTAGAGCTAGAAATAGCAAGTTAAAATAAGG
mDDR_1063	Helq_3	GTGGAAAGGACGAAACACCGGGGAGCCGCCGCCGGAAAACGTTTTAGAGCTAGAAATAGCAAGTTAAAATAAGG
mDDR_1064	Helq_4	GTGGAAAGGACGAAACACCGTCAAACGAAAGATCGCTTCCGTTTTAGAGCTAGAAATAGCAAGTTAAAATAAGG
mDDR_1065	Helq_5	GTGGAAAGGACGAAACACCGGATCTTTACGTTCAATTGAAGTTTTAGAGCTAGAAATAGCAAGTTAAAATAAGG
mDDR_1066	Helq_6	GTGGAAAGGACGAAACACCGCTTAGCTCACGTTGATGACCGTTTTAGAGCTAGAAATAGCAAGTTAAAATAAGG
mDDR_1067	Helq_7	GTGGAAAGGACGAAACACCGCTTGGCCCAGTTTCGTAATCGTTTTAGAGCTAGAAATAGCAAGTTAAAATAAGG
mDDR_1068	Helq_8	GTGGAAAGGACGAAACACCGCCTAACCACGCCCTATGACCGTTTTAGAGCTAGAAATAGCAAGTTAAAATAAGG
mDDR_1069	Helq_9	GTGGAAAGGACGAAACACCGTTTCTTCCCGATAAAGCTTTGTTTTAGAGCTAGAAATAGCAAGTTAAAATAAGG
mDDR_1070	Helq_10	GTGGAAAGGACGAAACACCGGAAGCTGACGTACTGCGTGAGTTTTAGAGCTAGAAATAGCAAGTTAAAATAAGG
mDDR_1071	Hltf_1	GTGGAAAGGACGAAACACCGGTTGGACTACGCTATTACACGTTTTAGAGCTAGAAATAGCAAGTTAAAATAAGG
mDDR_1072	Hltf_2	GTGGAAAGGACGAAACACCGCTATAGTAGGCCGGCTCATGGTTTTAGAGCTAGAAATAGCAAGTTAAAATAAGG
mDDR_1073	Hltf_3	GTGGAAAGGACGAAACACCGTTGGAGAACGCATGGGGCTCGTTTTAGAGCTAGAAATAGCAAGTTAAAATAAGG
mDDR_1074	Hltf_4	GTGGAAAGGACGAAACACCGTGGACCAAGCTATAGTAGGCGTTTTAGAGCTAGAAATAGCAAGTTAAAATAAGG
mDDR_1075	Hltf_5	GTGGAAAGGACGAAACACCGATTACTTCCTCTGCGTTTAAGTTTTAGAGCTAGAAATAGCAAGTTAAAATAAGG
mDDR_1076	Hltf_6	GTGGAAAGGACGAAACACCGGATGAGACCATTAAACGCAGGTTTTAGAGCTAGAAATAGCAAGTTAAAATAAGG
mDDR_1077	Hltf_7	GTGGAAAGGACGAAACACCGTCACATGCCAATTCTTCGGGGTTTTAGAGCTAGAAATAGCAAGTTAAAATAAGG
mDDR_1078	Hltf_8	GTGGAAAGGACGAAACACCGAGAATGTCCTCCCGAAGAATGTTTTAGAGCTAGAAATAGCAAGTTAAAATAAGG
mDDR_1079	Hltf_9	GTGGAAAGGACGAAACACCGTTTGATTGAATTACGGACAAGTTTTAGAGCTAGAAATAGCAAGTTAAAATAAGG
mDDR_1080	Hltf_10	GTGGAAAGGACGAAACACCGTTTGTGTTTACTCGTTTAGAGTTTTAGAGCTAGAAATAGCAAGTTAAAATAAGG
mDDR_1081	Hmgb1_1	GTGGAAAGGACGAAACACCGGGAGATCCTAAAAAGCCGAGGTTTTAGAGCTAGAAATAGCAAGTTAAAATAAGG
mDDR_1082	Hmgb1_2	GTGGAAAGGACGAAACACCGATCTCCTAAATCGTGATAGTGTTTTAGAGCTAGAAATAGCAAGTTAAAATAAGG
mDDR_1083	Hmgb1_3	GTGGAAAGGACGAAACACCGTACACAGTAATGGCGGTTAAGTTTTAGAGCTAGAAATAGCAAGTTAAAATAAGG
mDDR_1084	Hmgb1_4	GTGGAAAGGACGAAACACCGTTATCCAACTATCACGATTTGTTTTAGAGCTAGAAATAGCAAGTTAAAATAAGG
mDDR_1085	Hmgb1_5	GTGGAAAGGACGAAACACCGTGTCACACCGTGGGACTATTGTTTTAGAGCTAGAAATAGCAAGTTAAAATAAGG
mDDR_1086	Hmgb1_6	GTGGAAAGGACGAAACACCGTGATCAATACTGTCACACCGGTTTTAGAGCTAGAAATAGCAAGTTAAAATAAGG
mDDR_1087	Hmgb1_7	GTGGAAAGGACGAAACACCGTATCTAGATATGGATTGCTCGTTTTAGAGCTAGAAATAGCAAGTTAAAATAAGG
mDDR_1088	Hmgb1_8	GTGGAAAGGACGAAACACCGCCCAAACTCATTCATTAATCGTTTTAGAGCTAGAAATAGCAAGTTAAAATAAGG
mDDR_1089	Hmgb1_9	GTGGAAAGGACGAAACACCGTACCTTCTAATCCTTACACGGTTTTAGAGCTAGAAATAGCAAGTTAAAATAAGG
mDDR_1090	Hmgb1_10	GTGGAAAGGACGAAACACCGTAAAGGAGAGTCCTCGTGTAGTTTTAGAGCTAGAAATAGCAAGTTAAAATAAGG
mDDR_1091	Hus1_1	GTGGAAAGGACGAAACACCGGAAGTTTCGCGCCAAGATCGGTTTTAGAGCTAGAAATAGCAAGTTAAAATAAGG
mDDR_1092	Hus1_2	GTGGAAAGGACGAAACACCGTCGCGCCAAGATCGTGGACCGTTTTAGAGCTAGAAATAGCAAGTTAAAATAAGG
mDDR_1093	Hus1_3	GTGGAAAGGACGAAACACCGCACTGGCCAGCTTGTCGCACGTTTTAGAGCTAGAAATAGCAAGTTAAAATAAGG
mDDR_1094	Hus1_4	GTGGAAAGGACGAAACACCGCTTCATCCTGTGCGACAAGCGTTTTAGAGCTAGAAATAGCAAGTTAAAATAAGG
mDDR_1095	Hus1_5	GTGGAAAGGACGAAACACCGCTGCACCCTCCGCATCAGCCGTTTTAGAGCTAGAAATAGCAAGTTAAAATAAGG
mDDR_1096	Hus1_6	GTGGAAAGGACGAAACACCGTCAGCTTCTCCGGGCTGATGGTTTTAGAGCTAGAAATAGCAAGTTAAAATAAGG
mDDR_1097	Hus1_7	GTGGAAAGGACGAAACACCGTCTACAGACACGGTAAGACAGTTTTAGAGCTAGAAATAGCAAGTTAAAATAAGG
mDDR_1098	Hus1_8	GTGGAAAGGACGAAACACCGAGGTTCTTCCGAGAAGACTGGTTTTAGAGCTAGAAATAGCAAGTTAAAATAAGG
mDDR_1099	Hus1_9	GTGGAAAGGACGAAACACCGCTTGCTGTCCGGCAAGAAACGTTTTAGAGCTAGAAATAGCAAGTTAAAATAAGG
mDDR_1100	Hus1_10	GTGGAAAGGACGAAACACCGACTGAAGGGAGACGTCTTCCGTTTTAGAGCTAGAAATAGCAAGTTAAAATAAGG
mDDR_1101	Inip_1	GTGGAAAGGACGAAACACCGGGGTCAAGGCGAGGTAAAACGTTTTAGAGCTAGAAATAGCAAGTTAAAATAAGG
mDDR_1102	Inip_2	GTGGAAAGGACGAAACACCGCATGCTCACGCACATTCCTCGTTTTAGAGCTAGAAATAGCAAGTTAAAATAAGG
mDDR_1103	Inip_3	GTGGAAAGGACGAAACACCGGGTCAAGGCGAGGTAAAACAGTTTTAGAGCTAGAAATAGCAAGTTAAAATAAGG
mDDR_1104	Inip_4	GTGGAAAGGACGAAACACCGACTCTCGCCGGGTTCTGCGTGTTTTAGAGCTAGAAATAGCAAGTTAAAATAAGG
mDDR_1105	Inip_5	GTGGAAAGGACGAAACACCGCTGTCCGGTCGCAGCCGTGCGTTTTAGAGCTAGAAATAGCAAGTTAAAATAAGG
mDDR_1106	Inip_6	GTGGAAAGGACGAAACACCGTGCATTGCTGCACTCTCGCCGTTTTAGAGCTAGAAATAGCAAGTTAAAATAAGG
mDDR_1107	Inip_7	GTGGAAAGGACGAAACACCGGAGCGGGCTTACGTACTTTGGTTTTAGAGCTAGAAATAGCAAGTTAAAATAAGG
mDDR_1108	Inip_8	GTGGAAAGGACGAAACACCGTGCAGTGTTAAAGCTAGCGCGTTTTAGAGCTAGAAATAGCAAGTTAAAATAAGG
mDDR_1109	Inip_9	GTGGAAAGGACGAAACACCGTGGGTACGTACCCGAAGCAGGTTTTAGAGCTAGAAATAGCAAGTTAAAATAAGG
mDDR_1110	Inip_10	GTGGAAAGGACGAAACACCGGTTAAAGCTAGCGCTGGACTGTTTTAGAGCTAGAAATAGCAAGTTAAAATAAGG
mDDR_1111	Ino80_1	GTGGAAAGGACGAAACACCGGAGTTGGGTGCCGGGGACGAGTTTTAGAGCTAGAAATAGCAAGTTAAAATAAGG
mDDR_1112	Ino80_2	GTGGAAAGGACGAAACACCGCAGAAAGTGGTCCAACCGCAGTTTTAGAGCTAGAAATAGCAAGTTAAAATAAGG
mDDR_1113	Ino80_3	GTGGAAAGGACGAAACACCGTCATTGCTTGGCGAAACCTCGTTTTAGAGCTAGAAATAGCAAGTTAAAATAAGG
mDDR_1114	Ino80_4	GTGGAAAGGACGAAACACCGAGCAGCTTAATGCCCGCCGCGTTTTAGAGCTAGAAATAGCAAGTTAAAATAAGG
mDDR_1115	Ino80_5	GTGGAAAGGACGAAACACCGGTGGCTGAGCATCGTGAAAAGTTTTAGAGCTAGAAATAGCAAGTTAAAATAAGG
mDDR_1116	Ino80_6	GTGGAAAGGACGAAACACCGAGCTCTGGAGCAGCGCAAGTGTTTTAGAGCTAGAAATAGCAAGTTAAAATAAGG
mDDR_1117	Ino80_7	GTGGAAAGGACGAAACACCGATGGATAGGGCCCACCGCTTGTTTTAGAGCTAGAAATAGCAAGTTAAAATAAGG
mDDR_1118	Ino80_8	GTGGAAAGGACGAAACACCGTCTTCTAGATGACGAAGAACGTTTTAGAGCTAGAAATAGCAAGTTAAAATAAGG
mDDR_1119	Ino80_9	GTGGAAAGGACGAAACACCGTGAAAGAACGCAAACGCAAGGTTTTAGAGCTAGAAATAGCAAGTTAAAATAAGG
mDDR_1120	Ino80_10	GTGGAAAGGACGAAACACCGAGACTCCTTGATCCGGAAACGTTTTAGAGCTAGAAATAGCAAGTTAAAATAAGG
mDDR_1121	Ino80c_1	GTGGAAAGGACGAAACACCGCTTCTACCCCCGCCGTAGCTGTTTTAGAGCTAGAAATAGCAAGTTAAAATAAGG
mDDR_1122	Ino80c_2	GTGGAAAGGACGAAACACCGGCTGTTCCTAGCTACGGCGGGTTTTAGAGCTAGAAATAGCAAGTTAAAATAAGG
mDDR_1123	Ino80c_3	GTGGAAAGGACGAAACACCGTGCTGTTCCTAGCTACGGCGGTTTTAGAGCTAGAAATAGCAAGTTAAAATAAGG
mDDR_1124	Ino80c_4	GTGGAAAGGACGAAACACCGTTGCTGTTCCTAGCTACGGCGTTTTAGAGCTAGAAATAGCAAGTTAAAATAAGG
mDDR_1125	Ino80c_5	GTGGAAAGGACGAAACACCGTGAGAGTAAAATGGCGTCCTGTTTTAGAGCTAGAAATAGCAAGTTAAAATAAGG
mDDR_1126	Ino80c_6	GTGGAAAGGACGAAACACCGCGTCCTCGGAGTTAAGCTCGGTTTTAGAGCTAGAAATAGCAAGTTAAAATAAGG
mDDR_1127	Ino80c_7	GTGGAAAGGACGAAACACCGGGCCATGGCGGCGCTGTAGCGTTTTAGAGCTAGAAATAGCAAGTTAAAATAAGG
mDDR_1128	Ino80c_8	GTGGAAAGGACGAAACACCGTAGCCTGTGACCACATCCGAGTTTTAGAGCTAGAAATAGCAAGTTAAAATAAGG
mDDR_1129	Ino80c_9	GTGGAAAGGACGAAACACCGGAGCAAGCTGCGGTTCAGCAGTTTTAGAGCTAGAAATAGCAAGTTAAAATAAGG
mDDR_1130	Ino80c_10	GTGGAAAGGACGAAACACCGCGAAGGCAGCCTGCGAATGTGTTTTAGAGCTAGAAATAGCAAGTTAAAATAAGG
mDDR_1131	Kat2b_1	GTGGAAAGGACGAAACACCGGCCGCGGCGGGCACGGCCGAGTTTTAGAGCTAGAAATAGCAAGTTAAAATAAGG
mDDR_1132	Kat2b_2	GTGGAAAGGACGAAACACCGTTCTCCAGCTTCTTCGCCCGGTTTTAGAGCTAGAAATAGCAAGTTAAAATAAGG
mDDR_1133	Kat2b_3	GTGGAAAGGACGAAACACCGGGTCCGGGGGGAACCGTGCGGTTTTAGAGCTAGAAATAGCAAGTTAAAATAAGG
mDDR_1134	Kat2b_4	GTGGAAAGGACGAAACACCGGGCATGGCTACAGCTTCGACGTTTTAGAGCTAGAAATAGCAAGTTAAAATAAGG
mDDR_1135	Kat2b_5	GTGGAAAGGACGAAACACCGGAGGCAGACAACGATCGAGCGTTTTAGAGCTAGAAATAGCAAGTTAAAATAAGG
mDDR_1136	Kat2b_6	GTGGAAAGGACGAAACACCGTTCTGAACCGCATCAACTACGTTTTAGAGCTAGAAATAGCAAGTTAAAATAAGG
mDDR_1137	Kat2b_7	GTGGAAAGGACGAAACACCGTGAGGATCTCGTGCTTTATGGTTTTAGAGCTAGAAATAGCAAGTTAAAATAAGG
mDDR_1138	Kat2b_8	GTGGAAAGGACGAAACACCGCTTTGAAACACGAAAGTCCAGTTTTAGAGCTAGAAATAGCAAGTTAAAATAAGG
mDDR_1139	Kat2b_9	GTGGAAAGGACGAAACACCGTGTAGTACTCGCTCTCGGGAGTTTTAGAGCTAGAAATAGCAAGTTAAAATAAGG
mDDR_1140	Kat2b_10	GTGGAAAGGACGAAACACCGGCATTTGTAGTACTCGCTCTGTTTTAGAGCTAGAAATAGCAAGTTAAAATAAGG
mDDR_1141	Kat5_1	GTGGAAAGGACGAAACACCGGCCCGTGCTGCGGCGCAACCGTTTTAGAGCTAGAAATAGCAAGTTAAAATAAGG
mDDR_1142	Kat5_2	GTGGAAAGGACGAAACACCGGTCCTGGTTGCGCCGCAGCAGTTTTAGAGCTAGAAATAGCAAGTTAAAATAAGG
mDDR_1143	Kat5_3	GTGGAAAGGACGAAACACCGGGACCCAGGAAGTCCGTTCTGTTTTAGAGCTAGAAATAGCAAGTTAAAATAAGG
mDDR_1144	Kat5_4	GTGGAAAGGACGAAACACCGTCAACAAACGTCTGGATGAAGTTTTAGAGCTAGAAATAGCAAGTTAAAATAAGG
mDDR_1145	Kat5_5	GTGGAAAGGACGAAACACCGGATCTGGACCGGGATTGGCAGTTTTAGAGCTAGAAATAGCAAGTTAAAATAAGG
mDDR_1146	Kat5_6	GTGGAAAGGACGAAACACCGGCTGGTCAGGCTCGCCACCTGTTTTAGAGCTAGAAATAGCAAGTTAAAATAAGG
mDDR_1147	Kat5_7	GTGGAAAGGACGAAACACCGACTCCGTCATTACGTAGAAGGTTTTAGAGCTAGAAATAGCAAGTTAAAATAAGG
mDDR_1148	Kat5_8	GTGGAAAGGACGAAACACCGCTGCAAAGGTTTCCACATCGGTTTTAGAGCTAGAAATAGCAAGTTAAAATAAGG
mDDR_1149	Kat5_9	GTGGAAAGGACGAAACACCGCTGCCTCCCTACCAGCGCCGGTTTTAGAGCTAGAAATAGCAAGTTAAAATAAGG
mDDR_1150	Kat5_10	GTGGAAAGGACGAAACACCGGGGGCTGAAGTCGGAGAGCGGTTTTAGAGCTAGAAATAGCAAGTTAAAATAAGG
mDDR_1151	Kdm1a_1	GTGGAAAGGACGAAACACCGGCGCCGCCCGCGGGCCTGACGTTTTAGAGCTAGAAATAGCAAGTTAAAATAAGG
mDDR_1152	Kdm1a_2	GTGGAAAGGACGAAACACCGCGCCCCCGTAGCCATGTCGGGTTTTAGAGCTAGAAATAGCAAGTTAAAATAAGG
mDDR_1153	Kdm1a_3	GTGGAAAGGACGAAACACCGCGGGGGCCTAGCCGAGCCGCGTTTTAGAGCTAGAAATAGCAAGTTAAAATAAGG
mDDR_1154	Kdm1a_4	GTGGAAAGGACGAAACACCGCGGCTGGTCCGTCGGCCCTCGTTTTAGAGCTAGAAATAGCAAGTTAAAATAAGG
mDDR_1155	Kdm1a_5	GTGGAAAGGACGAAACACCGCCTGAGAGGTCATTCGGTCAGTTTTAGAGCTAGAAATAGCAAGTTAAAATAAGG
mDDR_1156	Kdm1a_6	GTGGAAAGGACGAAACACCGTGAGAGGTCATTCGGTCATGGTTTTAGAGCTAGAAATAGCAAGTTAAAATAAGG
mDDR_1157	Kdm1a_7	GTGGAAAGGACGAAACACCGGTCAATTTGTTTGGGCACGTGTTTTAGAGCTAGAAATAGCAAGTTAAAATAAGG
mDDR_1158	Kdm1a_8	GTGGAAAGGACGAAACACCGGTGATGATGTGATTGTCGGCGTTTTAGAGCTAGAAATAGCAAGTTAAAATAAGG
mDDR_1159	Kdm1a_9	GTGGAAAGGACGAAACACCGTGTGATTGTCGGCCGGTGCCGTTTTAGAGCTAGAAATAGCAAGTTAAAATAAGG
mDDR_1160	Kdm1a_10	GTGGAAAGGACGAAACACCGATGGCTCAGCCGATCACTCCGTTTTAGAGCTAGAAATAGCAAGTTAAAATAAGG
mDDR_1161	Kdm4a_1	GTGGAAAGGACGAAACACCGAAAGGTCATGATCCGAGCACGTTTTAGAGCTAGAAATAGCAAGTTAAAATAAGG
mDDR_1162	Kdm4a_2	GTGGAAAGGACGAAACACCGTCCCAAGGAGCTCATCGGGCGTTTTAGAGCTAGAAATAGCAAGTTAAAATAAGG
mDDR_1163	Kdm4a_3	GTGGAAAGGACGAAACACCGCAATGTAGCGGCTGAAGTTCGTTTTAGAGCTAGAAATAGCAAGTTAAAATAAGG
mDDR_1164	Kdm4a_4	GTGGAAAGGACGAAACACCGTTCAAATTCACTGTATCGCGGTTTTAGAGCTAGAAATAGCAAGTTAAAATAAGG
mDDR_1165	Kdm4a_5	GTGGAAAGGACGAAACACCGAAGAACTTGAGCGTAAATACGTTTTAGAGCTAGAAATAGCAAGTTAAAATAAGG
mDDR_1166	Kdm4a_6	GTGGAAAGGACGAAACACCGATCTATGGAGCAGACGTGAAGTTTTAGAGCTAGAAATAGCAAGTTAAAATAAGG
mDDR_1167	Kdm4a_7	GTGGAAAGGACGAAACACCGGGGTCATCAACTCGCGGTACGTTTTAGAGCTAGAAATAGCAAGTTAAAATAAGG
mDDR_1168	Kdm4a_8	GTGGAAAGGACGAAACACCGCATCAACTCGCGGTACCGGGGTTTTAGAGCTAGAAATAGCAAGTTAAAATAAGG
mDDR_1169	Kdm4a_9	GTGGAAAGGACGAAACACCGATGATGGCCCGGTACAGCGCGTTTTAGAGCTAGAAATAGCAAGTTAAAATAAGG
mDDR_1170	Kdm4a_10	GTGGAAAGGACGAAACACCGGGCAACGGGTCATCAACTCGGTTTTAGAGCTAGAAATAGCAAGTTAAAATAAGG
mDDR_1171	Kdm4b_1	GTGGAAAGGACGAAACACCGGTGGCGTACATTGAGTCGCAGTTTTAGAGCTAGAAATAGCAAGTTAAAATAAGG
mDDR_1172	Kdm4b_2	GTGGAAAGGACGAAACACCGATGTCATCATACGTCTGCCGGTTTTAGAGCTAGAAATAGCAAGTTAAAATAAGG
mDDR_1173	Kdm4b_3	GTGGAAAGGACGAAACACCGGTATGATGACATCGACGATGGTTTTAGAGCTAGAAATAGCAAGTTAAAATAAGG
mDDR_1174	Kdm4b_4	GTGGAAAGGACGAAACACCGACCACCTGCTGAATAGGCGCGTTTTAGAGCTAGAAATAGCAAGTTAAAATAAGG
mDDR_1175	Kdm4b_5	GTGGAAAGGACGAAACACCGACATGGTGGAGCGCGAATGCGTTTTAGAGCTAGAAATAGCAAGTTAAAATAAGG
mDDR_1176	Kdm4b_6	GTGGAAAGGACGAAACACCGACTTAGGCTCGCCGAAGTGCGTTTTAGAGCTAGAAATAGCAAGTTAAAATAAGG
mDDR_1177	Kdm4b_7	GTGGAAAGGACGAAACACCGACACTCTCTTCATACGCTTGGTTTTAGAGCTAGAAATAGCAAGTTAAAATAAGG
mDDR_1178	Kdm4b_8	GTGGAAAGGACGAAACACCGTCATCACCAAGAACCGCAATGTTTTAGAGCTAGAAATAGCAAGTTAAAATAAGG
mDDR_1179	Kdm4b_9	GTGGAAAGGACGAAACACCGATGGGCTCTACTATCGCTGCGTTTTAGAGCTAGAAATAGCAAGTTAAAATAAGG
mDDR_1180	Kdm4b_10	GTGGAAAGGACGAAACACCGCAGCCGGGAACGCACCCTCTGTTTTAGAGCTAGAAATAGCAAGTTAAAATAAGG
mDDR_1181	Kdm4c_1	GTGGAAAGGACGAAACACCGCTTGGCAAGACCTGCTCGATGTTTTAGAGCTAGAAATAGCAAGTTAAAATAAGG
mDDR_1182	Kdm4c_2	GTGGAAAGGACGAAACACCGCAACAAATACCTCGCATACAGTTTTAGAGCTAGAAATAGCAAGTTAAAATAAGG
mDDR_1183	Kdm4c_3	GTGGAAAGGACGAAACACCGAAGATTTGGAACGCAAATACGTTTTAGAGCTAGAAATAGCAAGTTAAAATAAGG
mDDR_1184	Kdm4c_4	GTGGAAAGGACGAAACACCGTGTGGAAAACAACATTTGCGGTTTTAGAGCTAGAAATAGCAAGTTAAAATAAGG
mDDR_1185	Kdm4c_5	GTGGAAAGGACGAAACACCGAACAACATTTGCGTGGCACAGTTTTAGAGCTAGAAATAGCAAGTTAAAATAAGG
mDDR_1186	Kdm4c_6	GTGGAAAGGACGAAACACCGCAGATGGATTGACTACGGCAGTTTTAGAGCTAGAAATAGCAAGTTAAAATAAGG
mDDR_1187	Kdm4c_7	GTGGAAAGGACGAAACACCGCCTGTGCCAAGTGCTTCGTGGTTTTAGAGCTAGAAATAGCAAGTTAAAATAAGG
mDDR_1188	Kdm4c_8	GTGGAAAGGACGAAACACCGACATTAGTGAATCGCACTTCGTTTTAGAGCTAGAAATAGCAAGTTAAAATAAGG
mDDR_1189	Kdm4c_9	GTGGAAAGGACGAAACACCGACATCTATTTGTGTCCGTTCGTTTTAGAGCTAGAAATAGCAAGTTAAAATAAGG
mDDR_1190	Kdm4c_10	GTGGAAAGGACGAAACACCGGTCTTCAAATCGCATGTCGGGTTTTAGAGCTAGAAATAGCAAGTTAAAATAAGG
mDDR_1191	Kmt2a_1	GTGGAAAGGACGAAACACCGGCGGGGGGCGCCGGGGCCTAGTTTTAGAGCTAGAAATAGCAAGTTAAAATAAGG
mDDR_1192	Kmt2a_2	GTGGAAAGGACGAAACACCGAAGGCCGGGACGCGTTGCCGGTTTTAGAGCTAGAAATAGCAAGTTAAAATAAGG
mDDR_1193	Kmt2a_3	GTGGAAAGGACGAAACACCGAGACGAGGCGGACGACGAAGGTTTTAGAGCTAGAAATAGCAAGTTAAAATAAGG
mDDR_1194	Kmt2a_4	GTGGAAAGGACGAAACACCGGGTGGGCCCGGGCTTCGACGGTTTTAGAGCTAGAAATAGCAAGTTAAAATAAGG
mDDR_1195	Kmt2a_5	GTGGAAAGGACGAAACACCGCTAGTCCTCGAAAACCTCGCGTTTTAGAGCTAGAAATAGCAAGTTAAAATAAGG
mDDR_1196	Kmt2a_6	GTGGAAAGGACGAAACACCGCTCATCCTCTATGAACCGCCGTTTTAGAGCTAGAAATAGCAAGTTAAAATAAGG
mDDR_1197	Kmt2a_7	GTGGAAAGGACGAAACACCGGGGCATTTGATCGTGCCTCCGTTTTAGAGCTAGAAATAGCAAGTTAAAATAAGG
mDDR_1198	Kmt2a_8	GTGGAAAGGACGAAACACCGTTTGTAATTCCGACAGTGCTGTTTTAGAGCTAGAAATAGCAAGTTAAAATAAGG
mDDR_1199	Kmt2a_9	GTGGAAAGGACGAAACACCGTGTGAACGGTTTGCGGATGCGTTTTAGAGCTAGAAATAGCAAGTTAAAATAAGG
mDDR_1200	Kmt2a_10	GTGGAAAGGACGAAACACCGGAGATGGTGATTGAATACGCGTTTTAGAGCTAGAAATAGCAAGTTAAAATAAGG
mDDR_1201	Lig1_1	GTGGAAAGGACGAAACACCGACGCCTGCTATCAATCGGTGGTTTTAGAGCTAGAAATAGCAAGTTAAAATAAGG
mDDR_1202	Lig1_2	GTGGAAAGGACGAAACACCGATCCCACACCGATTGATAGCGTTTTAGAGCTAGAAATAGCAAGTTAAAATAAGG
mDDR_1203	Lig1_3	GTGGAAAGGACGAAACACCGGTGTCTTGAATTGTCCGTTTGTTTTAGAGCTAGAAATAGCAAGTTAAAATAAGG
mDDR_1204	Lig1_4	GTGGAAAGGACGAAACACCGGTCCGGGCCACGGCGAGAAAGTTTTAGAGCTAGAAATAGCAAGTTAAAATAAGG
mDDR_1205	Lig1_5	GTGGAAAGGACGAAACACCGTGCACGGCTGCGCTCGGTAAGTTTTAGAGCTAGAAATAGCAAGTTAAAATAAGG
mDDR_1206	Lig1_6	GTGGAAAGGACGAAACACCGGCAGCTGCCGGCGTCGAGACGTTTTAGAGCTAGAAATAGCAAGTTAAAATAAGG
mDDR_1207	Lig1_7	GTGGAAAGGACGAAACACCGCCAGCATCCACCACCGCCGTGTTTTAGAGCTAGAAATAGCAAGTTAAAATAAGG
mDDR_1208	Lig1_8	GTGGAAAGGACGAAACACCGAAATCTGTGTGGCGCGAATTGTTTTAGAGCTAGAAATAGCAAGTTAAAATAAGG
mDDR_1209	Lig1_9	GTGGAAAGGACGAAACACCGAAGGCGCAGCCGCCCGCTTAGTTTTAGAGCTAGAAATAGCAAGTTAAAATAAGG
mDDR_1210	Lig1_10	GTGGAAAGGACGAAACACCGCCTCCTCAAGGCCGTTGCCCGTTTTAGAGCTAGAAATAGCAAGTTAAAATAAGG
mDDR_1211	Lig3_1	GTGGAAAGGACGAAACACCGGGAGATTTGTTTCCGACCACGTTTTAGAGCTAGAAATAGCAAGTTAAAATAAGG
mDDR_1212	Lig3_2	GTGGAAAGGACGAAACACCGCAAAGCATCGCGCAACCTGCGTTTTAGAGCTAGAAATAGCAAGTTAAAATAAGG
mDDR_1213	Lig3_3	GTGGAAAGGACGAAACACCGTCCCGGATTCGGGTGCATCGGTTTTAGAGCTAGAAATAGCAAGTTAAAATAAGG
mDDR_1214	Lig3_4	GTGGAAAGGACGAAACACCGGAACTTCCGAGGATTGGTACGTTTTAGAGCTAGAAATAGCAAGTTAAAATAAGG
mDDR_1215	Lig3_5	GTGGAAAGGACGAAACACCGATTGTCTGCTACGAGAGTTCGTTTTAGAGCTAGAAATAGCAAGTTAAAATAAGG
mDDR_1216	Lig3_6	GTGGAAAGGACGAAACACCGAGGTCCCGGGCCATATCATCGTTTTAGAGCTAGAAATAGCAAGTTAAAATAAGG
mDDR_1217	Lig3_7	GTGGAAAGGACGAAACACCGCTTGTGGGCGCCTGGTCCGGGTTTTAGAGCTAGAAATAGCAAGTTAAAATAAGG
mDDR_1218	Lig3_8	GTGGAAAGGACGAAACACCGTCTCCCACAGTTCCTGGCGAGTTTTAGAGCTAGAAATAGCAAGTTAAAATAAGG
mDDR_1219	Lig3_9	GTGGAAAGGACGAAACACCGCAGAGACTGCATCCCGCTTCGTTTTAGAGCTAGAAATAGCAAGTTAAAATAAGG
mDDR_1220	Lig3_10	GTGGAAAGGACGAAACACCGCAAGTAAGCAACCGCCTGATGTTTTAGAGCTAGAAATAGCAAGTTAAAATAAGG
mDDR_1221	Lig4_1	GTGGAAAGGACGAAACACCGGTGGAGCTCGCACGGATGCTGTTTTAGAGCTAGAAATAGCAAGTTAAAATAAGG
mDDR_1222	Lig4_2	GTGGAAAGGACGAAACACCGTACAACTATACCGACCAGTTGTTTTAGAGCTAGAAATAGCAAGTTAAAATAAGG
mDDR_1223	Lig4_3	GTGGAAAGGACGAAACACCGATTTCTATGCGGCCTTGTATGTTTTAGAGCTAGAAATAGCAAGTTAAAATAAGG
mDDR_1224	Lig4_4	GTGGAAAGGACGAAACACCGTGAATTAGACGTCCTAATTGGTTTTAGAGCTAGAAATAGCAAGTTAAAATAAGG
mDDR_1225	Lig4_5	GTGGAAAGGACGAAACACCGACACTAGAACGGATACAGAAGTTTTAGAGCTAGAAATAGCAAGTTAAAATAAGG
mDDR_1226	Lig4_6	GTGGAAAGGACGAAACACCGCACTGGGGGTTCGGTAATTGGTTTTAGAGCTAGAAATAGCAAGTTAAAATAAGG
mDDR_1227	Lig4_7	GTGGAAAGGACGAAACACCGAGTGGAGCTCGCACGGATGCGTTTTAGAGCTAGAAATAGCAAGTTAAAATAAGG
mDDR_1228	Lig4_8	GTGGAAAGGACGAAACACCGACAAAGATGGCGCGCTGTACGTTTTAGAGCTAGAAATAGCAAGTTAAAATAAGG
mDDR_1229	Lig4_9	GTGGAAAGGACGAAACACCGGGTATAGTTGTAACCGTTTCGTTTTAGAGCTAGAAATAGCAAGTTAAAATAAGG
mDDR_1230	Lig4_10	GTGGAAAGGACGAAACACCGCCATTTATTCACAATGCGTTGTTTTAGAGCTAGAAATAGCAAGTTAAAATAAGG
mDDR_1231	Lmo4_1	GTGGAAAGGACGAAACACCGCAGCCGCCCCCGGTGACGGCGTTTTAGAGCTAGAAATAGCAAGTTAAAATAAGG
mDDR_1232	Lmo4_2	GTGGAAAGGACGAAACACCGAGGGAGCCGGCCGTCACCGGGTTTTAGAGCTAGAAATAGCAAGTTAAAATAAGG
mDDR_1233	Lmo4_3	GTGGAAAGGACGAAACACCGGAGGGAGCCGGCCGTCACCGGTTTTAGAGCTAGAAATAGCAAGTTAAAATAAGG
mDDR_1234	Lmo4_4	GTGGAAAGGACGAAACACCGAGGCTGCGGGGGCAAGATCGGTTTTAGAGCTAGAAATAGCAAGTTAAAATAAGG
mDDR_1235	Lmo4_5	GTGGAAAGGACGAAACACCGAGAGGGAGCCGGCCGTCACCGTTTTAGAGCTAGAAATAGCAAGTTAAAATAAGG
mDDR_1236	Lmo4_6	GTGGAAAGGACGAAACACCGTGCAAGTGAGCTCGTCATGAGTTTTAGAGCTAGAAATAGCAAGTTAAAATAAGG
mDDR_1237	Lmo4_7	GTGGAAAGGACGAAACACCGCGGGACCAGGCGATTCCGGCGTTTTAGAGCTAGAAATAGCAAGTTAAAATAAGG
mDDR_1238	Lmo4_8	GTGGAAAGGACGAAACACCGCTCCCGGGACCAGGCGATTCGTTTTAGAGCTAGAAATAGCAAGTTAAAATAAGG
mDDR_1239	Lmo4_9	GTGGAAAGGACGAAACACCGTTCTACCTGCCGGAATCGCCGTTTTAGAGCTAGAAATAGCAAGTTAAAATAAGG
mDDR_1240	Lmo4_10	GTGGAAAGGACGAAACACCGCTGCCGGAATCGCCTGGTCCGTTTTAGAGCTAGAAATAGCAAGTTAAAATAAGG
mDDR_1241	Mad2l2_1	GTGGAAAGGACGAAACACCGGTTGAGGTCTTGGCGCGTGAGTTTTAGAGCTAGAAATAGCAAGTTAAAATAAGG
mDDR_1242	Mad2l2_2	GTGGAAAGGACGAAACACCGAGTTGAGGTCTTGGCGCGTGGTTTTAGAGCTAGAAATAGCAAGTTAAAATAAGG
mDDR_1243	Mad2l2_3	GTGGAAAGGACGAAACACCGCCTGATTCTCTATGTGCGCGGTTTTAGAGCTAGAAATAGCAAGTTAAAATAAGG
mDDR_1244	Mad2l2_4	GTGGAAAGGACGAAACACCGCTATGTGCGCGAGGTCTACCGTTTTAGAGCTAGAAATAGCAAGTTAAAATAAGG
mDDR_1245	Mad2l2_5	GTGGAAAGGACGAAACACCGTGTGCGCGAGGTCTACCCGGGTTTTAGAGCTAGAAATAGCAAGTTAAAATAAGG
mDDR_1246	Mad2l2_6	GTGGAAAGGACGAAACACCGCCAGGAGAGGTTTGACGCAGGTTTTAGAGCTAGAAATAGCAAGTTAAAATAAGG
mDDR_1247	Mad2l2_7	GTGGAAAGGACGAAACACCGGGATAAGGAACACCGCCCAGGTTTTAGAGCTAGAAATAGCAAGTTAAAATAAGG
mDDR_1248	Mad2l2_8	GTGGAAAGGACGAAACACCGAGAAGCTGCTACTCGAAACAGTTTTAGAGCTAGAAATAGCAAGTTAAAATAAGG
mDDR_1249	Mad2l2_9	GTGGAAAGGACGAAACACCGCTTTAAAATGTCCGACGTCAGTTTTAGAGCTAGAAATAGCAAGTTAAAATAAGG
mDDR_1250	Mad2l2_10	GTGGAAAGGACGAAACACCGTCAAGCGGGGGTCGTGCATGGTTTTAGAGCTAGAAATAGCAAGTTAAAATAAGG
mDDR_1251	Mbd4_1	GTGGAAAGGACGAAACACCGGCCTAGTTCCAGACCCGCCTGTTTTAGAGCTAGAAATAGCAAGTTAAAATAAGG
mDDR_1252	Mbd4_2	GTGGAAAGGACGAAACACCGACAAGCCTGTCCCGTGTGGAGTTTTAGAGCTAGAAATAGCAAGTTAAAATAAGG
mDDR_1253	Mbd4_3	GTGGAAAGGACGAAACACCGCTTTCCCATCCACACGGGACGTTTTAGAGCTAGAAATAGCAAGTTAAAATAAGG
mDDR_1254	Mbd4_4	GTGGAAAGGACGAAACACCGGGTGGGTGCTGATCGCGAGCGTTTTAGAGCTAGAAATAGCAAGTTAAAATAAGG
mDDR_1255	Mbd4_5	GTGGAAAGGACGAAACACCGTCAGAGGAAATCAGATCGAAGTTTTAGAGCTAGAAATAGCAAGTTAAAATAAGG
mDDR_1256	Mbd4_6	GTGGAAAGGACGAAACACCGTCTTGAAGGATTTGCGTCTTGTTTTAGAGCTAGAAATAGCAAGTTAAAATAAGG
mDDR_1257	Mbd4_7	GTGGAAAGGACGAAACACCGTGAGAAATATAGTCGCGATGGTTTTAGAGCTAGAAATAGCAAGTTAAAATAAGG
mDDR_1258	Mbd4_8	GTGGAAAGGACGAAACACCGGGCCCGAGCTGCCGACTGGAGTTTTAGAGCTAGAAATAGCAAGTTAAAATAAGG
mDDR_1259	Mbd4_9	GTGGAAAGGACGAAACACCGCTCCGACACGTCCCTCCAGTGTTTTAGAGCTAGAAATAGCAAGTTAAAATAAGG
mDDR_1260	Mbd4_10	GTGGAAAGGACGAAACACCGAATATGGCAACGACTCCTACGTTTTAGAGCTAGAAATAGCAAGTTAAAATAAGG
mDDR_1261	Mcm2_1	GTGGAAAGGACGAAACACCGACTGATCCGGCGCCGCTGACGTTTTAGAGCTAGAAATAGCAAGTTAAAATAAGG
mDDR_1262	Mcm2_2	GTGGAAAGGACGAAACACCGGGTCAGGGCGTCAGCACGTCGTTTTAGAGCTAGAAATAGCAAGTTAAAATAAGG
mDDR_1263	Mcm2_3	GTGGAAAGGACGAAACACCGTCCGGAGCTCGATGTCTACGGTTTTAGAGCTAGAAATAGCAAGTTAAAATAAGG
mDDR_1264	Mcm2_4	GTGGAAAGGACGAAACACCGCATGAGGCAGCGGGACCGTGGTTTTAGAGCTAGAAATAGCAAGTTAAAATAAGG
mDDR_1265	Mcm2_5	GTGGAAAGGACGAAACACCGCCTCTGTGGCGCGTTCTACGGTTTTAGAGCTAGAAATAGCAAGTTAAAATAAGG
mDDR_1266	Mcm2_6	GTGGAAAGGACGAAACACCGAGGGCCACTCGGTGCGCGAGGTTTTAGAGCTAGAAATAGCAAGTTAAAATAAGG
mDDR_1267	Mcm2_7	GTGGAAAGGACGAAACACCGCCATCTGGTTGAGCTTCGGGGTTTTAGAGCTAGAAATAGCAAGTTAAAATAAGG
mDDR_1268	Mcm2_8	GTGGAAAGGACGAAACACCGCTTCCATCACGTAGTCCCGCGTTTTAGAGCTAGAAATAGCAAGTTAAAATAAGG
mDDR_1269	Mcm2_9	GTGGAAAGGACGAAACACCGCATGGCCATCCGAGTGATGAGTTTTAGAGCTAGAAATAGCAAGTTAAAATAAGG
mDDR_1270	Mcm2_10	GTGGAAAGGACGAAACACCGATCATTGTTATCTCGCCGGAGTTTTAGAGCTAGAAATAGCAAGTTAAAATAAGG
mDDR_1271	Mcm7_1	GTGGAAAGGACGAAACACCGTCTGGCTCATCGGGAACAAGGTTTTAGAGCTAGAAATAGCAAGTTAAAATAAGG
mDDR_1272	Mcm7_2	GTGGAAAGGACGAAACACCGAAATTGAGTCGACCAACTCAGTTTTAGAGCTAGAAATAGCAAGTTAAAATAAGG
mDDR_1273	Mcm7_3	GTGGAAAGGACGAAACACCGCATTGAACACCGGCTGATGAGTTTTAGAGCTAGAAATAGCAAGTTAAAATAAGG
mDDR_1274	Mcm7_4	GTGGAAAGGACGAAACACCGCGTACTTCCCGGATCACTCGGTTTTAGAGCTAGAAATAGCAAGTTAAAATAAGG
mDDR_1275	Mcm7_5	GTGGAAAGGACGAAACACCGGCAGCAAGCCTCGAGTGATCGTTTTAGAGCTAGAAATAGCAAGTTAAAATAAGG
mDDR_1276	Mcm7_6	GTGGAAAGGACGAAACACCGCAGCAAGCCTCGAGTGATCCGTTTTAGAGCTAGAAATAGCAAGTTAAAATAAGG
mDDR_1277	Mcm7_7	GTGGAAAGGACGAAACACCGGCGGGGATTATATCGGCCGTGTTTTAGAGCTAGAAATAGCAAGTTAAAATAAGG
mDDR_1278	Mcm7_8	GTGGAAAGGACGAAACACCGCAGGGGGCTGCCGGCTGTGCGTTTTAGAGCTAGAAATAGCAAGTTAAAATAAGG
mDDR_1279	Mcm7_9	GTGGAAAGGACGAAACACCGCTACATCACCGCAGCATATGGTTTTAGAGCTAGAAATAGCAAGTTAAAATAAGG
mDDR_1280	Mcm7_10	GTGGAAAGGACGAAACACCGATTTGCCACCATCCGTGAATGTTTTAGAGCTAGAAATAGCAAGTTAAAATAAGG
mDDR_1281	Mdc1_1	GTGGAAAGGACGAAACACCGAAGAGACGTAGCTGCCCTATGTTTTAGAGCTAGAAATAGCAAGTTAAAATAAGG
mDDR_1282	Mdc1_2	GTGGAAAGGACGAAACACCGTTGGGATTCTATCCGTATTCGTTTTAGAGCTAGAAATAGCAAGTTAAAATAAGG
mDDR_1283	Mdc1_3	GTGGAAAGGACGAAACACCGTTTGTTGGCTGCCGATTCAGGTTTTAGAGCTAGAAATAGCAAGTTAAAATAAGG
mDDR_1284	Mdc1_4	GTGGAAAGGACGAAACACCGAATCTCTCTCTTTCGCCCTGGTTTTAGAGCTAGAAATAGCAAGTTAAAATAAGG
mDDR_1285	Mdc1_5	GTGGAAAGGACGAAACACCGGAAGCTAACGGAACGACAGCGTTTTAGAGCTAGAAATAGCAAGTTAAAATAAGG
mDDR_1286	Mdc1_6	GTGGAAAGGACGAAACACCGGTCTCACTGTCCGCAAACCCGTTTTAGAGCTAGAAATAGCAAGTTAAAATAAGG
mDDR_1287	Mdc1_7	GTGGAAAGGACGAAACACCGAGGGAAAACCAACTCGAAGCGTTTTAGAGCTAGAAATAGCAAGTTAAAATAAGG
mDDR_1288	Mdc1_8	GTGGAAAGGACGAAACACCGTTAGTTCGCCGGCTTCGAGTGTTTTAGAGCTAGAAATAGCAAGTTAAAATAAGG
mDDR_1289	Mdc1_9	GTGGAAAGGACGAAACACCGCTTGGTTAGGTTTAGTTCGCGTTTTAGAGCTAGAAATAGCAAGTTAAAATAAGG
mDDR_1290	Mdc1_10	GTGGAAAGGACGAAACACCGTAGTTACTGATCGCATCCGCGTTTTAGAGCTAGAAATAGCAAGTTAAAATAAGG
mDDR_1291	Med10_1	GTGGAAAGGACGAAACACCGGTGGAGAACATTCGGCAGCTGTTTTAGAGCTAGAAATAGCAAGTTAAAATAAGG
mDDR_1292	Med10_2	GTGGAAAGGACGAAACACCGTGTTCTCCACGAACTTCTCCGTTTTAGAGCTAGAAATAGCAAGTTAAAATAAGG
mDDR_1293	Med10_3	GTGGAAAGGACGAAACACCGGGAGCACCTGGAGAAGTTCGGTTTTAGAGCTAGAAATAGCAAGTTAAAATAAGG
mDDR_1294	Med10_4	GTGGAAAGGACGAAACACCGACAGCAGCTGCACGATATCAGTTTTAGAGCTAGAAATAGCAAGTTAAAATAAGG
mDDR_1295	Med10_5	GTGGAAAGGACGAAACACCGCTTTATTGTTACGGGCTTACGTTTTAGAGCTAGAAATAGCAAGTTAAAATAAGG
mDDR_1296	Med10_6	GTGGAAAGGACGAAACACCGGCACGATATCACGGTGCCTCGTTTTAGAGCTAGAAATAGCAAGTTAAAATAAGG
mDDR_1297	Med10_7	GTGGAAAGGACGAAACACCGAGCTAAAAACGAGCAAGTCAGTTTTAGAGCTAGAAATAGCAAGTTAAAATAAGG
mDDR_1298	Med10_8	GTGGAAAGGACGAAACACCGGCTAAAAACGAGCAAGTCAAGTTTTAGAGCTAGAAATAGCAAGTTAAAATAAGG
mDDR_1299	Med10_9	GTGGAAAGGACGAAACACCGGCCAAGTATCGGAGCATTCGGTTTTAGAGCTAGAAATAGCAAGTTAAAATAAGG
mDDR_1300	Med10_10	GTGGAAAGGACGAAACACCGCCAAGTATCGGAGCATTCGGGTTTTAGAGCTAGAAATAGCAAGTTAAAATAAGG
mDDR_1301	Mex3c_1	GTGGAAAGGACGAAACACCGCCGTCTCGGAGGTCGCGAGGGTTTTAGAGCTAGAAATAGCAAGTTAAAATAAGG
mDDR_1302	Mex3c_2	GTGGAAAGGACGAAACACCGCTCCAGCTCCGCCGTCTCGGGTTTTAGAGCTAGAAATAGCAAGTTAAAATAAGG
mDDR_1303	Mex3c_3	GTGGAAAGGACGAAACACCGCTCCCAGACTCAGCCGATCCGTTTTAGAGCTAGAAATAGCAAGTTAAAATAAGG
mDDR_1304	Mex3c_4	GTGGAAAGGACGAAACACCGCGCGGGCTTCGATGCCCGGGGTTTTAGAGCTAGAAATAGCAAGTTAAAATAAGG
mDDR_1305	Mex3c_5	GTGGAAAGGACGAAACACCGGGGCACGGGGACGCACTCGGGTTTTAGAGCTAGAAATAGCAAGTTAAAATAAGG
mDDR_1306	Mex3c_6	GTGGAAAGGACGAAACACCGCGCTGAGATTGTCGGACGCCGTTTTAGAGCTAGAAATAGCAAGTTAAAATAAGG
mDDR_1307	Mex3c_7	GTGGAAAGGACGAAACACCGATGCATATCGCCATGCGTACGTTTTAGAGCTAGAAATAGCAAGTTAAAATAAGG
mDDR_1308	Mex3c_8	GTGGAAAGGACGAAACACCGTCACATCGGTACCGTTATAAGTTTTAGAGCTAGAAATAGCAAGTTAAAATAAGG
mDDR_1309	Mex3c_9	GTGGAAAGGACGAAACACCGAGAACACCCACTTGCTCGAAGTTTTAGAGCTAGAAATAGCAAGTTAAAATAAGG
mDDR_1310	Mex3c_10	GTGGAAAGGACGAAACACCGAGTCAGGGTCCCCTATCGTGGTTTTAGAGCTAGAAATAGCAAGTTAAAATAAGG
mDDR_1311	Mgmt_1	GTGGAAAGGACGAAACACCGGCTGTGAGCGAGGCCTGCATGTTTTAGAGCTAGAAATAGCAAGTTAAAATAAGG
mDDR_1312	Mgmt_2	GTGGAAAGGACGAAACACCGCATGGGATACGGTTGCTCAGGTTTTAGAGCTAGAAATAGCAAGTTAAAATAAGG
mDDR_1313	Mgmt_3	GTGGAAAGGACGAAACACCGATGGGATACGGTTGCTCAGTGTTTTAGAGCTAGAAATAGCAAGTTAAAATAAGG
mDDR_1314	Mgmt_4	GTGGAAAGGACGAAACACCGGGCTGCGGGTTCACGGAAATGTTTTAGAGCTAGAAATAGCAAGTTAAAATAAGG
mDDR_1315	Mgmt_5	GTGGAAAGGACGAAACACCGTCTGGCCCACCGAGCACCTCGTTTTAGAGCTAGAAATAGCAAGTTAAAATAAGG
mDDR_1316	Mgmt_6	GTGGAAAGGACGAAACACCGGCTACTCCTGAGGTGCTCGGGTTTTAGAGCTAGAAATAGCAAGTTAAAATAAGG
mDDR_1317	Mgmt_7	GTGGAAAGGACGAAACACCGCTACTGCACGAGCCGCTTTGGTTTTAGAGCTAGAAATAGCAAGTTAAAATAAGG
mDDR_1318	Mgmt_8	GTGGAAAGGACGAAACACCGGGTTGTGAAATTCGGAGAAAGTTTTAGAGCTAGAAATAGCAAGTTAAAATAAGG
mDDR_1319	Mgmt_9	GTGGAAAGGACGAAACACCGGCCCATGAGGGCATCCCGACGTTTTAGAGCTAGAAATAGCAAGTTAAAATAAGG
mDDR_1320	Mgmt_10	GTGGAAAGGACGAAACACCGCTCAGAGCTGGTCGACTCGAGTTTTAGAGCTAGAAATAGCAAGTTAAAATAAGG
mDDR_1321	Mlh1_1	GTGGAAAGGACGAAACACCGTAGTGAACCGCATAGCGGCGGTTTTAGAGCTAGAAATAGCAAGTTAAAATAAGG
mDDR_1322	Mlh1_2	GTGGAAAGGACGAAACACCGTGACTTCCCCCGCCGCTATGGTTTTAGAGCTAGAAATAGCAAGTTAAAATAAGG
mDDR_1323	Mlh1_3	GTGGAAAGGACGAAACACCGAGCAGGAGTTATTCGGCGTCGTTTTAGAGCTAGAAATAGCAAGTTAAAATAAGG
mDDR_1324	Mlh1_4	GTGGAAAGGACGAAACACCGGGTAGTGAACCGCATAGCGGGTTTTAGAGCTAGAAATAGCAAGTTAAAATAAGG
mDDR_1325	Mlh1_5	GTGGAAAGGACGAAACACCGGTAGTGAACCGCATAGCGGCGTTTTAGAGCTAGAAATAGCAAGTTAAAATAAGG
mDDR_1326	Mlh1_6	GTGGAAAGGACGAAACACCGTGAAGAGTACGGAAAAATTTGTTTTAGAGCTAGAAATAGCAAGTTAAAATAAGG
mDDR_1327	Mlh1_7	GTGGAAAGGACGAAACACCGAGCATGGCCAGGTCGAAGAGGTTTTAGAGCTAGAAATAGCAAGTTAAAATAAGG
mDDR_1328	Mlh1_8	GTGGAAAGGACGAAACACCGGACAGAGGACGACGGCCCGAGTTTTAGAGCTAGAAATAGCAAGTTAAAATAAGG
mDDR_1329	Mlh1_9	GTGGAAAGGACGAAACACCGGCCTATCTTCATTCTTCGACGTTTTAGAGCTAGAAATAGCAAGTTAAAATAAGG
mDDR_1330	Mlh1_10	GTGGAAAGGACGAAACACCGCAGTATATACTGCTTCCGAAGTTTTAGAGCTAGAAATAGCAAGTTAAAATAAGG
mDDR_1331	Mms19_1	GTGGAAAGGACGAAACACCGTGCCTCCTCCAGACCGGTGGGTTTTAGAGCTAGAAATAGCAAGTTAAAATAAGG
mDDR_1332	Mms19_2	GTGGAAAGGACGAAACACCGGAGGAGGCAGTGGCGCCTATGTTTTAGAGCTAGAAATAGCAAGTTAAAATAAGG
mDDR_1333	Mms19_3	GTGGAAAGGACGAAACACCGGAACCCCGAACTCGGGCTCGGTTTTAGAGCTAGAAATAGCAAGTTAAAATAAGG
mDDR_1334	Mms19_4	GTGGAAAGGACGAAACACCGGCTCCTCGAGCCCGAGTTCGGTTTTAGAGCTAGAAATAGCAAGTTAAAATAAGG
mDDR_1335	Mms19_5	GTGGAAAGGACGAAACACCGTGTGGCCCTGCCTCCGGGTCGTTTTAGAGCTAGAAATAGCAAGTTAAAATAAGG
mDDR_1336	Mms19_6	GTGGAAAGGACGAAACACCGAAAGCCAGCAGGAGATTACGGTTTTAGAGCTAGAAATAGCAAGTTAAAATAAGG
mDDR_1337	Mms19_7	GTGGAAAGGACGAAACACCGACTGATGTGTTGACTCGTGCGTTTTAGAGCTAGAAATAGCAAGTTAAAATAAGG
mDDR_1338	Mms19_8	GTGGAAAGGACGAAACACCGTTCGGATCATGTTCCGCCAGGTTTTAGAGCTAGAAATAGCAAGTTAAAATAAGG
mDDR_1339	Mms19_9	GTGGAAAGGACGAAACACCGGTCTGTCTCACGTACTCAACGTTTTAGAGCTAGAAATAGCAAGTTAAAATAAGG
mDDR_1340	Mms19_10	GTGGAAAGGACGAAACACCGCAAGAAGAGACTTGTGCGAAGTTTTAGAGCTAGAAATAGCAAGTTAAAATAAGG
mDDR_1341	Mnat1_1	GTGGAAAGGACGAAACACCGCAAAGAAGGGTTCCGGTACTGTTTTAGAGCTAGAAATAGCAAGTTAAAATAAGG
mDDR_1342	Mnat1_2	GTGGAAAGGACGAAACACCGAGAAGGGTTCCGGTACTTGGGTTTTAGAGCTAGAAATAGCAAGTTAAAATAAGG
mDDR_1343	Mnat1_3	GTGGAAAGGACGAAACACCGAAGCTGATGGTGAACGTGTGGTTTTAGAGCTAGAAATAGCAAGTTAAAATAAGG
mDDR_1344	Mnat1_4	GTGGAAAGGACGAAACACCGGCCAAGAACATGAGCAGCGAGTTTTAGAGCTAGAAATAGCAAGTTAAAATAAGG
mDDR_1345	Mnat1_5	GTGGAAAGGACGAAACACCGTAAAGACAGATCGACCCAGCGTTTTAGAGCTAGAAATAGCAAGTTAAAATAAGG
mDDR_1346	Mnat1_6	GTGGAAAGGACGAAACACCGATCTGTCTTTATGCTGCGCCGTTTTAGAGCTAGAAATAGCAAGTTAAAATAAGG
mDDR_1347	Mnat1_7	GTGGAAAGGACGAAACACCGCAAGAGCTCTTAGGACGGCTGTTTTAGAGCTAGAAATAGCAAGTTAAAATAAGG
mDDR_1348	Mnat1_8	GTGGAAAGGACGAAACACCGCGCTACAGGATGCGTTCAGTGTTTTAGAGCTAGAAATAGCAAGTTAAAATAAGG
mDDR_1349	Mnat1_9	GTGGAAAGGACGAAACACCGGTGGAGATGCAGCCCGGACGGTTTTAGAGCTAGAAATAGCAAGTTAAAATAAGG
mDDR_1350	Mnat1_10	GTGGAAAGGACGAAACACCGTGCTTGTCACAGAGCGCTACGTTTTAGAGCTAGAAATAGCAAGTTAAAATAAGG
mDDR_1351	Morc4_1	GTGGAAAGGACGAAACACCGGCGGGCCCCGGAACGCCGGGGTTTTAGAGCTAGAAATAGCAAGTTAAAATAAGG
mDDR_1352	Morc4_2	GTGGAAAGGACGAAACACCGCCTGCGGGACGCTGCCCGCCGTTTTAGAGCTAGAAATAGCAAGTTAAAATAAGG
mDDR_1353	Morc4_3	GTGGAAAGGACGAAACACCGCCGCAGGGGCCCCTCGGTACGTTTTAGAGCTAGAAATAGCAAGTTAAAATAAGG
mDDR_1354	Morc4_4	GTGGAAAGGACGAAACACCGTGGCACTGAAGGGTCGCGTGGTTTTAGAGCTAGAAATAGCAAGTTAAAATAAGG
mDDR_1355	Morc4_5	GTGGAAAGGACGAAACACCGGAAAAGCCAGCGTCCCATCGGTTTTAGAGCTAGAAATAGCAAGTTAAAATAAGG
mDDR_1356	Morc4_6	GTGGAAAGGACGAAACACCGGGGTTCCATGCGACTAGGAAGTTTTAGAGCTAGAAATAGCAAGTTAAAATAAGG
mDDR_1357	Morc4_7	GTGGAAAGGACGAAACACCGGCAGGAGCCGCAGAAGAGTAGTTTTAGAGCTAGAAATAGCAAGTTAAAATAAGG
mDDR_1358	Morc4_8	GTGGAAAGGACGAAACACCGGAAGAGAACCACGGAAAAATGTTTTAGAGCTAGAAATAGCAAGTTAAAATAAGG
mDDR_1359	Morc4_9	GTGGAAAGGACGAAACACCGGTACAAATTGATTCTAGGCGGTTTTAGAGCTAGAAATAGCAAGTTAAAATAAGG
mDDR_1360	Morc4_10	GTGGAAAGGACGAAACACCGAGCTGTTGTCGGTGTTGCAAGTTTTAGAGCTAGAAATAGCAAGTTAAAATAAGG
mDDR_1361	Mpg_1	GTGGAAAGGACGAAACACCGGCGCGCACTACCACCGCGCGGTTTTAGAGCTAGAAATAGCAAGTTAAAATAAGG
mDDR_1362	Mpg_2	GTGGAAAGGACGAAACACCGCGCGGTGGTAGTGCGCGCCCGTTTTAGAGCTAGAAATAGCAAGTTAAAATAAGG
mDDR_1363	Mpg_3	GTGGAAAGGACGAAACACCGGCGCGGTGGTAGTGCGCGCCGTTTTAGAGCTAGAAATAGCAAGTTAAAATAAGG
mDDR_1364	Mpg_4	GTGGAAAGGACGAAACACCGAGAGAGACTCCTGTCGACCCGTTTTAGAGCTAGAAATAGCAAGTTAAAATAAGG
mDDR_1365	Mpg_5	GTGGAAAGGACGAAACACCGAGAAGTAGATACTCCGCCGGGTTTTAGAGCTAGAAATAGCAAGTTAAAATAAGG
mDDR_1366	Mpg_6	GTGGAAAGGACGAAACACCGTGGAGAAGTAGATACTCCGCGTTTTAGAGCTAGAAATAGCAAGTTAAAATAAGG
mDDR_1367	Mpg_7	GTGGAAAGGACGAAACACCGAGAACTCCGTGGGCGCATTGGTTTTAGAGCTAGAAATAGCAAGTTAAAATAAGG
mDDR_1368	Mpg_8	GTGGAAAGGACGAAACACCGCTGTTCCATCAGCGAGTCGCGTTTTAGAGCTAGAAATAGCAAGTTAAAATAAGG
mDDR_1369	Mpg_9	GTGGAAAGGACGAAACACCGGCAGCAGCCCGTATAGGTATGTTTTAGAGCTAGAAATAGCAAGTTAAAATAAGG
mDDR_1370	Mpg_10	GTGGAAAGGACGAAACACCGGCCCTGGACATAGAAGCGCAGTTTTAGAGCTAGAAATAGCAAGTTAAAATAAGG
mDDR_1371	Mplkip_1	GTGGAAAGGACGAAACACCGCCTCCCCGCGGGACGGGTACGTTTTAGAGCTAGAAATAGCAAGTTAAAATAAGG
mDDR_1372	Mplkip_2	GTGGAAAGGACGAAACACCGGACTCCCGTACCCGTCCCGCGTTTTAGAGCTAGAAATAGCAAGTTAAAATAAGG
mDDR_1373	Mplkip_3	GTGGAAAGGACGAAACACCGGGACTCCCGTACCCGTCCCGGTTTTAGAGCTAGAAATAGCAAGTTAAAATAAGG
mDDR_1374	Mplkip_4	GTGGAAAGGACGAAACACCGGGGCCCCGGGCTAGGCCGTAGTTTTAGAGCTAGAAATAGCAAGTTAAAATAAGG
mDDR_1375	Mplkip_5	GTGGAAAGGACGAAACACCGGGCCCCGGGCTAGGCCGTACGTTTTAGAGCTAGAAATAGCAAGTTAAAATAAGG
mDDR_1376	Mplkip_6	GTGGAAAGGACGAAACACCGCTCCCGTACGGCCTAGCCCGGTTTTAGAGCTAGAAATAGCAAGTTAAAATAAGG
mDDR_1377	Mplkip_7	GTGGAAAGGACGAAACACCGAGCAGCCAGTCTCCGCGGCAGTTTTAGAGCTAGAAATAGCAAGTTAAAATAAGG
mDDR_1378	Mplkip_8	GTGGAAAGGACGAAACACCGGCGGCACGGCGGCAACTTCTGTTTTAGAGCTAGAAATAGCAAGTTAAAATAAGG
mDDR_1379	Mplkip_9	GTGGAAAGGACGAAACACCGAACTTCTCGGGGGCCCGCTTGTTTTAGAGCTAGAAATAGCAAGTTAAAATAAGG
mDDR_1380	Mplkip_10	GTGGAAAGGACGAAACACCGTTGGGGGTCGAAAATTCGGTGTTTTAGAGCTAGAAATAGCAAGTTAAAATAAGG
mDDR_1381	Mre11a_1	GTGGAAAGGACGAAACACCGTCCATGAAAACAAGCCCTCGGTTTTAGAGCTAGAAATAGCAAGTTAAAATAAGG
mDDR_1382	Mre11a_2	GTGGAAAGGACGAAACACCGGCAACCATGATGATCCCACGGTTTTAGAGCTAGAAATAGCAAGTTAAAATAAGG
mDDR_1383	Mre11a_3	GTGGAAAGGACGAAACACCGCTTTGGACGGTCAATGTCGGGTTTTAGAGCTAGAAATAGCAAGTTAAAATAAGG
mDDR_1384	Mre11a_4	GTGGAAAGGACGAAACACCGAGCACAAAACTCGCTCTGTAGTTTTAGAGCTAGAAATAGCAAGTTAAAATAAGG
mDDR_1385	Mre11a_5	GTGGAAAGGACGAAACACCGTCACTTTGGACGGTCAATGTGTTTTAGAGCTAGAAATAGCAAGTTAAAATAAGG
mDDR_1386	Mre11a_6	GTGGAAAGGACGAAACACCGACTTCATCGACCTCGTTATCGTTTTAGAGCTAGAAATAGCAAGTTAAAATAAGG
mDDR_1387	Mre11a_7	GTGGAAAGGACGAAACACCGGTCTGCTTTCTCGGAAACGTGTTTTAGAGCTAGAAATAGCAAGTTAAAATAAGG
mDDR_1388	Mre11a_8	GTGGAAAGGACGAAACACCGGGCCGAGGCCGAGGGCGAAGGTTTTAGAGCTAGAAATAGCAAGTTAAAATAAGG
mDDR_1389	Mre11a_9	GTGGAAAGGACGAAACACCGTGGAGATCACTACTCGAGGCGTTTTAGAGCTAGAAATAGCAAGTTAAAATAAGG
mDDR_1390	Mre11a_10	GTGGAAAGGACGAAACACCGGGGCTGGAGATCACTACTCGGTTTTAGAGCTAGAAATAGCAAGTTAAAATAAGG
mDDR_1391	Msh2_1	GTGGAAAGGACGAAACACCGAAAAGTCGCCGCGGTCGAAGGTTTTAGAGCTAGAAATAGCAAGTTAAAATAAGG
mDDR_1392	Msh2_2	GTGGAAAGGACGAAACACCGCTGGGTCTTGAACACCTCGCGTTTTAGAGCTAGAAATAGCAAGTTAAAATAAGG
mDDR_1393	Msh2_3	GTGGAAAGGACGAAACACCGCCTGGGTCTTGAACACCTCGGTTTTAGAGCTAGAAATAGCAAGTTAAAATAAGG
mDDR_1394	Msh2_4	GTGGAAAGGACGAAACACCGTATAAACTTCAACTCGATACGTTTTAGAGCTAGAAATAGCAAGTTAAAATAAGG
mDDR_1395	Msh2_5	GTGGAAAGGACGAAACACCGGTCAGCTTCCGTTGGCGTTAGTTTTAGAGCTAGAAATAGCAAGTTAAAATAAGG
mDDR_1396	Msh2_6	GTGGAAAGGACGAAACACCGTTTAATACCCATAACGCCAAGTTTTAGAGCTAGAAATAGCAAGTTAAAATAAGG
mDDR_1397	Msh2_7	GTGGAAAGGACGAAACACCGAACATACATTCGTCAGACCGGTTTTAGAGCTAGAAATAGCAAGTTAAAATAAGG
mDDR_1398	Msh2_8	GTGGAAAGGACGAAACACCGTTGCATCCTTGCTCGAGTCGGTTTTAGAGCTAGAAATAGCAAGTTAAAATAAGG
mDDR_1399	Msh2_9	GTGGAAAGGACGAAACACCGTCAGAGTTTCGGGATTCACGGTTTTAGAGCTAGAAATAGCAAGTTAAAATAAGG
mDDR_1400	Msh2_10	GTGGAAAGGACGAAACACCGGGGATGTGACGAAGCCGAGCGTTTTAGAGCTAGAAATAGCAAGTTAAAATAAGG
mDDR_1401	Msh6_1	GTGGAAAGGACGAAACACCGCTTGGTGTCGCCGAGTGCCGGTTTTAGAGCTAGAAATAGCAAGTTAAAATAAGG
mDDR_1402	Msh6_2	GTGGAAAGGACGAAACACCGACCCGGGTCCCGGTCCGCGGGTTTTAGAGCTAGAAATAGCAAGTTAAAATAAGG
mDDR_1403	Msh6_3	GTGGAAAGGACGAAACACCGGCGGCCGAGGCCTCACGCCAGTTTTAGAGCTAGAAATAGCAAGTTAAAATAAGG
mDDR_1404	Msh6_4	GTGGAAAGGACGAAACACCGGGAGCCTCCGCTTCCCGCGGGTTTTAGAGCTAGAAATAGCAAGTTAAAATAAGG
mDDR_1405	Msh6_5	GTGGAAAGGACGAAACACCGGGTATCCGCCTCGTCGCCGGGTTTTAGAGCTAGAAATAGCAAGTTAAAATAAGG
mDDR_1406	Msh6_6	GTGGAAAGGACGAAACACCGCGGATGAACGTTCCATCAAAGTTTTAGAGCTAGAAATAGCAAGTTAAAATAAGG
mDDR_1407	Msh6_7	GTGGAAAGGACGAAACACCGATTCCTAACGACATTCTAATGTTTTAGAGCTAGAAATAGCAAGTTAAAATAAGG
mDDR_1408	Msh6_8	GTGGAAAGGACGAAACACCGACAATTTCTGGGCGACACATGTTTTAGAGCTAGAAATAGCAAGTTAAAATAAGG
mDDR_1409	Msh6_9	GTGGAAAGGACGAAACACCGAAACAGTGTTCGACACTTTAGTTTTAGAGCTAGAAATAGCAAGTTAAAATAAGG
mDDR_1410	Msh6_10	GTGGAAAGGACGAAACACCGATAGCTTCACCGTTTATAGTGTTTTAGAGCTAGAAATAGCAAGTTAAAATAAGG
mDDR_1411	Mtbp_1	GTGGAAAGGACGAAACACCGAAGTTTCGATCCGTGGCGGGGTTTTAGAGCTAGAAATAGCAAGTTAAAATAAGG
mDDR_1412	Mtbp_2	GTGGAAAGGACGAAACACCGGGAAGGGAAGTTTCGATCCGGTTTTAGAGCTAGAAATAGCAAGTTAAAATAAGG
mDDR_1413	Mtbp_3	GTGGAAAGGACGAAACACCGTGTTTCAAGGCCCCTACAATGTTTTAGAGCTAGAAATAGCAAGTTAAAATAAGG
mDDR_1414	Mtbp_4	GTGGAAAGGACGAAACACCGCAGAAATGCCATTGATCCGAGTTTTAGAGCTAGAAATAGCAAGTTAAAATAAGG
mDDR_1415	Mtbp_5	GTGGAAAGGACGAAACACCGCCACAGTTCCCTCGGATCAAGTTTTAGAGCTAGAAATAGCAAGTTAAAATAAGG
mDDR_1416	Mtbp_6	GTGGAAAGGACGAAACACCGTTATACGCACTAACATTCGTGTTTTAGAGCTAGAAATAGCAAGTTAAAATAAGG
mDDR_1417	Mtbp_7	GTGGAAAGGACGAAACACCGAAGTCTGTTGGCACTCACGAGTTTTAGAGCTAGAAATAGCAAGTTAAAATAAGG
mDDR_1418	Mtbp_8	GTGGAAAGGACGAAACACCGACAGACACCGTGAAAGCTGCGTTTTAGAGCTAGAAATAGCAAGTTAAAATAAGG
mDDR_1419	Mtbp_9	GTGGAAAGGACGAAACACCGTCCGACTGGTAACCCATCCGGTTTTAGAGCTAGAAATAGCAAGTTAAAATAAGG
mDDR_1420	Mtbp_10	GTGGAAAGGACGAAACACCGAGCAACTGTTCAGACGAACGGTTTTAGAGCTAGAAATAGCAAGTTAAAATAAGG
mDDR_1421	Mtf2_1	GTGGAAAGGACGAAACACCGGACGTAAAGGAGACCGCTTGGTTTTAGAGCTAGAAATAGCAAGTTAAAATAAGG
mDDR_1422	Mtf2_2	GTGGAAAGGACGAAACACCGTACAGGAGCAGGTAATTCACGTTTTAGAGCTAGAAATAGCAAGTTAAAATAAGG
mDDR_1423	Mtf2_3	GTGGAAAGGACGAAACACCGATCACACTCGAGTCAATATGGTTTTAGAGCTAGAAATAGCAAGTTAAAATAAGG
mDDR_1424	Mtf2_4	GTGGAAAGGACGAAACACCGAGGGGTGGTGCGCTTAAGAAGTTTTAGAGCTAGAAATAGCAAGTTAAAATAAGG
mDDR_1425	Mtf2_5	GTGGAAAGGACGAAACACCGACTGTAACGGTAGACGTTTGGTTTTAGAGCTAGAAATAGCAAGTTAAAATAAGG
mDDR_1426	Mtf2_6	GTGGAAAGGACGAAACACCGAACTGGGATAGATTGCACCCGTTTTAGAGCTAGAAATAGCAAGTTAAAATAAGG
mDDR_1427	Mtf2_7	GTGGAAAGGACGAAACACCGAAATCTGTAGGTCGTCCTCCGTTTTAGAGCTAGAAATAGCAAGTTAAAATAAGG
mDDR_1428	Mtf2_8	GTGGAAAGGACGAAACACCGAGTTTCAGAGAATCCTACGTGTTTTAGAGCTAGAAATAGCAAGTTAAAATAAGG
mDDR_1429	Mtf2_9	GTGGAAAGGACGAAACACCGCGAGGTAGTTTCGTTTGCACGTTTTAGAGCTAGAAATAGCAAGTTAAAATAAGG
mDDR_1430	Mtf2_10	GTGGAAAGGACGAAACACCGCTCGTCGGGTGACGCTTGATGTTTTAGAGCTAGAAATAGCAAGTTAAAATAAGG
mDDR_1431	Mus81_1	GTGGAAAGGACGAAACACCGAAACGGGCAGCGGACGCTTCGTTTTAGAGCTAGAAATAGCAAGTTAAAATAAGG
mDDR_1432	Mus81_2	GTGGAAAGGACGAAACACCGGTCAGCCAACGAACGAAGAGGTTTTAGAGCTAGAAATAGCAAGTTAAAATAAGG
mDDR_1433	Mus81_3	GTGGAAAGGACGAAACACCGGCTGACCGAGTGGCGGGACGGTTTTAGAGCTAGAAATAGCAAGTTAAAATAAGG
mDDR_1434	Mus81_4	GTGGAAAGGACGAAACACCGTTTGAAACACGAAACGCGTGGTTTTAGAGCTAGAAATAGCAAGTTAAAATAAGG
mDDR_1435	Mus81_5	GTGGAAAGGACGAAACACCGACCCGCTACCATTGCGCAGCGTTTTAGAGCTAGAAATAGCAAGTTAAAATAAGG
mDDR_1436	Mus81_6	GTGGAAAGGACGAAACACCGGCTTCCTTCCCGCTGCGCAAGTTTTAGAGCTAGAAATAGCAAGTTAAAATAAGG
mDDR_1437	Mus81_7	GTGGAAAGGACGAAACACCGGGGGCACCGGGTATACTTAGGTTTTAGAGCTAGAAATAGCAAGTTAAAATAAGG
mDDR_1438	Mus81_8	GTGGAAAGGACGAAACACCGATGGATATTAAGGAGTCGGCGTTTTAGAGCTAGAAATAGCAAGTTAAAATAAGG
mDDR_1439	Mus81_9	GTGGAAAGGACGAAACACCGCCCCCCAAGGGCGGCTGCGTGTTTTAGAGCTAGAAATAGCAAGTTAAAATAAGG
mDDR_1440	Mus81_10	GTGGAAAGGACGAAACACCGCGGCAGCTGATGCAGGTGCGGTTTTAGAGCTAGAAATAGCAAGTTAAAATAAGG
mDDR_1441	Mutyh_1	GTGGAAAGGACGAAACACCGATATCATCTCTTCAGCGACGGTTTTAGAGCTAGAAATAGCAAGTTAAAATAAGG
mDDR_1442	Mutyh_2	GTGGAAAGGACGAAACACCGAAGAAGAGGCCAACTCGGACGTTTTAGAGCTAGAAATAGCAAGTTAAAATAAGG
mDDR_1443	Mutyh_3	GTGGAAAGGACGAAACACCGAAGAGGCCAACTCGGACAGGGTTTTAGAGCTAGAAATAGCAAGTTAAAATAAGG
mDDR_1444	Mutyh_4	GTGGAAAGGACGAAACACCGGCTACTATTCTCGAGGCCGTGTTTTAGAGCTAGAAATAGCAAGTTAAAATAAGG
mDDR_1445	Mutyh_5	GTGGAAAGGACGAAACACCGGCCTGGTGTGGGGCGGTACAGTTTTAGAGCTAGAAATAGCAAGTTAAAATAAGG
mDDR_1446	Mutyh_6	GTGGAAAGGACGAAACACCGCTGTGCCGTGTCCGGGCCATGTTTTAGAGCTAGAAATAGCAAGTTAAAATAAGG
mDDR_1447	Mutyh_7	GTGGAAAGGACGAAACACCGGAGCAGCCCGGAGCCATCGGGTTTTAGAGCTAGAAATAGCAAGTTAAAATAAGG
mDDR_1448	Mutyh_8	GTGGAAAGGACGAAACACCGCTGCACCTCCTGGCGCTCGAGTTTTAGAGCTAGAAATAGCAAGTTAAAATAAGG
mDDR_1449	Mutyh_9	GTGGAAAGGACGAAACACCGGTCAGCCATCGAGCGCCAGGGTTTTAGAGCTAGAAATAGCAAGTTAAAATAAGG
mDDR_1450	Mutyh_10	GTGGAAAGGACGAAACACCGATGTATGAGGACCATCGGCAGTTTTAGAGCTAGAAATAGCAAGTTAAAATAAGG
mDDR_1451	Nabp1_1	GTGGAAAGGACGAAACACCGGATATTATTCGGTTGACCAGGTTTTAGAGCTAGAAATAGCAAGTTAAAATAAGG
mDDR_1452	Nabp1_2	GTGGAAAGGACGAAACACCGCTGTGTGGGATGAGATCGGAGTTTTAGAGCTAGAAATAGCAAGTTAAAATAAGG
mDDR_1453	Nabp1_3	GTGGAAAGGACGAAACACCGTTCATGGCCGTCTTTGGTTTGTTTTAGAGCTAGAAATAGCAAGTTAAAATAAGG
mDDR_1454	Nabp1_4	GTGGAAAGGACGAAACACCGTCTGTGTGGGATGAGATCGGGTTTTAGAGCTAGAAATAGCAAGTTAAAATAAGG
mDDR_1455	Nabp1_5	GTGGAAAGGACGAAACACCGATCGGAGGGCTCATACAGACGTTTTAGAGCTAGAAATAGCAAGTTAAAATAAGG
mDDR_1456	Nabp1_6	GTGGAAAGGACGAAACACCGTCTCACTTCATGGCCGTCTTGTTTTAGAGCTAGAAATAGCAAGTTAAAATAAGG
mDDR_1457	Nabp1_7	GTGGAAAGGACGAAACACCGATCTCTGGCGTTACTTATTGGTTTTAGAGCTAGAAATAGCAAGTTAAAATAAGG
mDDR_1458	Nabp1_8	GTGGAAAGGACGAAACACCGTAAGTAACGCCAGAGATCCGGTTTTAGAGCTAGAAATAGCAAGTTAAAATAAGG
mDDR_1459	Nabp1_9	GTGGAAAGGACGAAACACCGGATGATATCCCCTAGATTCAGTTTTAGAGCTAGAAATAGCAAGTTAAAATAAGG
mDDR_1460	Nabp1_10	GTGGAAAGGACGAAACACCGAAAGGCTCTCCTCGGATCTCGTTTTAGAGCTAGAAATAGCAAGTTAAAATAAGG
mDDR_1461	Nabp2_1	GTGGAAAGGACGAAACACCGCAAGACAAAGGACGGACACGGTTTTAGAGCTAGAAATAGCAAGTTAAAATAAGG
mDDR_1462	Nabp2_2	GTGGAAAGGACGAAACACCGCTCGTGTCCGTCCTTTGTCTGTTTTAGAGCTAGAAATAGCAAGTTAAAATAAGG
mDDR_1463	Nabp2_3	GTGGAAAGGACGAAACACCGCATCTCAGTATGGGACGATGGTTTTAGAGCTAGAAATAGCAAGTTAAAATAAGG
mDDR_1464	Nabp2_4	GTGGAAAGGACGAAACACCGTGACACTGTACACTGGCCGTGTTTTAGAGCTAGAAATAGCAAGTTAAAATAAGG
mDDR_1465	Nabp2_5	GTGGAAAGGACGAAACACCGCTGACACTGTACACTGGCCGGTTTTAGAGCTAGAAATAGCAAGTTAAAATAAGG
mDDR_1466	Nabp2_6	GTGGAAAGGACGAAACACCGCTGCGTGTTATACTCTGGATGTTTTAGAGCTAGAAATAGCAAGTTAAAATAAGG
mDDR_1467	Nabp2_7	GTGGAAAGGACGAAACACCGGGGTCCCGTGGTCGCTTGTGGTTTTAGAGCTAGAAATAGCAAGTTAAAATAAGG
mDDR_1468	Nabp2_8	GTGGAAAGGACGAAACACCGGGGGGTCCCGTGGTCGCTTGGTTTTAGAGCTAGAAATAGCAAGTTAAAATAAGG
mDDR_1469	Nabp2_9	GTGGAAAGGACGAAACACCGGTTTCTTTGCCGTTGCTGACGTTTTAGAGCTAGAAATAGCAAGTTAAAATAAGG
mDDR_1470	Nabp2_10	GTGGAAAGGACGAAACACCGTGGGTTGACTTCGAGTGATTGTTTTAGAGCTAGAAATAGCAAGTTAAAATAAGG
mDDR_1471	Nbn_1	GTGGAAAGGACGAAACACCGACGCCGGCCAAAAGTCGGTAGTTTTAGAGCTAGAAATAGCAAGTTAAAATAAGG
mDDR_1472	Nbn_2	GTGGAAAGGACGAAACACCGACTCCACGCCGGCCAAAAGTGTTTTAGAGCTAGAAATAGCAAGTTAAAATAAGG
mDDR_1473	Nbn_3	GTGGAAAGGACGAAACACCGCCCAACAACGTACTCCACGCGTTTTAGAGCTAGAAATAGCAAGTTAAAATAAGG
mDDR_1474	Nbn_4	GTGGAAAGGACGAAACACCGCTTTCCTGCACGTTGAAGACGTTTTAGAGCTAGAAATAGCAAGTTAAAATAAGG
mDDR_1475	Nbn_5	GTGGAAAGGACGAAACACCGATCTCCTGTCTTCAACGTGCGTTTTAGAGCTAGAAATAGCAAGTTAAAATAAGG
mDDR_1476	Nbn_6	GTGGAAAGGACGAAACACCGGAGGACTTACCGCAAACAACGTTTTAGAGCTAGAAATAGCAAGTTAAAATAAGG
mDDR_1477	Nbn_7	GTGGAAAGGACGAAACACCGAGCCAAGGATGGACGCAGAGGTTTTAGAGCTAGAAATAGCAAGTTAAAATAAGG
mDDR_1478	Nbn_8	GTGGAAAGGACGAAACACCGTTCCACAGTGAGGGTCCGGCGTTTTAGAGCTAGAAATAGCAAGTTAAAATAAGG
mDDR_1479	Nbn_9	GTGGAAAGGACGAAACACCGTCTGATCCTCCGATGATGTGGTTTTAGAGCTAGAAATAGCAAGTTAAAATAAGG
mDDR_1480	Nbn_10	GTGGAAAGGACGAAACACCGCGGTATTCTTTCGAGCATGGGTTTTAGAGCTAGAAATAGCAAGTTAAAATAAGG
mDDR_1481	Neil1_1	GTGGAAAGGACGAAACACCGCAAAGGGCACCTCCGGGTTCGTTTTAGAGCTAGAAATAGCAAGTTAAAATAAGG
mDDR_1482	Neil1_2	GTGGAAAGGACGAAACACCGCTCTGTCAGCCGGAACCCGGGTTTTAGAGCTAGAAATAGCAAGTTAAAATAAGG
mDDR_1483	Neil1_3	GTGGAAAGGACGAAACACCGTTCGTAGACATCCGTCGCTTGTTTTAGAGCTAGAAATAGCAAGTTAAAATAAGG
mDDR_1484	Neil1_4	GTGGAAAGGACGAAACACCGCTCCGGGTTCCGGCTGACAGGTTTTAGAGCTAGAAATAGCAAGTTAAAATAAGG
mDDR_1485	Neil1_5	GTGGAAAGGACGAAACACCGCTCACAGATGGGCCGGTCAAGTTTTAGAGCTAGAAATAGCAAGTTAAAATAAGG
mDDR_1486	Neil1_6	GTGGAAAGGACGAAACACCGATGGCATTGGCAACTATCTGGTTTTAGAGCTAGAAATAGCAAGTTAAAATAAGG
mDDR_1487	Neil1_7	GTGGAAAGGACGAAACACCGAGCTCCCTGCGAGACCGGCAGTTTTAGAGCTAGAAATAGCAAGTTAAAATAAGG
mDDR_1488	Neil1_8	GTGGAAAGGACGAAACACCGACCAGATGGTACGGCCATGCGTTTTAGAGCTAGAAATAGCAAGTTAAAATAAGG
mDDR_1489	Neil1_9	GTGGAAAGGACGAAACACCGTTTCAAGCAAGTCCGTTTCCGTTTTAGAGCTAGAAATAGCAAGTTAAAATAAGG
mDDR_1490	Neil1_10	GTGGAAAGGACGAAACACCGTAGTCTTTGGGCGTCTGCGGGTTTTAGAGCTAGAAATAGCAAGTTAAAATAAGG
mDDR_1491	Neil2_1	GTGGAAAGGACGAAACACCGCCAGAAGGTGGTCAAGACGGGTTTTAGAGCTAGAAATAGCAAGTTAAAATAAGG
mDDR_1492	Neil2_2	GTGGAAAGGACGAAACACCGGCCAGAAGGTGGTCAAGACGGTTTTAGAGCTAGAAATAGCAAGTTAAAATAAGG
mDDR_1493	Neil2_3	GTGGAAAGGACGAAACACCGACAGAGACTGAAAGGCGGCAGTTTTAGAGCTAGAAATAGCAAGTTAAAATAAGG
mDDR_1494	Neil2_4	GTGGAAAGGACGAAACACCGCAGAAGGTGGTCAAGACGGGGTTTTAGAGCTAGAAATAGCAAGTTAAAATAAGG
mDDR_1495	Neil2_5	GTGGAAAGGACGAAACACCGAGAGGCTGTGGACCGAGAGCGTTTTAGAGCTAGAAATAGCAAGTTAAAATAAGG
mDDR_1496	Neil2_6	GTGGAAAGGACGAAACACCGCAGCAGCCCACAGCCTATACGTTTTAGAGCTAGAAATAGCAAGTTAAAATAAGG
mDDR_1497	Neil2_7	GTGGAAAGGACGAAACACCGTTGTCTGAAAAGTTCCATCGGTTTTAGAGCTAGAAATAGCAAGTTAAAATAAGG
mDDR_1498	Neil2_8	GTGGAAAGGACGAAACACCGCTCCACCACGTGATCCACGAGTTTTAGAGCTAGAAATAGCAAGTTAAAATAAGG
mDDR_1499	Neil2_9	GTGGAAAGGACGAAACACCGGGAGGCCCTCGTGGATCACGGTTTTAGAGCTAGAAATAGCAAGTTAAAATAAGG
mDDR_1500	Neil2_10	GTGGAAAGGACGAAACACCGTTCCTCTCGGGAGGCCCTCGGTTTTAGAGCTAGAAATAGCAAGTTAAAATAAGG
mDDR_1501	Neil3_1	GTGGAAAGGACGAAACACCGTCCGGGCACGAGTGCTACCGGTTTTAGAGCTAGAAATAGCAAGTTAAAATAAGG
mDDR_1502	Neil3_2	GTGGAAAGGACGAAACACCGGATCCGGGCACGAGTGCTACGTTTTAGAGCTAGAAATAGCAAGTTAAAATAAGG
mDDR_1503	Neil3_3	GTGGAAAGGACGAAACACCGCATCTTGATTAACCCACGGGGTTTTAGAGCTAGAAATAGCAAGTTAAAATAAGG
mDDR_1504	Neil3_4	GTGGAAAGGACGAAACACCGTCTGGTGAGCTGCACCGCCAGTTTTAGAGCTAGAAATAGCAAGTTAAAATAAGG
mDDR_1505	Neil3_5	GTGGAAAGGACGAAACACCGCAGAGGGTGTTGCCTGGCGTGTTTTAGAGCTAGAAATAGCAAGTTAAAATAAGG
mDDR_1506	Neil3_6	GTGGAAAGGACGAAACACCGTTGATGATGTTGCCCACGCCGTTTTAGAGCTAGAAATAGCAAGTTAAAATAAGG
mDDR_1507	Neil3_7	GTGGAAAGGACGAAACACCGATGATGGCCACGTGTCCTATGTTTTAGAGCTAGAAATAGCAAGTTAAAATAAGG
mDDR_1508	Neil3_8	GTGGAAAGGACGAAACACCGCTCGGAGAACACAACGGCGGGTTTTAGAGCTAGAAATAGCAAGTTAAAATAAGG
mDDR_1509	Neil3_9	GTGGAAAGGACGAAACACCGCAGTGGGCCGAAAATGGACCGTTTTAGAGCTAGAAATAGCAAGTTAAAATAAGG
mDDR_1510	Neil3_10	GTGGAAAGGACGAAACACCGCTGAAGATTGGACCTAATAAGTTTTAGAGCTAGAAATAGCAAGTTAAAATAAGG
mDDR_1511	Nek1_1	GTGGAAAGGACGAAACACCGTGTTCTTGTTAAATCGACAGGTTTTAGAGCTAGAAATAGCAAGTTAAAATAAGG
mDDR_1512	Nek1_2	GTGGAAAGGACGAAACACCGACATATTTCTAACCAAAGATGTTTTAGAGCTAGAAATAGCAAGTTAAAATAAGG
mDDR_1513	Nek1_3	GTGGAAAGGACGAAACACCGGAGCTGGCTCGAACTTGCATGTTTTAGAGCTAGAAATAGCAAGTTAAAATAAGG
mDDR_1514	Nek1_4	GTGGAAAGGACGAAACACCGATTTCAGGTGACAAGTAGTAGTTTTAGAGCTAGAAATAGCAAGTTAAAATAAGG
mDDR_1515	Nek1_5	GTGGAAAGGACGAAACACCGCAGCAAGCTGCGGAGATCATGTTTTAGAGCTAGAAATAGCAAGTTAAAATAAGG
mDDR_1516	Nek1_6	GTGGAAAGGACGAAACACCGTTGACTGATGGTCTATCCCTGTTTTAGAGCTAGAAATAGCAAGTTAAAATAAGG
mDDR_1517	Nek1_7	GTGGAAAGGACGAAACACCGGAGTGAGATCGAATTGGAATGTTTTAGAGCTAGAAATAGCAAGTTAAAATAAGG
mDDR_1518	Nek1_8	GTGGAAAGGACGAAACACCGCACAGTGGGAACGTCCATTAGTTTTAGAGCTAGAAATAGCAAGTTAAAATAAGG
mDDR_1519	Nek1_9	GTGGAAAGGACGAAACACCGCAGTCTTGAAATCGATGAGCGTTTTAGAGCTAGAAATAGCAAGTTAAAATAAGG
mDDR_1520	Nek1_10	GTGGAAAGGACGAAACACCGTCCTCACTGTATTCGTCACCGTTTTAGAGCTAGAAATAGCAAGTTAAAATAAGG
mDDR_1521	Nhej1_1	GTGGAAAGGACGAAACACCGGGCCTCTCAGTTTGCGCACCGTTTTAGAGCTAGAAATAGCAAGTTAAAATAAGG
mDDR_1522	Nhej1_2	GTGGAAAGGACGAAACACCGGTCCTGGTGCGCAAACTGAGGTTTTAGAGCTAGAAATAGCAAGTTAAAATAAGG
mDDR_1523	Nhej1_3	GTGGAAAGGACGAAACACCGCTCAGTTTGCGCACCAGGACGTTTTAGAGCTAGAAATAGCAAGTTAAAATAAGG
mDDR_1524	Nhej1_4	GTGGAAAGGACGAAACACCGGAGAGGGAGACCGGCTCTTCGTTTTAGAGCTAGAAATAGCAAGTTAAAATAAGG
mDDR_1525	Nhej1_5	GTGGAAAGGACGAAACACCGAGGACAGGCCCGCCTTGAGGGTTTTAGAGCTAGAAATAGCAAGTTAAAATAAGG
mDDR_1526	Nhej1_6	GTGGAAAGGACGAAACACCGGGACAGGCCCGCCTTGAGGAGTTTTAGAGCTAGAAATAGCAAGTTAAAATAAGG
mDDR_1527	Nhej1_7	GTGGAAAGGACGAAACACCGACCAGGACAGGCCCGCCTTGGTTTTAGAGCTAGAAATAGCAAGTTAAAATAAGG
mDDR_1528	Nhej1_8	GTGGAAAGGACGAAACACCGTCCTCAAGGCGGGCCTGTCCGTTTTAGAGCTAGAAATAGCAAGTTAAAATAAGG
mDDR_1529	Nhej1_9	GTGGAAAGGACGAAACACCGCCCTATGCATAGAGCTCGGCGTTTTAGAGCTAGAAATAGCAAGTTAAAATAAGG
mDDR_1530	Nrm_1	GTGGAAAGGACGAAACACCGAGGCCAGGATGAAGGAGGCGGTTTTAGAGCTAGAAATAGCAAGTTAAAATAAGG
mDDR_1531	Nrm_2	GTGGAAAGGACGAAACACCGTCCCTGAGGCCGCTGCTTGGGTTTTAGAGCTAGAAATAGCAAGTTAAAATAAGG
mDDR_1532	Nrm_3	GTGGAAAGGACGAAACACCGTCACTGCCTCAGTCGCCATAGTTTTAGAGCTAGAAATAGCAAGTTAAAATAAGG
mDDR_1533	Nrm_4	GTGGAAAGGACGAAACACCGTCTGAAGGACGCCAAAGTACGTTTTAGAGCTAGAAATAGCAAGTTAAAATAAGG
mDDR_1534	Nrm_5	GTGGAAAGGACGAAACACCGCCTTCAGAGGTCGCTCTATGGTTTTAGAGCTAGAAATAGCAAGTTAAAATAAGG
mDDR_1535	Nrm_6	GTGGAAAGGACGAAACACCGGGGCAGCCAACCACCCGTGGGTTTTAGAGCTAGAAATAGCAAGTTAAAATAAGG
mDDR_1536	Nrm_7	GTGGAAAGGACGAAACACCGTTTGACTACGCTGAACTGATGTTTTAGAGCTAGAAATAGCAAGTTAAAATAAGG
mDDR_1537	Nrm_8	GTGGAAAGGACGAAACACCGCACACACTGGGTGTCGAAGGGTTTTAGAGCTAGAAATAGCAAGTTAAAATAAGG
mDDR_1538	Nrm_9	GTGGAAAGGACGAAACACCGTCCCCACCTTGGGCACCGATGTTTTAGAGCTAGAAATAGCAAGTTAAAATAAGG
mDDR_1539	Nrm_10	GTGGAAAGGACGAAACACCGGAAGGTAGCGGAGATCTTGCGTTTTAGAGCTAGAAATAGCAAGTTAAAATAAGG
mDDR_1540	Nthl1_1	GTGGAAAGGACGAAACACCGGCAGTCGGAGCCGCGCGACTGTTTTAGAGCTAGAAATAGCAAGTTAAAATAAGG
mDDR_1541	Nthl1_2	GTGGAAAGGACGAAACACCGCCGACGCGATCCTAGTCGCGGTTTTAGAGCTAGAAATAGCAAGTTAAAATAAGG
mDDR_1542	Nthl1_3	GTGGAAAGGACGAAACACCGGCGACTAGGATCGCGTCGGAGTTTTAGAGCTAGAAATAGCAAGTTAAAATAAGG
mDDR_1543	Nthl1_4	GTGGAAAGGACGAAACACCGAGCAGTGCTCGGCGCCTAGCGTTTTAGAGCTAGAAATAGCAAGTTAAAATAAGG
mDDR_1544	Nthl1_5	GTGGAAAGGACGAAACACCGGCGTGTCATCATCGGTCTGCGTTTTAGAGCTAGAAATAGCAAGTTAAAATAAGG
mDDR_1545	Nthl1_6	GTGGAAAGGACGAAACACCGCAGACCGATGATGACACGCTGTTTTAGAGCTAGAAATAGCAAGTTAAAATAAGG
mDDR_1546	Nthl1_7	GTGGAAAGGACGAAACACCGTCTGCCTAGCGTGTCATCATGTTTTAGAGCTAGAAATAGCAAGTTAAAATAAGG
mDDR_1547	Nthl1_8	GTGGAAAGGACGAAACACCGTCCTGCAGCAGCGCTACGAAGTTTTAGAGCTAGAAATAGCAAGTTAAAATAAGG
mDDR_1548	Nthl1_9	GTGGAAAGGACGAAACACCGCCTGCAGCAGCGCTACGAAGGTTTTAGAGCTAGAAATAGCAAGTTAAAATAAGG
mDDR_1549	Nthl1_10	GTGGAAAGGACGAAACACCGCTTGGTCCACCTCAGTCGGTGTTTTAGAGCTAGAAATAGCAAGTTAAAATAAGG
mDDR_1550	Nudt1_1	GTGGAAAGGACGAAACACCGCTGGAATGGCTTCGGGGGCAGTTTTAGAGCTAGAAATAGCAAGTTAAAATAAGG
mDDR_1551	Nudt1_2	GTGGAAAGGACGAAACACCGTTTGGTGCTGGCCGCTGGAAGTTTTAGAGCTAGAAATAGCAAGTTAAAATAAGG
mDDR_1552	Nudt1_3	GTGGAAAGGACGAAACACCGCCTCTCGCAGCGAGTAACTGGTTTTAGAGCTAGAAATAGCAAGTTAAAATAAGG
mDDR_1553	Nudt1_4	GTGGAAAGGACGAAACACCGCTGTGGGCGTCCCGTGCACAGTTTTAGAGCTAGAAATAGCAAGTTAAAATAAGG
mDDR_1554	Nudt1_5	GTGGAAAGGACGAAACACCGGGAAGAAAGTGGTCTGAGCGGTTTTAGAGCTAGAAATAGCAAGTTAAAATAAGG
mDDR_1555	Nudt1_6	GTGGAAAGGACGAAACACCGCCACATCTCGTTTGAATTTGGTTTTAGAGCTAGAAATAGCAAGTTAAAATAAGG
mDDR_1556	Nudt1_7	GTGGAAAGGACGAAACACCGCCTCAGTTACTCGCTGCGAGGTTTTAGAGCTAGAAATAGCAAGTTAAAATAAGG
mDDR_1557	Nudt1_8	GTGGAAAGGACGAAACACCGAGTAGCTGTCATCCGGCCACGTTTTAGAGCTAGAAATAGCAAGTTAAAATAAGG
mDDR_1558	Nudt1_9	GTGGAAAGGACGAAACACCGAGATCCCCTTTGCCGACCTGGTTTTAGAGCTAGAAATAGCAAGTTAAAATAAGG
#mDDR_1559	Nudt1_10	GTGGAAAGGACGAAACACCGCCTCTCGCAGCGAGTAACTGGTTTTAGAGCTAGAAATAGCAAGTTAAAATAAGG
mDDR_1560	Ogg1_1	GTGGAAAGGACGAAACACCGAGAGCGTGGACACGGGATAGGTTTTAGAGCTAGAAATAGCAAGTTAAAATAAGG
mDDR_1561	Ogg1_2	GTGGAAAGGACGAAACACCGCTCTGAGCTGCGTCTGGACTGTTTTAGAGCTAGAAATAGCAAGTTAAAATAAGG
mDDR_1562	Ogg1_3	GTGGAAAGGACGAAACACCGTCCACGCTCTGAGCTGCGTCGTTTTAGAGCTAGAAATAGCAAGTTAAAATAAGG
mDDR_1563	Ogg1_4	GTGGAAAGGACGAAACACCGTGCTCACTGGAGTGGCGTGCGTTTTAGAGCTAGAAATAGCAAGTTAAAATAAGG
mDDR_1564	Ogg1_5	GTGGAAAGGACGAAACACCGATGGACACTGACTCAGACGGGTTTTAGAGCTAGAAATAGCAAGTTAAAATAAGG
mDDR_1565	Ogg1_6	GTGGAAAGGACGAAACACCGCTCTATTGCACTGTGTACCGGTTTTAGAGCTAGAAATAGCAAGTTAAAATAAGG
mDDR_1566	Ogg1_7	GTGGAAAGGACGAAACACCGATGCCAGCCGTAGTCACGATGTTTTAGAGCTAGAAATAGCAAGTTAAAATAAGG
mDDR_1567	Ogg1_8	GTGGAAAGGACGAAACACCGTTGCCCATCGTGACTACGGCGTTTTAGAGCTAGAAATAGCAAGTTAAAATAAGG
mDDR_1568	Ogg1_9	GTGGAAAGGACGAAACACCGCCACCAGCAAAGCGCAAAAAGTTTTAGAGCTAGAAATAGCAAGTTAAAATAAGG
mDDR_1569	Ogg1_10	GTGGAAAGGACGAAACACCGTTGCTGGTGGCTCCCGAGACGTTTTAGAGCTAGAAATAGCAAGTTAAAATAAGG
mDDR_1570	Orc1_1	GTGGAAAGGACGAAACACCGAGAAATGTGCACGAGTACAGGTTTTAGAGCTAGAAATAGCAAGTTAAAATAAGG
mDDR_1571	Orc1_2	GTGGAAAGGACGAAACACCGGTTCTGTTGTGTTCCGGGCAGTTTTAGAGCTAGAAATAGCAAGTTAAAATAAGG
mDDR_1572	Orc1_3	GTGGAAAGGACGAAACACCGCCCCAATGCAAAGAAGTCGCGTTTTAGAGCTAGAAATAGCAAGTTAAAATAAGG
mDDR_1573	Orc1_4	GTGGAAAGGACGAAACACCGTTACCAGGAAGCCTAACACGGTTTTAGAGCTAGAAATAGCAAGTTAAAATAAGG
mDDR_1574	Orc1_5	GTGGAAAGGACGAAACACCGGCTTTGTGGTCGTCATAGCTGTTTTAGAGCTAGAAATAGCAAGTTAAAATAAGG
mDDR_1575	Orc1_6	GTGGAAAGGACGAAACACCGTTGATTTCACGAGGTTTATTGTTTTAGAGCTAGAAATAGCAAGTTAAAATAAGG
mDDR_1576	Orc1_7	GTGGAAAGGACGAAACACCGCCGACGGAATTCCGCAATAAGTTTTAGAGCTAGAAATAGCAAGTTAAAATAAGG
mDDR_1577	Orc1_8	GTGGAAAGGACGAAACACCGATTGCGGAATTCCGTCGGTCGTTTTAGAGCTAGAAATAGCAAGTTAAAATAAGG
mDDR_1578	Orc1_9	GTGGAAAGGACGAAACACCGCGTGGCTCTGTGCCGAATGGGTTTTAGAGCTAGAAATAGCAAGTTAAAATAAGG
mDDR_1579	Orc1_10	GTGGAAAGGACGAAACACCGATGGCTGTGTGCTCACGTCTGTTTTAGAGCTAGAAATAGCAAGTTAAAATAAGG
mDDR_1580	Orc6_1	GTGGAAAGGACGAAACACCGCGCCGCCTCGCCCCGCGTCTGTTTTAGAGCTAGAAATAGCAAGTTAAAATAAGG
mDDR_1581	Orc6_2	GTGGAAAGGACGAAACACCGGGCTCCGCAAGGCCGAGACGGTTTTAGAGCTAGAAATAGCAAGTTAAAATAAGG
mDDR_1582	Orc6_3	GTGGAAAGGACGAAACACCGTCAGTACACTCGGCTCCGCAGTTTTAGAGCTAGAAATAGCAAGTTAAAATAAGG
mDDR_1583	Orc6_4	GTGGAAAGGACGAAACACCGACTTCACCTTAGACAGCCGCGTTTTAGAGCTAGAAATAGCAAGTTAAAATAAGG
mDDR_1584	Orc6_5	GTGGAAAGGACGAAACACCGGGAGTTCCTGCGGCTGTCTAGTTTTAGAGCTAGAAATAGCAAGTTAAAATAAGG
mDDR_1585	Orc6_6	GTGGAAAGGACGAAACACCGTGCTGAGAGTAGTGCGGCAGGTTTTAGAGCTAGAAATAGCAAGTTAAAATAAGG
mDDR_1586	Orc6_7	GTGGAAAGGACGAAACACCGAACTGCATCCGGTGTGAAAAGTTTTAGAGCTAGAAATAGCAAGTTAAAATAAGG
mDDR_1587	Orc6_8	GTGGAAAGGACGAAACACCGACCAAAATGATAACTGCATCGTTTTAGAGCTAGAAATAGCAAGTTAAAATAAGG
mDDR_1588	Orc6_9	GTGGAAAGGACGAAACACCGTACAACGCTGCGGCGAACTAGTTTTAGAGCTAGAAATAGCAAGTTAAAATAAGG
mDDR_1589	Orc6_10	GTGGAAAGGACGAAACACCGAGGCGAAGTGGACGCGCAGAGTTTTAGAGCTAGAAATAGCAAGTTAAAATAAGG
mDDR_1590	Pak3_1	GTGGAAAGGACGAAACACCGTTCTTCTCTTCCGGGGCCATGTTTTAGAGCTAGAAATAGCAAGTTAAAATAAGG
mDDR_1591	Pak3_2	GTGGAAAGGACGAAACACCGTGGGAAGATAGAGCGAAGCCGTTTTAGAGCTAGAAATAGCAAGTTAAAATAAGG
mDDR_1592	Pak3_3	GTGGAAAGGACGAAACACCGCTTTGAGCATACGATTCATGGTTTTAGAGCTAGAAATAGCAAGTTAAAATAAGG
mDDR_1593	Pak3_4	GTGGAAAGGACGAAACACCGTTTGAGCATACGATTCATGTGTTTTAGAGCTAGAAATAGCAAGTTAAAATAAGG
mDDR_1594	Pak3_5	GTGGAAAGGACGAAACACCGAAATATATGAGCTTTACGTCGTTTTAGAGCTAGAAATAGCAAGTTAAAATAAGG
mDDR_1595	Pak3_6	GTGGAAAGGACGAAACACCGCTGGTTGTTGACCGTTTCTTGTTTTAGAGCTAGAAATAGCAAGTTAAAATAAGG
mDDR_1596	Pak3_7	GTGGAAAGGACGAAACACCGGTGGTAACTCGAAAAGCTTAGTTTTAGAGCTAGAAATAGCAAGTTAAAATAAGG
mDDR_1597	Pak3_8	GTGGAAAGGACGAAACACCGGCAAAGTAAACGAAGCACTAGTTTTAGAGCTAGAAATAGCAAGTTAAAATAAGG
mDDR_1598	Pak3_9	GTGGAAAGGACGAAACACCGTCCTCTGATTATCGCCGCAAGTTTTAGAGCTAGAAATAGCAAGTTAAAATAAGG
mDDR_1599	Pak3_10	GTGGAAAGGACGAAACACCGTCCTTTGCGGCGATAATCAGGTTTTAGAGCTAGAAATAGCAAGTTAAAATAAGG
mDDR_1600	Palb2_1	GTGGAAAGGACGAAACACCGTTTCCTTCTCCGCATAGCTGGTTTTAGAGCTAGAAATAGCAAGTTAAAATAAGG
mDDR_1601	Palb2_2	GTGGAAAGGACGAAACACCGGCCCCTCAGCTATGCGGAGAGTTTTAGAGCTAGAAATAGCAAGTTAAAATAAGG
mDDR_1602	Palb2_3	GTGGAAAGGACGAAACACCGGGTATATTAATTCCGCCATCGTTTTAGAGCTAGAAATAGCAAGTTAAAATAAGG
mDDR_1603	Palb2_4	GTGGAAAGGACGAAACACCGAAGAGCAGAACACGCTTCCGGTTTTAGAGCTAGAAATAGCAAGTTAAAATAAGG
mDDR_1604	Palb2_5	GTGGAAAGGACGAAACACCGGGGGACAACAAAGACGCCGTGTTTTAGAGCTAGAAATAGCAAGTTAAAATAAGG
mDDR_1605	Palb2_6	GTGGAAAGGACGAAACACCGACAGCCAGTGCGGCACAAGGGTTTTAGAGCTAGAAATAGCAAGTTAAAATAAGG
mDDR_1606	Palb2_7	GTGGAAAGGACGAAACACCGTACCAGGCTTCGGTCTGTCAGTTTTAGAGCTAGAAATAGCAAGTTAAAATAAGG
mDDR_1607	Palb2_8	GTGGAAAGGACGAAACACCGCTCCGTGACAGACCGAAGCCGTTTTAGAGCTAGAAATAGCAAGTTAAAATAAGG
mDDR_1608	Palb2_9	GTGGAAAGGACGAAACACCGCCACACTCTGGGCCGTCTTAGTTTTAGAGCTAGAAATAGCAAGTTAAAATAAGG
mDDR_1609	Palb2_10	GTGGAAAGGACGAAACACCGCCCTAAGACGGCCCAGAGTGGTTTTAGAGCTAGAAATAGCAAGTTAAAATAAGG
mDDR_1610	Park2_10	GTGGAAAGGACGAAACACCGGAACATCTATCTCGAGTGAAGTTTTAGAGCTAGAAATAGCAAGTTAAAATAAGG
mDDR_1611	Park2_1	GTGGAAAGGACGAAACACCGTCTGATATGCGATCCTCAAAGTTTTAGAGCTAGAAATAGCAAGTTAAAATAAGG
mDDR_1612	Park2_2	GTGGAAAGGACGAAACACCGCATGAGGACTAGACAGCGGAGTTTTAGAGCTAGAAATAGCAAGTTAAAATAAGG
mDDR_1613	Park2_3	GTGGAAAGGACGAAACACCGACAAACAGCGTAGGTTCATTGTTTTAGAGCTAGAAATAGCAAGTTAAAATAAGG
mDDR_1614	Park2_4	GTGGAAAGGACGAAACACCGTAAAACAATACAAACAGCGTGTTTTAGAGCTAGAAATAGCAAGTTAAAATAAGG
mDDR_1615	Park2_5	GTGGAAAGGACGAAACACCGAGGGCTAACGGCTGAGTACAGTTTTAGAGCTAGAAATAGCAAGTTAAAATAAGG
mDDR_1616	Park2_6	GTGGAAAGGACGAAACACCGTAGCATTGGCGCAGCATCATGTTTTAGAGCTAGAAATAGCAAGTTAAAATAAGG
mDDR_1617	Park2_7	GTGGAAAGGACGAAACACCGCCCGTGTGACGTAATCGCATGTTTTAGAGCTAGAAATAGCAAGTTAAAATAAGG
mDDR_1618	Park2_8	GTGGAAAGGACGAAACACCGCCAATGCGATTACGTCACACGTTTTAGAGCTAGAAATAGCAAGTTAAAATAAGG
mDDR_1619	Park2_9	GTGGAAAGGACGAAACACCGTTAGCATTGGCGCAGCATCAGTTTTAGAGCTAGAAATAGCAAGTTAAAATAAGG
mDDR_1620	Parp1_1	GTGGAAAGGACGAAACACCGCGAGTGGAGTACGCGAAGAGGTTTTAGAGCTAGAAATAGCAAGTTAAAATAAGG
mDDR_1621	Parp1_2	GTGGAAAGGACGAAACACCGGCACCATGATGGCCATGCGGGTTTTAGAGCTAGAAATAGCAAGTTAAAATAAGG
mDDR_1622	Parp1_3	GTGGAAAGGACGAAACACCGCTCGGAGAGGCTTTATCGAGGTTTTAGAGCTAGAAATAGCAAGTTAAAATAAGG
mDDR_1623	Parp1_4	GTGGAAAGGACGAAACACCGGGGACTTTCCCATCGAACATGTTTTAGAGCTAGAAATAGCAAGTTAAAATAAGG
mDDR_1624	Parp1_5	GTGGAAAGGACGAAACACCGGAAGGTCAAGAAGACGGCCGGTTTTAGAGCTAGAAATAGCAAGTTAAAATAAGG
mDDR_1625	Parp1_6	GTGGAAAGGACGAAACACCGGGATGGAAGTGGCGGCAAGGGTTTTAGAGCTAGAAATAGCAAGTTAAAATAAGG
mDDR_1626	Parp1_7	GTGGAAAGGACGAAACACCGTCTTCAAGATAGAGCGCGAGGTTTTAGAGCTAGAAATAGCAAGTTAAAATAAGG
mDDR_1627	Parp1_8	GTGGAAAGGACGAAACACCGAGGGATCTACTTTGCCGACAGTTTTAGAGCTAGAAATAGCAAGTTAAAATAAGG
mDDR_1628	Parp1_9	GTGGAAAGGACGAAACACCGGTGATGCTGGCCGAAGGGTCGTTTTAGAGCTAGAAATAGCAAGTTAAAATAAGG
mDDR_1629	Parp1_10	GTGGAAAGGACGAAACACCGCATTGTCTACGACATTGCTCGTTTTAGAGCTAGAAATAGCAAGTTAAAATAAGG
mDDR_1630	Parp2_1	GTGGAAAGGACGAAACACCGGAGCCTGATCTCTGCCGCCGGTTTTAGAGCTAGAAATAGCAAGTTAAAATAAGG
mDDR_1631	Parp2_2	GTGGAAAGGACGAAACACCGTCAGCTGGATCTTCGAGTCCGTTTTAGAGCTAGAAATAGCAAGTTAAAATAAGG
mDDR_1632	Parp2_3	GTGGAAAGGACGAAACACCGGATCTGTAACGTGCAGACCAGTTTTAGAGCTAGAAATAGCAAGTTAAAATAAGG
mDDR_1633	Parp2_4	GTGGAAAGGACGAAACACCGGCTGACAGTGGCGCAAATCAGTTTTAGAGCTAGAAATAGCAAGTTAAAATAAGG
mDDR_1634	Parp2_5	GTGGAAAGGACGAAACACCGATTGAGGACTGCATCCGCGCGTTTTAGAGCTAGAAATAGCAAGTTAAAATAAGG
mDDR_1635	Parp2_6	GTGGAAAGGACGAAACACCGTTCTCTGTCCGGATTACTGGGTTTTAGAGCTAGAAATAGCAAGTTAAAATAAGG
mDDR_1636	Parp2_7	GTGGAAAGGACGAAACACCGTCCTGTATTCTTTAGGCGAGGTTTTAGAGCTAGAAATAGCAAGTTAAAATAAGG
mDDR_1637	Parp2_8	GTGGAAAGGACGAAACACCGTCTTTAGAAGGTATCGCATAGTTTTAGAGCTAGAAATAGCAAGTTAAAATAAGG
mDDR_1638	Parp2_9	GTGGAAAGGACGAAACACCGATCGCATACGGACCTGGTTGGTTTTAGAGCTAGAAATAGCAAGTTAAAATAAGG
mDDR_1639	Parp2_10	GTGGAAAGGACGAAACACCGGAAGGTATCGCATACGGACCGTTTTAGAGCTAGAAATAGCAAGTTAAAATAAGG
mDDR_1640	Parp3_1	GTGGAAAGGACGAAACACCGGGCTCCAAGAAGCGGCGACAGTTTTAGAGCTAGAAATAGCAAGTTAAAATAAGG
mDDR_1641	Parp3_2	GTGGAAAGGACGAAACACCGTGTCCCTTGTCGCCGCTTCTGTTTTAGAGCTAGAAATAGCAAGTTAAAATAAGG
mDDR_1642	Parp3_3	GTGGAAAGGACGAAACACCGCAGCTTCCGGTCCACTGCCGGTTTTAGAGCTAGAAATAGCAAGTTAAAATAAGG
mDDR_1643	Parp3_4	GTGGAAAGGACGAAACACCGTGAGAGCCTCGGCAGTGGACGTTTTAGAGCTAGAAATAGCAAGTTAAAATAAGG
mDDR_1644	Parp3_5	GTGGAAAGGACGAAACACCGCGGATGACCCGATTATCAGCGTTTTAGAGCTAGAAATAGCAAGTTAAAATAAGG
mDDR_1645	Parp3_6	GTGGAAAGGACGAAACACCGCTTCTTCTGCTGGAATCGCTGTTTTAGAGCTAGAAATAGCAAGTTAAAATAAGG
mDDR_1646	Parp3_7	GTGGAAAGGACGAAACACCGCGCCCGAGGCCAAACGGAGCGTTTTAGAGCTAGAAATAGCAAGTTAAAATAAGG
mDDR_1647	Parp3_8	GTGGAAAGGACGAAACACCGCCAGGACATTGAACTCGAACGTTTTAGAGCTAGAAATAGCAAGTTAAAATAAGG
mDDR_1648	Parp3_9	GTGGAAAGGACGAAACACCGGCAGGTAGCGCAGGCGACACGTTTTAGAGCTAGAAATAGCAAGTTAAAATAAGG
mDDR_1649	Parp3_10	GTGGAAAGGACGAAACACCGGTGTCGCCTGCGCTACCTGCGTTTTAGAGCTAGAAATAGCAAGTTAAAATAAGG
mDDR_1650	Parp4_1	GTGGAAAGGACGAAACACCGACAGTGCTGACGTCCTGAGTGTTTTAGAGCTAGAAATAGCAAGTTAAAATAAGG
mDDR_1651	Parp4_2	GTGGAAAGGACGAAACACCGGAATTATGATCCTCTGTCGCGTTTTAGAGCTAGAAATAGCAAGTTAAAATAAGG
mDDR_1652	Parp4_3	GTGGAAAGGACGAAACACCGGCTGCTGGAGCCGGCGACAGGTTTTAGAGCTAGAAATAGCAAGTTAAAATAAGG
mDDR_1653	Parp4_4	GTGGAAAGGACGAAACACCGAGTTCAGATGACACCGACTCGTTTTAGAGCTAGAAATAGCAAGTTAAAATAAGG
mDDR_1654	Parp4_5	GTGGAAAGGACGAAACACCGGGAGGTGAGCGATTTGCTGGGTTTTAGAGCTAGAAATAGCAAGTTAAAATAAGG
mDDR_1655	Parp4_6	GTGGAAAGGACGAAACACCGCCAGGAGGTGAGCGATTTGCGTTTTAGAGCTAGAAATAGCAAGTTAAAATAAGG
mDDR_1656	Parp4_7	GTGGAAAGGACGAAACACCGCAAGTATGATGACGCATCTCGTTTTAGAGCTAGAAATAGCAAGTTAAAATAAGG
mDDR_1657	Parp4_8	GTGGAAAGGACGAAACACCGCCAGGAGAGTCCTGTGCCGTGTTTTAGAGCTAGAAATAGCAAGTTAAAATAAGG
mDDR_1658	Parp4_9	GTGGAAAGGACGAAACACCGTGGTGAAGAACGCCCATCTCGTTTTAGAGCTAGAAATAGCAAGTTAAAATAAGG
mDDR_1659	Parp4_10	GTGGAAAGGACGAAACACCGTATCTGCCAACGGCTTGAGCGTTTTAGAGCTAGAAATAGCAAGTTAAAATAAGG
mDDR_1660	Paxip1_1	GTGGAAAGGACGAAACACCGGAGGTCAAGTACTACGCGGTGTTTTAGAGCTAGAAATAGCAAGTTAAAATAAGG
mDDR_1661	Paxip1_2	GTGGAAAGGACGAAACACCGGCCGGCGCCCGAAGTTCCAGGTTTTAGAGCTAGAAATAGCAAGTTAAAATAAGG
mDDR_1662	Paxip1_3	GTGGAAAGGACGAAACACCGTCCAGAGGAGCTATTCCGCGGTTTTAGAGCTAGAAATAGCAAGTTAAAATAAGG
mDDR_1663	Paxip1_4	GTGGAAAGGACGAAACACCGCAGGAGAGCGCCACATTGCAGTTTTAGAGCTAGAAATAGCAAGTTAAAATAAGG
mDDR_1664	Paxip1_5	GTGGAAAGGACGAAACACCGGCCTTGGTTACGTTCCACGGGTTTTAGAGCTAGAAATAGCAAGTTAAAATAAGG
mDDR_1665	Paxip1_6	GTGGAAAGGACGAAACACCGGCCCCCGTGGAACGTAACCAGTTTTAGAGCTAGAAATAGCAAGTTAAAATAAGG
mDDR_1666	Paxip1_7	GTGGAAAGGACGAAACACCGCATTGTGACTCCGGACTGGCGTTTTAGAGCTAGAAATAGCAAGTTAAAATAAGG
mDDR_1667	Paxip1_8	GTGGAAAGGACGAAACACCGAGAGACATGGGCTCGCTTTAGTTTTAGAGCTAGAAATAGCAAGTTAAAATAAGG
mDDR_1668	Paxip1_9	GTGGAAAGGACGAAACACCGAGTACTCGCGACATAAGTGCGTTTTAGAGCTAGAAATAGCAAGTTAAAATAAGG
mDDR_1669	Paxip1_10	GTGGAAAGGACGAAACACCGTAAGTGCAGGTCGTTCTCACGTTTTAGAGCTAGAAATAGCAAGTTAAAATAAGG
mDDR_1670	PCNA_1	GTGGAAAGGACGAAACACCGTGCTGGGACGTCAGCTCGGGGTTTTAGAGCTAGAAATAGCAAGTTAAAATAAGG
mDDR_1671	PCNA_2	GTGGAAAGGACGAAACACCGTGGCTAGGTTGCGGTCGCAGGTTTTAGAGCTAGAAATAGCAAGTTAAAATAAGG
mDDR_1672	PCNA_3	GTGGAAAGGACGAAACACCGTTTGAGGCACGCCTGATCCAGTTTTAGAGCTAGAAATAGCAAGTTAAAATAAGG
mDDR_1673	PCNA_4	GTGGAAAGGACGAAACACCGGCCCGAGCTGACGTCCCAGCGTTTTAGAGCTAGAAATAGCAAGTTAAAATAAGG
mDDR_1674	PCNA_5	GTGGAAAGGACGAAACACCGCAGCTTACTCTGCGCTCCGAGTTTTAGAGCTAGAAATAGCAAGTTAAAATAAGG
mDDR_1675	PCNA_6	GTGGAAAGGACGAAACACCGATACGTGCAAATTCACCCGAGTTTTAGAGCTAGAAATAGCAAGTTAAAATAAGG
mDDR_1676	PCNA_7	GTGGAAAGGACGAAACACCGCTGTGTAATAAAGATGCCGTGTTTTAGAGCTAGAAATAGCAAGTTAAAATAAGG
mDDR_1677	PCNA_8	GTGGAAAGGACGAAACACCGAGAGCAAACGTTAGGTGAACGTTTTAGAGCTAGAAATAGCAAGTTAAAATAAGG
mDDR_1678	PCNA_9	GTGGAAAGGACGAAACACCGTAGACGGTTGCGGGCGCAGAGTTTTAGAGCTAGAAATAGCAAGTTAAAATAAGG
mDDR_1679	PCNA_10	GTGGAAAGGACGAAACACCGGCCGCTTCTGCATCGTGAATGTTTTAGAGCTAGAAATAGCAAGTTAAAATAAGG
mDDR_1680	Pif1_1	GTGGAAAGGACGAAACACCGAGGGCAACCTCGCAAGCGCCGTTTTAGAGCTAGAAATAGCAAGTTAAAATAAGG
mDDR_1681	Pif1_2	GTGGAAAGGACGAAACACCGCACGTCGTTCGTTTCGACCTGTTTTAGAGCTAGAAATAGCAAGTTAAAATAAGG
mDDR_1682	Pif1_3	GTGGAAAGGACGAAACACCGAGAGGCGCACGGCGCGTAGCGTTTTAGAGCTAGAAATAGCAAGTTAAAATAAGG
mDDR_1683	Pif1_4	GTGGAAAGGACGAAACACCGTTCACCCGCTTCGCTGCGACGTTTTAGAGCTAGAAATAGCAAGTTAAAATAAGG
mDDR_1684	Pif1_5	GTGGAAAGGACGAAACACCGGCTTCAGGCGCAGCGTGCGCGTTTTAGAGCTAGAAATAGCAAGTTAAAATAAGG
mDDR_1685	Pif1_6	GTGGAAAGGACGAAACACCGCTGAAGCTGGCGGTTGCCCCGTTTTAGAGCTAGAAATAGCAAGTTAAAATAAGG
mDDR_1686	Pif1_7	GTGGAAAGGACGAAACACCGCCACACAGGAACCGTACCCGGTTTTAGAGCTAGAAATAGCAAGTTAAAATAAGG
mDDR_1687	Pif1_8	GTGGAAAGGACGAAACACCGGGAGTCACATCGAACCACCGGTTTTAGAGCTAGAAATAGCAAGTTAAAATAAGG
mDDR_1688	Pif1_9	GTGGAAAGGACGAAACACCGACCCTGGAGGCTACGGGCCCGTTTTAGAGCTAGAAATAGCAAGTTAAAATAAGG
mDDR_1689	Pif1_10	GTGGAAAGGACGAAACACCGGAGGCCCCTGCCCTGCCGCAGTTTTAGAGCTAGAAATAGCAAGTTAAAATAAGG
mDDR_1690	Plk1_1	GTGGAAAGGACGAAACACCGGCTGGCGAAAGAAATTCCGGGTTTTAGAGCTAGAAATAGCAAGTTAAAATAAGG
mDDR_1691	Plk1_2	GTGGAAAGGACGAAACACCGCATACTGCCGCCGGCTGCGTGTTTTAGAGCTAGAAATAGCAAGTTAAAATAAGG
mDDR_1692	Plk1_3	GTGGAAAGGACGAAACACCGGCACCAGCCGACCTCGGGAAGTTTTAGAGCTAGAAATAGCAAGTTAAAATAAGG
mDDR_1693	Plk1_4	GTGGAAAGGACGAAACACCGTTCGCCAGCGGGGCGGCCACGTTTTAGAGCTAGAAATAGCAAGTTAAAATAAGG
mDDR_1694	Plk1_5	GTGGAAAGGACGAAACACCGCATGGAAGCCTACGACGTGTGTTTTAGAGCTAGAAATAGCAAGTTAAAATAAGG
mDDR_1695	Plk1_6	GTGGAAAGGACGAAACACCGCTATCTGTCGCAGGTAGTAGGTTTTAGAGCTAGAAATAGCAAGTTAAAATAAGG
mDDR_1696	Plk1_7	GTGGAAAGGACGAAACACCGGGCTGCCCTACCTACGAACGGTTTTAGAGCTAGAAATAGCAAGTTAAAATAAGG
mDDR_1697	Plk1_8	GTGGAAAGGACGAAACACCGGGAGGCTCAGGCGGTACGTTGTTTTAGAGCTAGAAATAGCAAGTTAAAATAAGG
mDDR_1698	Plk1_9	GTGGAAAGGACGAAACACCGTGGTGCGGGCGTAGCGGAGGGTTTTAGAGCTAGAAATAGCAAGTTAAAATAAGG
mDDR_1699	Plk1_10	GTGGAAAGGACGAAACACCGCCTCCGCTACGCCCGCACCAGTTTTAGAGCTAGAAATAGCAAGTTAAAATAAGG
mDDR_1700	PMS1_1	GTGGAAAGGACGAAACACCGAAAATTGAGATTCGGGACAAGTTTTAGAGCTAGAAATAGCAAGTTAAAATAAGG
mDDR_1701	PMS1_2	GTGGAAAGGACGAAACACCGTTCATGACTGCTGATCTTCGGTTTTAGAGCTAGAAATAGCAAGTTAAAATAAGG
mDDR_1702	PMS1_3	GTGGAAAGGACGAAACACCGTTGTGGTCTGCATCGTGCTTGTTTTAGAGCTAGAAATAGCAAGTTAAAATAAGG
mDDR_1703	PMS1_4	GTGGAAAGGACGAAACACCGAGTGGGTAGTGGTCCGTAACGTTTTAGAGCTAGAAATAGCAAGTTAAAATAAGG
mDDR_1704	PMS1_5	GTGGAAAGGACGAAACACCGGAGTCTCTGGTTCAAGGCGTGTTTTAGAGCTAGAAATAGCAAGTTAAAATAAGG
mDDR_1705	PMS1_6	GTGGAAAGGACGAAACACCGTGTGCAGACGATTGGAGCAAGTTTTAGAGCTAGAAATAGCAAGTTAAAATAAGG
mDDR_1706	PMS1_7	GTGGAAAGGACGAAACACCGCTGTGTCCAGCCCCACGAACGTTTTAGAGCTAGAAATAGCAAGTTAAAATAAGG
mDDR_1707	PMS1_8	GTGGAAAGGACGAAACACCGGTCTCAAGTTTCCTGATTCGGTTTTAGAGCTAGAAATAGCAAGTTAAAATAAGG
mDDR_1708	PMS1_9	GTGGAAAGGACGAAACACCGAAAAAAGGGCCACCAGTTCGGTTTTAGAGCTAGAAATAGCAAGTTAAAATAAGG
mDDR_1709	PMS1_10	GTGGAAAGGACGAAACACCGAGCCATTTGCTGTAAGACGAGTTTTAGAGCTAGAAATAGCAAGTTAAAATAAGG
mDDR_1710	Pms2_1	GTGGAAAGGACGAAACACCGAGAGTTTGCCGACCTCACGCGTTTTAGAGCTAGAAATAGCAAGTTAAAATAAGG
mDDR_1711	Pms2_2	GTGGAAAGGACGAAACACCGACTGTGGTTCCTTTAGGTCGGTTTTAGAGCTAGAAATAGCAAGTTAAAATAAGG
mDDR_1712	Pms2_3	GTGGAAAGGACGAAACACCGTGAAACTCTTTGTAACGCACGTTTTAGAGCTAGAAATAGCAAGTTAAAATAAGG
mDDR_1713	Pms2_4	GTGGAAAGGACGAAACACCGGCCACGGGTCTGCAAGCGTTGTTTTAGAGCTAGAAATAGCAAGTTAAAATAAGG
mDDR_1714	Pms2_5	GTGGAAAGGACGAAACACCGCTGCACTAATCAGCTCGGACGTTTTAGAGCTAGAAATAGCAAGTTAAAATAAGG
mDDR_1715	Pms2_6	GTGGAAAGGACGAAACACCGTCACACACAGCGTCACTAGGGTTTTAGAGCTAGAAATAGCAAGTTAAAATAAGG
mDDR_1716	Pms2_7	GTGGAAAGGACGAAACACCGTTCCTCTGTCTTGAAGCGCTGTTTTAGAGCTAGAAATAGCAAGTTAAAATAAGG
mDDR_1717	Pms2_8	GTGGAAAGGACGAAACACCGAACATCTGTCTGACTCGTGAGTTTTAGAGCTAGAAATAGCAAGTTAAAATAAGG
mDDR_1718	Pms2_9	GTGGAAAGGACGAAACACCGCATGAGGCACGTTGCCAATCGTTTTAGAGCTAGAAATAGCAAGTTAAAATAAGG
mDDR_1719	Pms2_10	GTGGAAAGGACGAAACACCGCTCATGGTTGGCCTGCCGTGGTTTTAGAGCTAGAAATAGCAAGTTAAAATAAGG
mDDR_1720	Pnkp_1	GTGGAAAGGACGAAACACCGTATAGGGGGCGGCCCACCGGGTTTTAGAGCTAGAAATAGCAAGTTAAAATAAGG
mDDR_1721	Pnkp_2	GTGGAAAGGACGAAACACCGGCCCCCTATATTCCTGCCGTGTTTTAGAGCTAGAAATAGCAAGTTAAAATAAGG
mDDR_1722	Pnkp_3	GTGGAAAGGACGAAACACCGCCCTGACCCAAGTGACGGACGTTTTAGAGCTAGAAATAGCAAGTTAAAATAAGG
mDDR_1723	Pnkp_4	GTGGAAAGGACGAAACACCGAGCACTTCCGGTCCGTCACTGTTTTAGAGCTAGAAATAGCAAGTTAAAATAAGG
mDDR_1724	Pnkp_5	GTGGAAAGGACGAAACACCGGGCTGCAGAGCCCCACCGGTGTTTTAGAGCTAGAAATAGCAAGTTAAAATAAGG
mDDR_1725	Pnkp_6	GTGGAAAGGACGAAACACCGGGTGTTAACCCGTCAACTGTGTTTTAGAGCTAGAAATAGCAAGTTAAAATAAGG
mDDR_1726	Pnkp_7	GTGGAAAGGACGAAACACCGTGAGATTCCATTCCGGTTACGTTTTAGAGCTAGAAATAGCAAGTTAAAATAAGG
mDDR_1727	Pnkp_8	GTGGAAAGGACGAAACACCGAGATGCTCCTGTAACCGGAAGTTTTAGAGCTAGAAATAGCAAGTTAAAATAAGG
mDDR_1728	Pnkp_9	GTGGAAAGGACGAAACACCGGCATGCACCTGTGTCGGACAGTTTTAGAGCTAGAAATAGCAAGTTAAAATAAGG
mDDR_1729	Pnkp_10	GTGGAAAGGACGAAACACCGAACATGACCATGTCCGACACGTTTTAGAGCTAGAAATAGCAAGTTAAAATAAGG
mDDR_1730	Polb_7	GTGGAAAGGACGAAACACCGTGTCCGTGATGCCGCCGTTGGTTTTAGAGCTAGAAATAGCAAGTTAAAATAAGG
mDDR_1731	Polb_8	GTGGAAAGGACGAAACACCGGAGCAAACGCAAGGCGCCGCGTTTTAGAGCTAGAAATAGCAAGTTAAAATAAGG
mDDR_1732	Polb_9	GTGGAAAGGACGAAACACCGGACCCTCAACGGCGGCATCAGTTTTAGAGCTAGAAATAGCAAGTTAAAATAAGG
mDDR_1733	Polb_10	GTGGAAAGGACGAAACACCGCGGCATCACGGACATGCTCGGTTTTAGAGCTAGAAATAGCAAGTTAAAATAAGG
mDDR_1734	Polb_1	GTGGAAAGGACGAAACACCGAACTGGAAAATTGCGTAAACGTTTTAGAGCTAGAAATAGCAAGTTAAAATAAGG
mDDR_1735	Polb_2	GTGGAAAGGACGAAACACCGCAATGCCAGTAACTCGAGTCGTTTTAGAGCTAGAAATAGCAAGTTAAAATAAGG
mDDR_1736	Polb_3	GTGGAAAGGACGAAACACCGGAGAGCGCACGCCCTGGAAAGTTTTAGAGCTAGAAATAGCAAGTTAAAATAAGG
mDDR_1737	Polb_4	GTGGAAAGGACGAAACACCGAGTACACCATCCGCCCCCTGGTTTTAGAGCTAGAAATAGCAAGTTAAAATAAGG
mDDR_1738	Polb_5	GTGGAAAGGACGAAACACCGTGGGCTCCCGGTAGCGCCACGTTTTAGAGCTAGAAATAGCAAGTTAAAATAAGG
mDDR_1739	Polb_6	GTGGAAAGGACGAAACACCGATTACATCCAGTGGCGCTACGTTTTAGAGCTAGAAATAGCAAGTTAAAATAAGG
mDDR_1740	Pold1_1	GTGGAAAGGACGAAACACCGTGCCCCCAAAGCGGGCTCGAGTTTTAGAGCTAGAAATAGCAAGTTAAAATAAGG
mDDR_1741	Pold1_2	GTGGAAAGGACGAAACACCGAGGTGCCCTCGAGCCCGCTTGTTTTAGAGCTAGAAATAGCAAGTTAAAATAAGG
mDDR_1742	Pold1_3	GTGGAAAGGACGAAACACCGATGGATTGTAAGCGGCGACAGTTTTAGAGCTAGAAATAGCAAGTTAAAATAAGG
mDDR_1743	Pold1_4	GTGGAAAGGACGAAACACCGGGGGTCCAGGGCACGTAGGGGTTTTAGAGCTAGAAATAGCAAGTTAAAATAAGG
mDDR_1744	Pold1_5	GTGGAAAGGACGAAACACCGCTGCAGACATTGACCCTCGGGTTTTAGAGCTAGAAATAGCAAGTTAAAATAAGG
mDDR_1745	Pold1_6	GTGGAAAGGACGAAACACCGGGGTGGGCCGCCGCCACCGAGTTTTAGAGCTAGAAATAGCAAGTTAAAATAAGG
mDDR_1746	Pold1_7	GTGGAAAGGACGAAACACCGAGGTAGTACTGAGTGTCGATGTTTTAGAGCTAGAAATAGCAAGTTAAAATAAGG
mDDR_1747	Pold1_8	GTGGAAAGGACGAAACACCGAATGCAACAGTTGCGGCGCTGTTTTAGAGCTAGAAATAGCAAGTTAAAATAAGG
mDDR_1748	Pold1_9	GTGGAAAGGACGAAACACCGCTTGATGGTCGATTACGGAGGTTTTAGAGCTAGAAATAGCAAGTTAAAATAAGG
# mDDR_1749	Pold1_10	GTGGAAAGGACGAAACACCGAGGTAGTACTGAGTGTCGATGTTTTAGAGCTAGAAATAGCAAGTTAAAATAAGG
mDDR_1750	Pole_1	GTGGAAAGGACGAAACACCGGAGCCGGGCGCGGATGGCGAGTTTTAGAGCTAGAAATAGCAAGTTAAAATAAGG
mDDR_1751	Pole_2	GTGGAAAGGACGAAACACCGAGTCTCAGCACTCAAGCGTCGTTTTAGAGCTAGAAATAGCAAGTTAAAATAAGG
mDDR_1752	Pole_3	GTGGAAAGGACGAAACACCGGACAAGATGGACTTACGGTTGTTTTAGAGCTAGAAATAGCAAGTTAAAATAAGG
mDDR_1753	Pole_4	GTGGAAAGGACGAAACACCGCAAACGCTTAGTCAGCGCGGGTTTTAGAGCTAGAAATAGCAAGTTAAAATAAGG
mDDR_1754	Pole_5	GTGGAAAGGACGAAACACCGATGGAGAGGCGAATGTGGTAGTTTTAGAGCTAGAAATAGCAAGTTAAAATAAGG
mDDR_1755	Pole_6	GTGGAAAGGACGAAACACCGTTCAACAAGATCATCTCGTCGTTTTAGAGCTAGAAATAGCAAGTTAAAATAAGG
mDDR_1756	Pole_7	GTGGAAAGGACGAAACACCGCTTCACAGGGGTACTGCCCGGTTTTAGAGCTAGAAATAGCAAGTTAAAATAAGG
mDDR_1757	Pole_8	GTGGAAAGGACGAAACACCGGAACAGAGACCTTCTTCGCCGTTTTAGAGCTAGAAATAGCAAGTTAAAATAAGG
mDDR_1758	Pole_9	GTGGAAAGGACGAAACACCGCAACGTCTACCAGGCGAAGAGTTTTAGAGCTAGAAATAGCAAGTTAAAATAAGG
mDDR_1759	Pole_10	GTGGAAAGGACGAAACACCGCTTTCATACCACGGCACTTGGTTTTAGAGCTAGAAATAGCAAGTTAAAATAAGG
mDDR_1760	Polg_1	GTGGAAAGGACGAAACACCGAGTACCAGCAACCGCGCGCTGTTTTAGAGCTAGAAATAGCAAGTTAAAATAAGG
mDDR_1761	Polg_2	GTGGAAAGGACGAAACACCGCTCGACCCCGTCCCCAGCGAGTTTTAGAGCTAGAAATAGCAAGTTAAAATAAGG
mDDR_1762	Polg_3	GTGGAAAGGACGAAACACCGGAGGAGGGCATTTGCGACGGGTTTTAGAGCTAGAAATAGCAAGTTAAAATAAGG
mDDR_1763	Polg_4	GTGGAAAGGACGAAACACCGGAGCAGATCTTCGGGTGCGGGTTTTAGAGCTAGAAATAGCAAGTTAAAATAAGG
mDDR_1764	Polg_5	GTGGAAAGGACGAAACACCGCGGCGGGGAAATGCCCGACGGTTTTAGAGCTAGAAATAGCAAGTTAAAATAAGG
mDDR_1765	Polg_6	GTGGAAAGGACGAAACACCGCTGGACCCGGTACGGCCCCGGTTTTAGAGCTAGAAATAGCAAGTTAAAATAAGG
mDDR_1766	Polg_7	GTGGAAAGGACGAAACACCGGCCTCTGAACGAGCATGGACGTTTTAGAGCTAGAAATAGCAAGTTAAAATAAGG
mDDR_1767	Polg_8	GTGGAAAGGACGAAACACCGTATAACCAGTCGTGTGAACTGTTTTAGAGCTAGAAATAGCAAGTTAAAATAAGG
mDDR_1768	Polg_9	GTGGAAAGGACGAAACACCGCCAGGTAGCGAACCTCGTCGGTTTTAGAGCTAGAAATAGCAAGTTAAAATAAGG
mDDR_1769	Polg_10	GTGGAAAGGACGAAACACCGCCACGACGAGGTTCGCTACCGTTTTAGAGCTAGAAATAGCAAGTTAAAATAAGG
mDDR_1770	Polh_1	GTGGAAAGGACGAAACACCGGCAACCACTCGATTCTGCCCGTTTTAGAGCTAGAAATAGCAAGTTAAAATAAGG
mDDR_1771	Polh_2	GTGGAAAGGACGAAACACCGGGCTCCTGGGCAGAATCGAGGTTTTAGAGCTAGAAATAGCAAGTTAAAATAAGG
mDDR_1772	Polh_3	GTGGAAAGGACGAAACACCGAGCTATGAAGCCCGAGCATTGTTTTAGAGCTAGAAATAGCAAGTTAAAATAAGG
mDDR_1773	Polh_4	GTGGAAAGGACGAAACACCGGCACAAGTTCGTGAGTCCCGGTTTTAGAGCTAGAAATAGCAAGTTAAAATAAGG
mDDR_1774	Polh_5	GTGGAAAGGACGAAACACCGTCTTCTACTGTAGGGCCTCGGTTTTAGAGCTAGAAATAGCAAGTTAAAATAAGG
mDDR_1775	Polh_6	GTGGAAAGGACGAAACACCGTACATTGAAGGGTTGCCCCGGTTTTAGAGCTAGAAATAGCAAGTTAAAATAAGG
mDDR_1776	Polh_7	GTGGAAAGGACGAAACACCGAGACAGCTTGGTTGCGCTGCGTTTTAGAGCTAGAAATAGCAAGTTAAAATAAGG
mDDR_1777	Polh_8	GTGGAAAGGACGAAACACCGCTTCCAGTAGTAAGCGCCTTGTTTTAGAGCTAGAAATAGCAAGTTAAAATAAGG
mDDR_1778	Polh_9	GTGGAAAGGACGAAACACCGGCTGGAGAATCGAGCACGTTGTTTTAGAGCTAGAAATAGCAAGTTAAAATAAGG
mDDR_1779	Polh_10	GTGGAAAGGACGAAACACCGGGGCCTAAGGCGCTTACTACGTTTTAGAGCTAGAAATAGCAAGTTAAAATAAGG
mDDR_1780	Poli_1	GTGGAAAGGACGAAACACCGTCAGGTCTTCTCCGTTCACGGTTTTAGAGCTAGAAATAGCAAGTTAAAATAAGG
mDDR_1781	Poli_2	GTGGAAAGGACGAAACACCGCCTCAGCTGGTCCTCGTGAAGTTTTAGAGCTAGAAATAGCAAGTTAAAATAAGG
mDDR_1782	Poli_3	GTGGAAAGGACGAAACACCGGCTCACAGGCTGCGCCGGAGGTTTTAGAGCTAGAAATAGCAAGTTAAAATAAGG
mDDR_1783	Poli_4	GTGGAAAGGACGAAACACCGAGTAAGACCGTCTGCTGATTGTTTTAGAGCTAGAAATAGCAAGTTAAAATAAGG
mDDR_1784	Poli_5	GTGGAAAGGACGAAACACCGAAGTCTCCCGTCACACCGTCGTTTTAGAGCTAGAAATAGCAAGTTAAAATAAGG
mDDR_1785	Poli_6	GTGGAAAGGACGAAACACCGTGCCAAGCGTCTCGAAGTTCGTTTTAGAGCTAGAAATAGCAAGTTAAAATAAGG
mDDR_1786	Poli_7	GTGGAAAGGACGAAACACCGCTAGGGAGCGCAGTATCTCTGTTTTAGAGCTAGAAATAGCAAGTTAAAATAAGG
mDDR_1787	Poli_8	GTGGAAAGGACGAAACACCGCCCTGTGAGCCGGGAACGTCGTTTTAGAGCTAGAAATAGCAAGTTAAAATAAGG
mDDR_1788	Poli_9	GTGGAAAGGACGAAACACCGAAGGATGAGCAAACGAGTCAGTTTTAGAGCTAGAAATAGCAAGTTAAAATAAGG
mDDR_1789	Poli_10	GTGGAAAGGACGAAACACCGAAAACTTGCGGATCAATGTCGTTTTAGAGCTAGAAATAGCAAGTTAAAATAAGG
mDDR_1790	Polk_1	GTGGAAAGGACGAAACACCGGACGACCTCCTGCTCCGCATGTTTTAGAGCTAGAAATAGCAAGTTAAAATAAGG
mDDR_1791	Polk_2	GTGGAAAGGACGAAACACCGGGACTAAACGATAACAAAGCGTTTTAGAGCTAGAAATAGCAAGTTAAAATAAGG
mDDR_1792	Polk_3	GTGGAAAGGACGAAACACCGCGTTTAGTCCCATGCGGAGCGTTTTAGAGCTAGAAATAGCAAGTTAAAATAAGG
mDDR_1793	Polk_4	GTGGAAAGGACGAAACACCGCAATGGAGTTAGAACGGAACGTTTTAGAGCTAGAAATAGCAAGTTAAAATAAGG
mDDR_1794	Polk_5	GTGGAAAGGACGAAACACCGGTAGGCTTCGTCCAGACTCAGTTTTAGAGCTAGAAATAGCAAGTTAAAATAAGG
mDDR_1795	Polk_6	GTGGAAAGGACGAAACACCGTCCCAGCAGGAGCGCGGTGAGTTTTAGAGCTAGAAATAGCAAGTTAAAATAAGG
mDDR_1796	Polk_7	GTGGAAAGGACGAAACACCGTTCCACTGTGTGAGAAACGGGTTTTAGAGCTAGAAATAGCAAGTTAAAATAAGG
mDDR_1797	Polk_8	GTGGAAAGGACGAAACACCGAGTACTTCTCGAGCTTTCTTGTTTTAGAGCTAGAAATAGCAAGTTAAAATAAGG
mDDR_1798	Polk_9	GTGGAAAGGACGAAACACCGGTACTTCTCGAGCTTTCTTTGTTTTAGAGCTAGAAATAGCAAGTTAAAATAAGG
mDDR_1799	Polk_10	GTGGAAAGGACGAAACACCGGAGCTCTTTGTCTTCGTTCCGTTTTAGAGCTAGAAATAGCAAGTTAAAATAAGG
mDDR_1800	Poll_1	GTGGAAAGGACGAAACACCGAGAGCCCACATTATGCCCGCGTTTTAGAGCTAGAAATAGCAAGTTAAAATAAGG
mDDR_1801	Poll_2	GTGGAAAGGACGAAACACCGAATGCCAGCGGGCATAATGTGTTTTAGAGCTAGAAATAGCAAGTTAAAATAAGG
mDDR_1802	Poll_3	GTGGAAAGGACGAAACACCGCGCTGGCATTGGACGTGCCCGTTTTAGAGCTAGAAATAGCAAGTTAAAATAAGG
mDDR_1803	Poll_4	GTGGAAAGGACGAAACACCGCAGAGCACACCTGGCCGCCAGTTTTAGAGCTAGAAATAGCAAGTTAAAATAAGG
mDDR_1804	Poll_5	GTGGAAAGGACGAAACACCGGCACCCAGCGGGATTTACCCGTTTTAGAGCTAGAAATAGCAAGTTAAAATAAGG
mDDR_1805	Poll_6	GTGGAAAGGACGAAACACCGTGGTCCTGGGTAAATCCCGCGTTTTAGAGCTAGAAATAGCAAGTTAAAATAAGG
mDDR_1806	Poll_7	GTGGAAAGGACGAAACACCGCGATGATGTCCAGTCGCCGGGTTTTAGAGCTAGAAATAGCAAGTTAAAATAAGG
mDDR_1807	Poll_8	GTGGAAAGGACGAAACACCGCTCTCATGGACCGGTTGAAGGTTTTAGAGCTAGAAATAGCAAGTTAAAATAAGG
mDDR_1808	Poll_9	GTGGAAAGGACGAAACACCGCACTGAGCGCATGCTCCGACGTTTTAGAGCTAGAAATAGCAAGTTAAAATAAGG
mDDR_1809	Poll_10	GTGGAAAGGACGAAACACCGCAGCTGGCTCCCGGTAGGGCGTTTTAGAGCTAGAAATAGCAAGTTAAAATAAGG
mDDR_1810	Polm_1	GTGGAAAGGACGAAACACCGTCCGGGAAGCGCACCACCGAGTTTTAGAGCTAGAAATAGCAAGTTAAAATAAGG
mDDR_1811	Polm_2	GTGGAAAGGACGAAACACCGCGGCGGCTGCGGCCCATTCGGTTTTAGAGCTAGAAATAGCAAGTTAAAATAAGG
mDDR_1812	Polm_3	GTGGAAAGGACGAAACACCGACCCGCCTGGCGCGGTCCAAGTTTTAGAGCTAGAAATAGCAAGTTAAAATAAGG
mDDR_1813	Polm_4	GTGGAAAGGACGAAACACCGATCTAGGACGCGGAAGCCTTGTTTTAGAGCTAGAAATAGCAAGTTAAAATAAGG
mDDR_1814	Polm_5	GTGGAAAGGACGAAACACCGGCTCGCACTCGCCGTCGCTTGTTTTAGAGCTAGAAATAGCAAGTTAAAATAAGG
mDDR_1815	Polm_6	GTGGAAAGGACGAAACACCGAAGAGGCTACCGCGCTGTGTGTTTTAGAGCTAGAAATAGCAAGTTAAAATAAGG
mDDR_1816	Polm_7	GTGGAAAGGACGAAACACCGGCTCCGCTGCCGCAGGTTGTGTTTTAGAGCTAGAAATAGCAAGTTAAAATAAGG
mDDR_1817	Polm_8	GTGGAAAGGACGAAACACCGCCAGTACCACCGCAGCCATTGTTTTAGAGCTAGAAATAGCAAGTTAAAATAAGG
mDDR_1818	Polm_9	GTGGAAAGGACGAAACACCGCCAAATGGCTGCGGTGGTACGTTTTAGAGCTAGAAATAGCAAGTTAAAATAAGG
mDDR_1819	Polm_10	GTGGAAAGGACGAAACACCGGCGGTTCAGCCGTCAAGAGAGTTTTAGAGCTAGAAATAGCAAGTTAAAATAAGG
mDDR_1820	Poln_1	GTGGAAAGGACGAAACACCGATTATGTCTGCTATGCGTTCGTTTTAGAGCTAGAAATAGCAAGTTAAAATAAGG
mDDR_1821	Poln_2	GTGGAAAGGACGAAACACCGTCTGGGTTATTAATGACTCGGTTTTAGAGCTAGAAATAGCAAGTTAAAATAAGG
mDDR_1822	Poln_3	GTGGAAAGGACGAAACACCGTTCCACACAGCTGAGCGCCAGTTTTAGAGCTAGAAATAGCAAGTTAAAATAAGG
mDDR_1823	Poln_4	GTGGAAAGGACGAAACACCGAGAGGACATCGGCACTCCTCGTTTTAGAGCTAGAAATAGCAAGTTAAAATAAGG
mDDR_1824	Poln_5	GTGGAAAGGACGAAACACCGCCAAAATTAACTTGGGTAATGTTTTAGAGCTAGAAATAGCAAGTTAAAATAAGG
mDDR_1825	Poln_6	GTGGAAAGGACGAAACACCGTGTGCACAGATCCTCGGGAGGTTTTAGAGCTAGAAATAGCAAGTTAAAATAAGG
mDDR_1826	Poln_7	GTGGAAAGGACGAAACACCGTCGGGCACAAGCAGAGCGACGTTTTAGAGCTAGAAATAGCAAGTTAAAATAAGG
mDDR_1827	Poln_8	GTGGAAAGGACGAAACACCGTGCAGTAGAGATGCGAATCAGTTTTAGAGCTAGAAATAGCAAGTTAAAATAAGG
mDDR_1828	Poln_9	GTGGAAAGGACGAAACACCGGAATCATGGCTAGCTTACAGGTTTTAGAGCTAGAAATAGCAAGTTAAAATAAGG
mDDR_1829	Poln_10	GTGGAAAGGACGAAACACCGCTTGAGTGTTGGCCGCTCATGTTTTAGAGCTAGAAATAGCAAGTTAAAATAAGG
mDDR_1830	Polq_1	GTGGAAAGGACGAAACACCGCGCCGTTTCCTACTCCGGCGGTTTTAGAGCTAGAAATAGCAAGTTAAAATAAGG
mDDR_1831	Polq_2	GTGGAAAGGACGAAACACCGAAACGGCGGCGTTCATCGTCGTTTTAGAGCTAGAAATAGCAAGTTAAAATAAGG
mDDR_1832	Polq_3	GTGGAAAGGACGAAACACCGGTCCGGCTCCGACACGTTCTGTTTTAGAGCTAGAAATAGCAAGTTAAAATAAGG
mDDR_1833	Polq_4	GTGGAAAGGACGAAACACCGTCCCGAGAACGTGTCGGAGCGTTTTAGAGCTAGAAATAGCAAGTTAAAATAAGG
mDDR_1834	Polq_5	GTGGAAAGGACGAAACACCGTGAGTCTTCCGCGCCGGAGTGTTTTAGAGCTAGAAATAGCAAGTTAAAATAAGG
mDDR_1835	Polq_6	GTGGAAAGGACGAAACACCGAACGCCGCCGTTTCCTACTCGTTTTAGAGCTAGAAATAGCAAGTTAAAATAAGG
mDDR_1836	Polq_7	GTGGAAAGGACGAAACACCGAAGAAAGATGTTCGAATGGCGTTTTAGAGCTAGAAATAGCAAGTTAAAATAAGG
mDDR_1837	Polq_8	GTGGAAAGGACGAAACACCGGCTGAGAGTAGTCGGCAGCCGTTTTAGAGCTAGAAATAGCAAGTTAAAATAAGG
mDDR_1838	Polq_9	GTGGAAAGGACGAAACACCGTCAAGTCTTAAATACGGGAGGTTTTAGAGCTAGAAATAGCAAGTTAAAATAAGG
mDDR_1839	Polq_10	GTGGAAAGGACGAAACACCGCATACTTTCCCGATGACCGTGTTTTAGAGCTAGAAATAGCAAGTTAAAATAAGG
mDDR_1840	Polq_11	GTGGAAAGGACGAAACACCGCCTTCAAATCCCACGGTCATGTTTTAGAGCTAGAAATAGCAAGTTAAAATAAGG
mDDR_1841	Pot1a_1	GTGGAAAGGACGAAACACCGGTTCCTTTGCTAACATACGGGTTTTAGAGCTAGAAATAGCAAGTTAAAATAAGG
mDDR_1842	Pot1a_2	GTGGAAAGGACGAAACACCGGAGACATTGTTCGCTTCCACGTTTTAGAGCTAGAAATAGCAAGTTAAAATAAGG
mDDR_1843	Pot1a_3	GTGGAAAGGACGAAACACCGCTGGAAGTGCGTGCTGTGACGTTTTAGAGCTAGAAATAGCAAGTTAAAATAAGG
mDDR_1844	Pot1a_4	GTGGAAAGGACGAAACACCGTGGTAGAAGCTTTGCGGGTTGTTTTAGAGCTAGAAATAGCAAGTTAAAATAAGG
mDDR_1845	Pot1a_5	GTGGAAAGGACGAAACACCGTGGATCTCGCCACTTGAACGGTTTTAGAGCTAGAAATAGCAAGTTAAAATAAGG
mDDR_1846	Pot1a_6	GTGGAAAGGACGAAACACCGCTACGATAACCACGTTCAAGGTTTTAGAGCTAGAAATAGCAAGTTAAAATAAGG
mDDR_1847	Pot1a_7	GTGGAAAGGACGAAACACCGTTCAGCCCCGTTCCTCATACGTTTTAGAGCTAGAAATAGCAAGTTAAAATAAGG
mDDR_1848	Pot1a_8	GTGGAAAGGACGAAACACCGACTGCAGCGGCACAACGCCCGTTTTAGAGCTAGAAATAGCAAGTTAAAATAAGG
mDDR_1849	Pot1a_9	GTGGAAAGGACGAAACACCGATGGATATGATATGTCCCCCGTTTTAGAGCTAGAAATAGCAAGTTAAAATAAGG
mDDR_1850	Pot1a_10	GTGGAAAGGACGAAACACCGGAGAAGTCTAGAAACGATCAGTTTTAGAGCTAGAAATAGCAAGTTAAAATAAGG
mDDR_1851	Ppp1ca_1	GTGGAAAGGACGAAACACCGCTCCATCATCGGGCGCCTGCGTTTTAGAGCTAGAAATAGCAAGTTAAAATAAGG
mDDR_1852	Ppp1ca_2	GTGGAAAGGACGAAACACCGTTCCAGCAGGCGCCCGATGAGTTTTAGAGCTAGAAATAGCAAGTTAAAATAAGG
mDDR_1853	Ppp1ca_3	GTGGAAAGGACGAAACACCGCTGACAGAGAACGAGATCCGGTTTTAGAGCTAGAAATAGCAAGTTAAAATAAGG
mDDR_1854	Ppp1ca_4	GTGGAAAGGACGAAACACCGTTGGGGGATTATGTAGATCGGTTTTAGAGCTAGAAATAGCAAGTTAAAATAAGG
mDDR_1855	Ppp1ca_5	GTGGAAAGGACGAAACACCGGCCAGCATCAACCGCATTTAGTTTTAGAGCTAGAAATAGCAAGTTAAAATAAGG
mDDR_1856	Ppp1ca_6	GTGGAAAGGACGAAACACCGCATACTCAAACAGCCGTAGAGTTTTAGAGCTAGAAATAGCAAGTTAAAATAAGG
mDDR_1857	Ppp1ca_7	GTGGAAAGGACGAAACACCGGGCTGGGGCGAGAATGACCGGTTTTAGAGCTAGAAATAGCAAGTTAAAATAAGG
mDDR_1858	Ppp1ca_8	GTGGAAAGGACGAAACACCGTGGGCCGGCCTCCGGGGTTCGTTTTAGAGCTAGAAATAGCAAGTTAAAATAAGG
mDDR_1859	Ppp1ca_9	GTGGAAAGGACGAAACACCGTTGGCTTTGGCAGAATTGCGGTTTTAGAGCTAGAAATAGCAAGTTAAAATAAGG
mDDR_1860	Ppp1ca_10	GTGGAAAGGACGAAACACCGCAGTTCAGCGGCCTGAACCCGTTTTAGAGCTAGAAATAGCAAGTTAAAATAAGG
mDDR_1861	Ppp1cb_1	GTGGAAAGGACGAAACACCGCAGCCTCATCACCCGCCTGCGTTTTAGAGCTAGAAATAGCAAGTTAAAATAAGG
mDDR_1862	Ppp1cb_2	GTGGAAAGGACGAAACACCGGGCGGACGGGGAGCTGAACGGTTTTAGAGCTAGAAATAGCAAGTTAAAATAAGG
mDDR_1863	Ppp1cb_3	GTGGAAAGGACGAAACACCGGCTAGCATCAATCGCATTTAGTTTTAGAGCTAGAAATAGCAAGTTAAAATAAGG
mDDR_1864	Ppp1cb_4	GTGGAAAGGACGAAACACCGGTCACCAGACCTACAATCTAGTTTTAGAGCTAGAAATAGCAAGTTAAAATAAGG
mDDR_1865	Ppp1cb_5	GTGGAAAGGACGAAACACCGACTGTGGTCCGACCCAGATAGTTTTAGAGCTAGAAATAGCAAGTTAAAATAAGG
mDDR_1866	Ppp1cb_6	GTGGAAAGGACGAAACACCGTGCTGGTGGTATGATGAGTGGTTTTAGAGCTAGAAATAGCAAGTTAAAATAAGG
mDDR_1867	Ppp1cb_7	GTGGAAAGGACGAAACACCGGGTGGATTAGCTGTTCGAGGGTTTTAGAGCTAGAAATAGCAAGTTAAAATAAGG
mDDR_1868	Ppp1cb_8	GTGGAAAGGACGAAACACCGTTCGGTGGATTAGCTGTTCGGTTTTAGAGCTAGAAATAGCAAGTTAAAATAAGG
mDDR_1869	Ppp1cc_1	GTGGAAAGGACGAAACACCGCAGCATCATCCAACGGCTGCGTTTTAGAGCTAGAAATAGCAAGTTAAAATAAGG
mDDR_1870	Ppp1cc_2	GTGGAAAGGACGAAACACCGCTCCAGGAGAACGAGATCCGGTTTTAGAGCTAGAAATAGCAAGTTAAAATAAGG
mDDR_1871	Ppp1cc_3	GTGGAAAGGACGAAACACCGGCGGCGCACGGATGCGCGCGGTTTTAGAGCTAGAAATAGCAAGTTAAAATAAGG
mDDR_1872	Ppp1cc_4	GTGGAAAGGACGAAACACCGTGCTGCGGGAGGGTCGGCGGGTTTTAGAGCTAGAAATAGCAAGTTAAAATAAGG
mDDR_1873	Ppp1cc_5	GTGGAAAGGACGAAACACCGGGCCAGCCTCGGGCGGCGCAGTTTTAGAGCTAGAAATAGCAAGTTAAAATAAGG
mDDR_1874	Ppp1cc_6	GTGGAAAGGACGAAACACCGTGGGGGGGGTGGACCCGCCGGTTTTAGAGCTAGAAATAGCAAGTTAAAATAAGG
mDDR_1875	Ppp1cc_7	GTGGAAAGGACGAAACACCGGAATATCTTCTCGTCCACGAGTTTTAGAGCTAGAAATAGCAAGTTAAAATAAGG
mDDR_1876	Ppp1cc_8	GTGGAAAGGACGAAACACCGGCGCATCCGTGCGCCGCCCGGTTTTAGAGCTAGAAATAGCAAGTTAAAATAAGG
mDDR_1877	Ppp1cc_9	GTGGAAAGGACGAAACACCGCCGCCGCCACCACCGCTCGTGTTTTAGAGCTAGAAATAGCAAGTTAAAATAAGG
mDDR_1878	Ppp1cc_10	GTGGAAAGGACGAAACACCGCGGAGCGGAGCGGGGCGGCTGTTTTAGAGCTAGAAATAGCAAGTTAAAATAAGG
mDDR_1879	Prkdc_1	GTGGAAAGGACGAAACACCGAGGGAACCGGCGTACGGTGTGTTTTAGAGCTAGAAATAGCAAGTTAAAATAAGG
mDDR_1880	Prkdc_2	GTGGAAAGGACGAAACACCGCAGTAGCCAACACCGTACGCGTTTTAGAGCTAGAAATAGCAAGTTAAAATAAGG
mDDR_1881	Prkdc_3	GTGGAAAGGACGAAACACCGAGCACTGCAGCGGTCTGCTGGTTTTAGAGCTAGAAATAGCAAGTTAAAATAAGG
mDDR_1882	Prkdc_4	GTGGAAAGGACGAAACACCGTACCAGCTGATTCGTAGTCTGTTTTAGAGCTAGAAATAGCAAGTTAAAATAAGG
mDDR_1883	Prkdc_5	GTGGAAAGGACGAAACACCGCCTCAATGCTAAGCGACTTCGTTTTAGAGCTAGAAATAGCAAGTTAAAATAAGG
mDDR_1884	Prkdc_6	GTGGAAAGGACGAAACACCGCCGGAAGTCGCTTAGCATTGGTTTTAGAGCTAGAAATAGCAAGTTAAAATAAGG
mDDR_1885	Prkdc_7	GTGGAAAGGACGAAACACCGTCACTGGCTCGCTACTTGTAGTTTTAGAGCTAGAAATAGCAAGTTAAAATAAGG
mDDR_1886	Prkdc_8	GTGGAAAGGACGAAACACCGTGAAAAGGAATACCCGTTCCGTTTTAGAGCTAGAAATAGCAAGTTAAAATAAGG
mDDR_1887	Prkdc_9	GTGGAAAGGACGAAACACCGATTGACTTTGGACATGCGTTGTTTTAGAGCTAGAAATAGCAAGTTAAAATAAGG
mDDR_1888	Prkdc_10	GTGGAAAGGACGAAACACCGAATTGGCGGGTTAGACGAAAGTTTTAGAGCTAGAAATAGCAAGTTAAAATAAGG
mDDR_1889	Prmt1_1	GTGGAAAGGACGAAACACCGCATGATGCAGTTCGCGGCCTGTTTTAGAGCTAGAAATAGCAAGTTAAAATAAGG
mDDR_1890	Prmt1_2	GTGGAAAGGACGAAACACCGGATGTCATGTCCTCAGCGTTGTTTTAGAGCTAGAAATAGCAAGTTAAAATAAGG
mDDR_1891	Prmt1_3	GTGGAAAGGACGAAACACCGCGGGGGCCCGCAAGGTTATTGTTTTAGAGCTAGAAATAGCAAGTTAAAATAAGG
mDDR_1892	Prmt1_4	GTGGAAAGGACGAAACACCGACATGGAGTTGCGGTATGTGGTTTTAGAGCTAGAAATAGCAAGTTAAAATAAGG
mDDR_1893	Prmt1_5	GTGGAAAGGACGAAACACCGCACAGCATAATCGGAGATACGTTTTAGAGCTAGAAATAGCAAGTTAAAATAAGG
mDDR_1894	Prmt1_6	GTGGAAAGGACGAAACACCGTGAGCATGGACTCGTAGAAGGTTTTAGAGCTAGAAATAGCAAGTTAAAATAAGG
mDDR_1895	Prmt1_7	GTGGAAAGGACGAAACACCGAGTTCACCCGATGCCACAAGGTTTTAGAGCTAGAAATAGCAAGTTAAAATAAGG
mDDR_1896	Prmt1_8	GTGGAAAGGACGAAACACCGCAGTGTGTGTACGGGGACTCGTTTTAGAGCTAGAAATAGCAAGTTAAAATAAGG
mDDR_1897	Prmt1_9	GTGGAAAGGACGAAACACCGTCAGCGCATCCGGTAGTCGGGTTTTAGAGCTAGAAATAGCAAGTTAAAATAAGG
mDDR_1898	Prmt1_10	GTGGAAAGGACGAAACACCGCTTGGACTTTACCATCGACCGTTTTAGAGCTAGAAATAGCAAGTTAAAATAAGG
mDDR_1899	Prmt2_1	GTGGAAAGGACGAAACACCGGATGACCTGTGACTCGCTGCGTTTTAGAGCTAGAAATAGCAAGTTAAAATAAGG
mDDR_1900	Prmt2_2	GTGGAAAGGACGAAACACCGGCAATGGCCACGAACTCCTCGTTTTAGAGCTAGAAATAGCAAGTTAAAATAAGG
mDDR_1901	Prmt2_3	GTGGAAAGGACGAAACACCGTGAGACAAACCACGGCGGACGTTTTAGAGCTAGAAATAGCAAGTTAAAATAAGG
mDDR_1902	Prmt2_4	GTGGAAAGGACGAAACACCGGCCCCACCACCAGTCCGCCGGTTTTAGAGCTAGAAATAGCAAGTTAAAATAAGG
mDDR_1903	Prmt2_5	GTGGAAAGGACGAAACACCGGCAACTGGAGGAATACGACCGTTTTAGAGCTAGAAATAGCAAGTTAAAATAAGG
mDDR_1904	Prmt2_6	GTGGAAAGGACGAAACACCGTGCTTGCCGAGGTGGTTCGCGTTTTAGAGCTAGAAATAGCAAGTTAAAATAAGG
mDDR_1905	Prmt2_7	GTGGAAAGGACGAAACACCGTTCAAGATATGATTCGACTTGTTTTAGAGCTAGAAATAGCAAGTTAAAATAAGG
mDDR_1906	Prmt2_8	GTGGAAAGGACGAAACACCGAAATCGCAGTTCGCCACGCAGTTTTAGAGCTAGAAATAGCAAGTTAAAATAAGG
mDDR_1907	Prmt2_9	GTGGAAAGGACGAAACACCGTCTCCCGTGTGGACCGGGACGTTTTAGAGCTAGAAATAGCAAGTTAAAATAAGG
mDDR_1908	Prmt2_10	GTGGAAAGGACGAAACACCGTGTTACAAAGAAATCCGGTAGTTTTAGAGCTAGAAATAGCAAGTTAAAATAAGG
mDDR_1909	Prmt3_1	GTGGAAAGGACGAAACACCGCAGCGGAGACGACGCGGGCTGTTTTAGAGCTAGAAATAGCAAGTTAAAATAAGG
mDDR_1910	Prmt3_2	GTGGAAAGGACGAAACACCGTCCGCTGTCCGACAGTTCCAGTTTTAGAGCTAGAAATAGCAAGTTAAAATAAGG
mDDR_1911	Prmt3_3	GTGGAAAGGACGAAACACCGGCGGACACTGAGCCCGCGCAGTTTTAGAGCTAGAAATAGCAAGTTAAAATAAGG
mDDR_1912	Prmt3_4	GTGGAAAGGACGAAACACCGGAATTCATATATTCAACCGTGTTTTAGAGCTAGAAATAGCAAGTTAAAATAAGG
mDDR_1913	Prmt3_5	GTGGAAAGGACGAAACACCGTGCCTTGGCTCGGGCGCGTGGTTTTAGAGCTAGAAATAGCAAGTTAAAATAAGG
mDDR_1914	Prmt3_6	GTGGAAAGGACGAAACACCGCACGCGGAGCGTGAACCGTCGTTTTAGAGCTAGAAATAGCAAGTTAAAATAAGG
mDDR_1915	Prmt3_7	GTGGAAAGGACGAAACACCGGACGGTTCACGCTCCGCGTGGTTTTAGAGCTAGAAATAGCAAGTTAAAATAAGG
mDDR_1916	Prmt3_8	GTGGAAAGGACGAAACACCGGCCTTCTGGGATGACGTCTAGTTTTAGAGCTAGAAATAGCAAGTTAAAATAAGG
mDDR_1917	Prmt3_9	GTGGAAAGGACGAAACACCGCTCCAAGTCTGAGATAGACGGTTTTAGAGCTAGAAATAGCAAGTTAAAATAAGG
mDDR_1918	Prmt3_10	GTGGAAAGGACGAAACACCGTCACTGGAGACTGTAAGTCTGTTTTAGAGCTAGAAATAGCAAGTTAAAATAAGG
mDDR_1919	Prmt5_1	GTGGAAAGGACGAAACACCGGGTGGCAGCCGCGTGTCCAGGTTTTAGAGCTAGAAATAGCAAGTTAAAATAAGG
mDDR_1920	Prmt5_2	GTGGAAAGGACGAAACACCGCCAGTGTGTCAGCTATTTCGGTTTTAGAGCTAGAAATAGCAAGTTAAAATAAGG
mDDR_1921	Prmt5_3	GTGGAAAGGACGAAACACCGGCAGCCGCGTGTCCAGCGGGGTTTTAGAGCTAGAAATAGCAAGTTAAAATAAGG
mDDR_1922	Prmt5_4	GTGGAAAGGACGAAACACCGCTTCCACCCGCGTTTCAAGAGTTTTAGAGCTAGAAATAGCAAGTTAAAATAAGG
mDDR_1923	Prmt5_5	GTGGAAAGGACGAAACACCGACTCCCTCTTGAAACGCGGGGTTTTAGAGCTAGAAATAGCAAGTTAAAATAAGG
mDDR_1924	Prmt5_6	GTGGAAAGGACGAAACACCGGGGCCAGGCCGATTCTTAGCGTTTTAGAGCTAGAAATAGCAAGTTAAAATAAGG
mDDR_1925	Prmt5_7	GTGGAAAGGACGAAACACCGTTGTGCAACCGAACCACATAGTTTTAGAGCTAGAAATAGCAAGTTAAAATAAGG
mDDR_1926	Prmt5_8	GTGGAAAGGACGAAACACCGACAGTGCTTCATGGCTTCGCGTTTTAGAGCTAGAAATAGCAAGTTAAAATAAGG
mDDR_1927	Prmt5_9	GTGGAAAGGACGAAACACCGCTGGCCTTCGTGCACCGTGAGTTTTAGAGCTAGAAATAGCAAGTTAAAATAAGG
mDDR_1928	Prmt5_10	GTGGAAAGGACGAAACACCGGCCAATGGTATAGGAGCGGCGTTTTAGAGCTAGAAATAGCAAGTTAAAATAAGG
mDDR_1929	Prmt6_1	GTGGAAAGGACGAAACACCGCGAGTGCTACTCCGACGTCTGTTTTAGAGCTAGAAATAGCAAGTTAAAATAAGG
mDDR_1930	Prmt6_2	GTGGAAAGGACGAAACACCGCTCCTCGTGGACCGAGACGTGTTTTAGAGCTAGAAATAGCAAGTTAAAATAAGG
mDDR_1931	Prmt6_3	GTGGAAAGGACGAAACACCGCGAGGAGATGATCGCCGACCGTTTTAGAGCTAGAAATAGCAAGTTAAAATAAGG
mDDR_1932	Prmt6_4	GTGGAAAGGACGAAACACCGCACCGTCTTGCCTCGCAGCGGTTTTAGAGCTAGAAATAGCAAGTTAAAATAAGG
mDDR_1933	Prmt6_5	GTGGAAAGGACGAAACACCGGCTGCGAGGCAAGACGGTGCGTTTTAGAGCTAGAAATAGCAAGTTAAAATAAGG
mDDR_1934	Prmt6_6	GTGGAAAGGACGAAACACCGCGCGTACACGCGCCGTGCCCGTTTTAGAGCTAGAAATAGCAAGTTAAAATAAGG
mDDR_1935	Prmt6_7	GTGGAAAGGACGAAACACCGGCTCCTCTACTTGAACGAGCGTTTTAGAGCTAGAAATAGCAAGTTAAAATAAGG
mDDR_1936	Prmt6_8	GTGGAAAGGACGAAACACCGGAACAAGATACGGACATTTCGTTTTAGAGCTAGAAATAGCAAGTTAAAATAAGG
mDDR_1937	Prmt6_9	GTGGAAAGGACGAAACACCGCATACTTCTGCGCTACAAAGGTTTTAGAGCTAGAAATAGCAAGTTAAAATAAGG
mDDR_1938	Prmt6_10	GTGGAAAGGACGAAACACCGGCACCGGCTCGTTCAAGTAGGTTTTAGAGCTAGAAATAGCAAGTTAAAATAAGG
mDDR_1939	Prokr1_1	GTGGAAAGGACGAAACACCGTGAATGGTAACGAGCCGGTTGTTTTAGAGCTAGAAATAGCAAGTTAAAATAAGG
mDDR_1940	Prokr1_2	GTGGAAAGGACGAAACACCGTGGCCAGGTTGGCGATAAGCGTTTTAGAGCTAGAAATAGCAAGTTAAAATAAGG
mDDR_1941	Prokr1_3	GTGGAAAGGACGAAACACCGTGCAGAAAAGAAGTCGGTGAGTTTTAGAGCTAGAAATAGCAAGTTAAAATAAGG
mDDR_1942	Prokr1_4	GTGGAAAGGACGAAACACCGCAACCTGCTTATCGCCAACCGTTTTAGAGCTAGAAATAGCAAGTTAAAATAAGG
mDDR_1943	Prokr1_5	GTGGAAAGGACGAAACACCGGGCAGCACACGATGGCCACGGTTTTAGAGCTAGAAATAGCAAGTTAAAATAAGG
mDDR_1944	Prokr1_6	GTGGAAAGGACGAAACACCGAGCAAAGAAAGTCCGAGAATGTTTTAGAGCTAGAAATAGCAAGTTAAAATAAGG
mDDR_1945	Prokr1_7	GTGGAAAGGACGAAACACCGCTCTGGTTCAAGGCGGTGCCGTTTTAGAGCTAGAAATAGCAAGTTAAAATAAGG
mDDR_1946	Prokr1_8	GTGGAAAGGACGAAACACCGAGACAGAGCAGATCCGCCGGGTTTTAGAGCTAGAAATAGCAAGTTAAAATAAGG
mDDR_1947	Prokr1_9	GTGGAAAGGACGAAACACCGGCGCTGGCCTTGCTCCCGCTGTTTTAGAGCTAGAAATAGCAAGTTAAAATAAGG
mDDR_1948	Prokr1_10	GTGGAAAGGACGAAACACCGTTCCCGTGGTCCTGAGGTCGGTTTTAGAGCTAGAAATAGCAAGTTAAAATAAGG
mDDR_1949	Prpf19_1	GTGGAAAGGACGAAACACCGTGGGGGAGAGCCGGAGAATTGTTTTAGAGCTAGAAATAGCAAGTTAAAATAAGG
mDDR_1950	Prpf19_2	GTGGAAAGGACGAAACACCGTGGTGAGCCGGGCAATGACTGTTTTAGAGCTAGAAATAGCAAGTTAAAATAAGG
mDDR_1951	Prpf19_3	GTGGAAAGGACGAAACACCGGCAACTGCAGACAACCCGCCGTTTTAGAGCTAGAAATAGCAAGTTAAAATAAGG
mDDR_1952	Prpf19_4	GTGGAAAGGACGAAACACCGCTCGGCAGGCAGCATCGTGTGTTTTAGAGCTAGAAATAGCAAGTTAAAATAAGG
mDDR_1953	Prpf19_5	GTGGAAAGGACGAAACACCGAGAGCTCAGCAAGTACCGGCGTTTTAGAGCTAGAAATAGCAAGTTAAAATAAGG
mDDR_1954	Prpf19_6	GTGGAAAGGACGAAACACCGAGGTCCAGAGCGAGAATCCCGTTTTAGAGCTAGAAATAGCAAGTTAAAATAAGG
mDDR_1955	Prpf19_7	GTGGAAAGGACGAAACACCGAGAGAAGGCGATGCTGGTAAGTTTTAGAGCTAGAAATAGCAAGTTAAAATAAGG
mDDR_1956	Prpf19_8	GTGGAAAGGACGAAACACCGCGGTACCTACCTGGCGCTTGGTTTTAGAGCTAGAAATAGCAAGTTAAAATAAGG
mDDR_1957	Prpf19_9	GTGGAAAGGACGAAACACCGTGTACCCCCAAGCGCCAGGTGTTTTAGAGCTAGAAATAGCAAGTTAAAATAAGG
mDDR_1958	Prpf19_10	GTGGAAAGGACGAAACACCGGCCAAGTTCATCGCTTCAACGTTTTAGAGCTAGAAATAGCAAGTTAAAATAAGG
mDDR_1959	Rad1_1	GTGGAAAGGACGAAACACCGTGGCCAGCCTTGACAACGTTGTTTTAGAGCTAGAAATAGCAAGTTAAAATAAGG
mDDR_1960	Rad1_2	GTGGAAAGGACGAAACACCGAGAGATTCCTAACGTTGTCAGTTTTAGAGCTAGAAATAGCAAGTTAAAATAAGG
mDDR_1961	Rad1_3	GTGGAAAGGACGAAACACCGTGCTACCAAAAACGGAATCAGTTTTAGAGCTAGAAATAGCAAGTTAAAATAAGG
mDDR_1962	Rad1_4	GTGGAAAGGACGAAACACCGGTGGTTGCGTATCTGAACGGGTTTTAGAGCTAGAAATAGCAAGTTAAAATAAGG
mDDR_1963	Rad1_5	GTGGAAAGGACGAAACACCGGTGGCCGCTGTGCGGCGAGCGTTTTAGAGCTAGAAATAGCAAGTTAAAATAAGG
mDDR_1964	Rad1_6	GTGGAAAGGACGAAACACCGTTCCACCAAGTCGGAATCTTGTTTTAGAGCTAGAAATAGCAAGTTAAAATAAGG
mDDR_1965	Rad1_7	GTGGAAAGGACGAAACACCGCTATCCCAAAGATTCCGACTGTTTTAGAGCTAGAAATAGCAAGTTAAAATAAGG
mDDR_1966	Rad1_8	GTGGAAAGGACGAAACACCGCTATGATCCTCTCAGCGGTTGTTTTAGAGCTAGAAATAGCAAGTTAAAATAAGG
mDDR_1967	Rad1_9	GTGGAAAGGACGAAACACCGTGGACTCTTTCAGAACGCGAGTTTTAGAGCTAGAAATAGCAAGTTAAAATAAGG
mDDR_1968	Rad1_10	GTGGAAAGGACGAAACACCGGTCCACTCCAAACCGCTGAGGTTTTAGAGCTAGAAATAGCAAGTTAAAATAAGG
mDDR_1969	Rad17_1	GTGGAAAGGACGAAACACCGAGTTAAAGATGACGCAGTGAGTTTTAGAGCTAGAAATAGCAAGTTAAAATAAGG
mDDR_1970	Rad17_2	GTGGAAAGGACGAAACACCGGTCTGTCCGACAATGAGCCGGTTTTAGAGCTAGAAATAGCAAGTTAAAATAAGG
mDDR_1971	Rad17_3	GTGGAAAGGACGAAACACCGAAATTGAAGAGGTCGAAACCGTTTTAGAGCTAGAAATAGCAAGTTAAAATAAGG
mDDR_1972	Rad17_4	GTGGAAAGGACGAAACACCGGAATCTCATGTAAAGCGTTAGTTTTAGAGCTAGAAATAGCAAGTTAAAATAAGG
mDDR_1973	Rad17_5	GTGGAAAGGACGAAACACCGCGTTAGGGTCTCGATAAAACGTTTTAGAGCTAGAAATAGCAAGTTAAAATAAGG
mDDR_1974	Rad17_6	GTGGAAAGGACGAAACACCGCTCACTTGTCAGAGCACGACGTTTTAGAGCTAGAAATAGCAAGTTAAAATAAGG
mDDR_1975	Rad17_7	GTGGAAAGGACGAAACACCGTTGGCAGTGAGCGAACCCCCGTTTTAGAGCTAGAAATAGCAAGTTAAAATAAGG
mDDR_1976	Rad17_8	GTGGAAAGGACGAAACACCGAGCTCCCGGTGAACCCGCGCGTTTTAGAGCTAGAAATAGCAAGTTAAAATAAGG
mDDR_1977	Rad17_9	GTGGAAAGGACGAAACACCGGCAGCCTGCGCGGGTTCACCGTTTTAGAGCTAGAAATAGCAAGTTAAAATAAGG
mDDR_1978	Rad17_10	GTGGAAAGGACGAAACACCGATGAGTCCCCGCACAGCGGAGTTTTAGAGCTAGAAATAGCAAGTTAAAATAAGG
mDDR_1979	Rad18_1	GTGGAAAGGACGAAACACCGTTCATCACCGCCAACCCCGGGTTTTAGAGCTAGAAATAGCAAGTTAAAATAAGG
mDDR_1980	Rad18_2	GTGGAAAGGACGAAACACCGGGCCGAGCCGCGATGGCCTCGTTTTAGAGCTAGAAATAGCAAGTTAAAATAAGG
mDDR_1981	Rad18_3	GTGGAAAGGACGAAACACCGTAGATGACTTGCTGCGCTGTGTTTTAGAGCTAGAAATAGCAAGTTAAAATAAGG
mDDR_1982	Rad18_4	GTGGAAAGGACGAAACACCGCTAAGAGGCGATTATTTCTCGTTTTAGAGCTAGAAATAGCAAGTTAAAATAAGG
mDDR_1983	Rad18_5	GTGGAAAGGACGAAACACCGAACCTGTTCGCCTGTTTGACGTTTTAGAGCTAGAAATAGCAAGTTAAAATAAGG
mDDR_1984	Rad18_6	GTGGAAAGGACGAAACACCGCAAACAGGCGAACAGGTTAAGTTTTAGAGCTAGAAATAGCAAGTTAAAATAAGG
mDDR_1985	Rad18_7	GTGGAAAGGACGAAACACCGGCTGGACTCGCCAGGCCCGTGTTTTAGAGCTAGAAATAGCAAGTTAAAATAAGG
mDDR_1986	Rad18_8	GTGGAAAGGACGAAACACCGCTCTCAGGCTCCGACGGGCCGTTTTAGAGCTAGAAATAGCAAGTTAAAATAAGG
mDDR_1987	Rad18_9	GTGGAAAGGACGAAACACCGCGGGCCTGGCGAGTCCAGCTGTTTTAGAGCTAGAAATAGCAAGTTAAAATAAGG
mDDR_1988	Rad18_10	GTGGAAAGGACGAAACACCGCTAGTGCGGCGAGTCTGTTGGTTTTAGAGCTAGAAATAGCAAGTTAAAATAAGG
mDDR_1989	Rad21_1	GTGGAAAGGACGAAACACCGCCAGAGGCCCTCGTTTACTGGTTTTAGAGCTAGAAATAGCAAGTTAAAATAAGG
mDDR_1990	Rad21_2	GTGGAAAGGACGAAACACCGAAGATGGCGCTGCGGACGTCGTTTTAGAGCTAGAAATAGCAAGTTAAAATAAGG
mDDR_1991	Rad21_3	GTGGAAAGGACGAAACACCGGATAGATGCGGACTACTCCCGTTTTAGAGCTAGAAATAGCAAGTTAAAATAAGG
mDDR_1992	Rad21_4	GTGGAAAGGACGAAACACCGGAGTAGTCCGCATCTATCACGTTTTAGAGCTAGAAATAGCAAGTTAAAATAAGG
mDDR_1993	Rad21_5	GTGGAAAGGACGAAACACCGATGCTTCATTACAGTCTGCGGTTTTAGAGCTAGAAATAGCAAGTTAAAATAAGG
mDDR_1994	Rad21_6	GTGGAAAGGACGAAACACCGGCAGTGGCTGATCAAAATCGGTTTTAGAGCTAGAAATAGCAAGTTAAAATAAGG
mDDR_1995	Rad21_7	GTGGAAAGGACGAAACACCGAGAAGAGCCAAGCCGCCTCCGTTTTAGAGCTAGAAATAGCAAGTTAAAATAAGG
mDDR_1996	Rad21_8	GTGGAAAGGACGAAACACCGATAATATGGAACCGTGGTCCGTTTTAGAGCTAGAAATAGCAAGTTAAAATAAGG
mDDR_1997	Rad21_9	GTGGAAAGGACGAAACACCGTCGAAACACAAACCGAAAGCGTTTTAGAGCTAGAAATAGCAAGTTAAAATAAGG
mDDR_1998	Rad21_10	GTGGAAAGGACGAAACACCGCTCTTCCTGTGTGAGCTCGAGTTTTAGAGCTAGAAATAGCAAGTTAAAATAAGG
mDDR_1999	Rad23a_10	GTGGAAAGGACGAAACACCGGCAGACCTTCAAGATCCGCAGTTTTAGAGCTAGAAATAGCAAGTTAAAATAAGG
[truncated: 1,920 more rows]
