# Supplementary material for: Genetic determinants of cellular addiction to DNA polymerase theta
Source: Nat Commun. 2019 Sep 19;10:4286. doi: 10.1038/s41467-019-12234-1 (PMC6753077; doi:10.1038/s41467-019-12234-1)
Supplement: Supplementary file 5 — Supplementary Data 2 [file 41467_2019_12234_MOESM5_ESM.xlsx]

## Sheet: Gene List
Gene	Gene abundance change score (Log2)	p-value	-LOG10 pValue			Color Code		Random Sample	Log2 Threshold
Aicda	-0.138439	0.004258	2.37079			Signficant		0.01% Percentile	-0.1058
Alkbh3	-0.293941	0.000219	3.65956			Not Significant		99.99% Percentile	0.5857
Apobec2	-0.24852	0.000376	3.42481
Apobec4	-0.196003	0.000528	3.27737			Multiple Sample Correction
Aptx	-0.30246	0.005279	2.27745			Method: Two-stage linear step-up procedure of Benjamini, Krieger and Yekutieli
Atf2	-0.274552	0.00757	2.1209			Q: 3%
Atm	-0.156555	0.003306	2.4807			Estimated number of true null hypotheses: 166
Aurka	-0.641024	2e-06	5.69897			Threshold: P values less than 0.030530 are "discoveries"
Bard1	-0.294787	0.000339	3.4698
Brca2	-0.398939	0.000854	3.06854
Brip1	-0.327055	0.000152	3.81816
Cbx3	-0.677267	0.000155	3.80967
Ccnh	-0.465087	1e-06	6
Cdc16	-0.330118	0.000166	3.77989
Cdc25a	-0.298681	0.000155	3.80967
Cdc25b	-0.301226	0.001355	2.86806
Cdc45	-0.221335	0.005279	2.27745
Cdkn1a	-0.560548	1.5e-05	4.82391
Cdkn2a	0.709384	3e-05	4.52288
Chek2	-0.333389	0.000652	3.18575
Clk2	-0.455699	9e-06	5.04576
Clspn	-0.386579	0.001786	2.74812
Cul4a	-0.538358	0	7
Cul5	-0.328787	0.003214	2.49295
Dclre1a	-0.143113	0.01589	1.79888
Dclre1c	-0.588466	2e-06	5.69897
Ddb1	-0.120357	0.0109	1.96257
Dkc1	-0.173765	0.005279	2.27745
Dnmt3a	-0.395925	0.000803	3.09528
Dnmt3b	-0.307299	0.001042	2.98213
Dut	-0.285019	0.01276	1.89415
Eme2	-0.179228	0.00254	2.59517
Endov	-0.157966	0.00073	3.13668
Ep300	0.960213	0.000243	3.61439
Ercc4	-0.174228	0.016773	1.77539
Ercc5	-0.684864	1e-06	6
Fan1	-0.121742	0.001873	2.72746
Fancg	-0.176186	0.003214	2.49295
Fancl	-0.1144	0.022331	1.65109
Fbxo18	-0.308646	0.005279	2.27745
Fen1	-0.129988	0.003786	2.42182
Gadd45a	-0.224294	0.000299	3.52433
Gins1	-0.441786	0.000362	3.44129
Gtf2h2	-0.243957	0.006113	2.21375
Gtf2h3	-0.450061	1.9e-05	4.72125
Gtf2h4	-0.267585	0.011648	1.93375
Hdac2	-0.26678	0.000135	3.86967
Hdac3	-0.450838	0.000437	3.35952
Hdac4	-0.336329	0.006179	2.20908
Helq	-0.190815	0.002754	2.56004
Inip	-0.283998	0.023833	1.62282
Ino80c	-0.144193	0.009003	2.04561
Kdm4b	-0.176032	0.023497	1.62899
Lig3	-0.210416	0.000974	3.01144
Lmo4	-0.115044	0.003071	2.51272
Mad2l2	-0.138994	0.027555	1.5598
Mbd4	-0.135194	0.018137	1.74143
Mgmt	-0.177608	0.001323	2.87844
Mlh1	-0.193874	0.010196	1.99157
Mnat1	-0.193745	0.024632	1.6085
Mpg	-0.274356	5.3e-05	4.27572
Mre11a	-0.219993	0.002341	2.6306
Msh2	-0.19825	6.4e-05	4.19382
Msh6	-0.157848	0.001355	2.86806
Mtbp	-0.325022	0.000135	3.86967
Mutyh	-0.384375	6.4e-05	4.19382
Nabp1	-0.451324	0.000119	3.92445
Nbn	-0.307994	0.000915	3.03858
Neil1	-0.484624	1.7e-05	4.76955
Neil2	-0.332772	1.7e-05	4.76955
Neil3	-0.537319	1e-06	6
Nek1	-0.399163	0.000876	3.0575
Nhej1	-0.224212	0.00696	2.15739
Nthl1	-0.412679	6.4e-05	4.19382
Orc6	-0.223054	0.020862	1.68064
Palb2	-0.245485	0.021779	1.66196
Parp2	-0.362719	6e-05	4.22185
Parp3	-0.159615	0.00266	2.57512
Paxip1	-0.533965	0.000865	3.06298
Pif1	-0.129074	0.01276	1.89415
Pms2	-0.115814	0.022731	1.64338
Polb	-0.485699	0.000203	3.6925
Pole	-0.224835	0.003872	2.41206
Polk	-0.247964	0.006626	2.17875
Poll	-0.171933	0.001101	2.95821
Polm	-0.206407	0.003786	2.42182
Poln	-0.282677	0.003723	2.42911
Ppp1ca	-0.232865	0.009338	2.02975
Prkdc	-0.261819	2e-05	4.69897
Prmt2	-0.309389	0.00859	2.06601
Prokr1	-0.251584	0.005485	2.26082
Rad21	-0.304325	0.003288	2.48307
Rad23b	-0.156297	0.005279	2.27745
Rad51	-0.736741	5.2e-05	4.284
Rad51ap1	-0.182205	0.013896	1.85711
Rad52	-0.126712	0.018314	1.73722
Rad9a	-0.329694	0.000205	3.68825
Rad9b	-0.491958	4.4e-05	4.35655
Rb1	-0.131093	0.007939	2.10023
Recql4	-0.403788	0.000437	3.35952
Recql5	-0.145612	0.023945	1.62079
Rev1	-0.229378	0.01276	1.89415
Rif1	-0.13844	0.0109	1.96257
Rint1	-0.413937	2e-05	4.69897
Rmi1	-0.311893	0.000283	3.54821
Rnaseh1	-0.191859	0.001129	2.94731
Rnaseh2a	-0.328522	0.020172	1.69525
Rpa1	-0.124362	0.001042	2.98213
Rpa2	-0.299795	5e-05	4.30103
Rtel1	-0.205723	0.001355	2.86806
Shprh	-0.226895	0.003325	2.47821
Sirt6	-0.496866	1e-06	6
Slx4	-0.220596	0.002034	2.69165
Smc5	-0.191919	0.001323	2.87844
Smg1	-0.236083	0.002867	2.54257
Smug1	-0.414001	0.000423	3.37366
Spo11	-0.187095	0.000944	3.02503
Sumo1	-0.518989	0.000742	3.1296
Sumo2	-1.11874	2e-05	4.69897
Suv39h1	-0.374997	0.000249	3.6038
Suv420h2	-0.347626	0.000193	3.71444
Swi5	-0.176323	0.00295	2.53018
Tdg	-0.500373	0.001466	2.83387
Telo2	-0.618811	1e-06	6
Thoc1	-0.506746	0.000521	3.28316
Ticrr	-0.148488	0.002867	2.54257
Tnks	-0.324104	0.012131	1.9161
Tnks2	-0.195097	0.003872	2.41206
Top1	-0.285455	0.004164	2.38049
Top2a	-0.360155	0.005455	2.26321
Top3a	-0.378537	0.00011	3.95861
Top3b	-0.173354	0.00101	2.99568
Trex2	-0.253195	0.003214	2.49295
Trp53bp1	-0.626792	6.4e-05	4.19382
Ube2n	-0.345508	0.013258	1.87752
Ung	-0.419848	0.000162	3.79048
Uvssa	-0.471068	1.7e-05	4.76955
Wrn	-0.15486	0.003382	2.47083
Xab2	-0.225408	0.000944	3.02503
Xrcc2	-0.545275	6.9e-05	4.16115
Xrcc3	-0.219995	0.001502	2.82333
Xrcc5	-0.249522	0.023833	1.62282
53BP1-intron	0	0.334578	0.475503
Alkbh2	0.067319	0.167634	0.775638
Apex1	0.056764	0.069099	1.16053
Apex2	0.09439	0.542805	0.265356
Apobec1	-0.072422	0.03624	1.44081
Apobec3	0.207339	0.139589	0.855149
Arid3a	-0.050528	0.053285	1.2734
Arid4a	-0.059856	0.004678	2.32994
Arid4b	-0.050384	0.039626	1.40202
Atad5	0.112582	0.388457	0.410657
Atr	0.036925	0.153373	0.814251
Atrip	-0.037462	0.03998	1.39816
Atrx	0.054658	0.238474	0.622559
Blm	-0.081199	0.011413	1.9426
Brca1	0.222326	0.44746	0.349246
Brd4	-0.256402	0.03387	1.47018
Carm1	-0.051996	0.01589	1.79888
Cbx1	0.257468	0.58983	0.229273
Cbx5	0.094416	0.333503	0.4769
Cbx8	0.059934	0.009885	2.00502
Cdc5l	0.161069	0.528695	0.276795
Cdk2	0.074262	0.924134	0.0342651
Cdk7	0.023601	0.756594	0.121137
Chaf1a	0.187678	0.554448	0.256139
Chek1	-0.024122	0.103352	0.985681
Clp1	-0.000804	0.054202	1.26598
Crebbp	0.020932	0.413958	0.383044
Dclre1b	0.032687	0.042718	1.36939
Ddb2	0.011567	0.013827	1.85927
Ddx1	-0.104058	0.045818	1.33896
Dmc1	-0.120115	0.056554	1.24754
Dna2	-0.064814	0.031206	1.50576
Dnmt1	-0.05498	0.090513	1.04329
E2f1	-0.022111	0.156704	0.80492
Efhd2	0.129493	0.632378	0.199023
Eme1	0.085839	0.179784	0.745249
Ercc1	-0.063308	0.003214	2.49295
Ercc2	-0.329925	0.034644	1.46037
Ercc3	-0.044229	0.001502	2.82333
Ercc6	-0.029437	0.037062	1.43107
Ercc8	-0.035661	0.012889	1.88978
Exo1	-0.060691	0.023497	1.62899
Fam175a	-0.045815	0.006246	2.2044
Fanca	0.16602	0.819391	0.0865088
Fancb	-0.041182	0.027683	1.55779
Fancc	-0.112075	0.044439	1.35224
Fancd2	-0.053668	0.054898	1.26044
Fance	0.070126	0.170609	0.767998
Fancf	-0.012805	0.415088	0.38186
Fanci	0.004835	0.110318	0.957354
Fancm	0.355631	0.889125	0.0510372
Gen1	0.243857	0.747601	0.12633
Gnl3	0.231378	0.393918	0.404594
Gtf2h1	-0.025597	0.124948	0.903271
Gtf2h5	-0.0749	0.062037	1.20735
H2afx	0.113005	0.819391	0.0865088
Hdac1	-0.043652	0.012695	1.89637
Hdac5	-0.088634	0.006953	2.15783
Hltf	-0.068116	0.118112	0.927706
Hmgb1	-0.266487	0.036897	1.43301
Hus1	-0.077901	0.127297	0.895182
Ino80	0.007527	0.432261	0.364254
Kat2b	-0.089313	0.012254	1.91172
Kat5	-0.021757	0.03624	1.44081
Kdm1a	-0.032766	0.234619	0.629637
Kdm4a	-0.042845	0.040515	1.39238
Kdm4c	-0.040682	0.068815	1.16232
Kmt2a	0.286283	0.411702	0.385417
Lig1	0.009573	0.378746	0.421652
Lig4	-0.078574	0.002411	2.6178
Mcm2	0.079624	0.337461	0.471776
Mcm7	0.01257	0.193275	0.713824
Mdc1	0.203244	0.490984	0.308933
Med10	0.119359	0.906598	0.0425852
Mex3c	0.04428	0.334489	0.475618
Mms19	0.154159	0.393918	0.404594
Morc4	-0.055229	0.054898	1.26044
Mouse	0.226494	1	0
Mplkip	-0.145702	0.051492	1.28826
Mtf2	-0.040543	0.216046	0.665454
Mus81	0.086394	0.65377	0.184575
Nabp2	0.272009	0.891033	0.0501062
Nrm	0.098902	0.615038	0.211098
Nudt1	0.037125	0.184205	0.734699
Ogg1	0.02067	0.281391	0.55069
Orc1	0.235775	0.036403	1.43886
Pak3	-0.07092	0.065216	1.18565
Park2	-0.041591	0.051713	1.2864
Parp1	0.005036	0.012316	1.90953
Parp4	-0.060522	0.077772	1.10918
PCNA	-0.017121	0.395015	0.403386
Plk1	0.139664	0.071113	1.14805
PMS1	-0.061192	0.017614	1.75414
Pnkp	0.242323	0.888165	0.0515063
Pold1	0.53456	0.001238	2.90728
Polg	-0.004346	0.43342	0.363091
Polh	0.033388	0.046018	1.33707
Poli	-0.092462	0.135057	0.869483
Polq	0.136607	0.676419	0.169784
Pot1a	-0.144432	0.042531	1.37129
Ppp1cb	0.00526	0.020223	1.69415
Ppp1cc	0.118846	0.703093	0.152987
Prmt1	-0.053105	0.311355	0.506744
Prmt3	0.075579	0.676489	0.169739
Prmt5	0.039816	0.080968	1.09169
Prmt6	-0.103532	0.020172	1.69525
Prpf19	0.198674	0.27531	0.560178
Rad1	-0.114185	0.06361	1.19647
Rad17	0.049899	0.048478	1.31446
Rad18	-0.055745	0.0109	1.96257
Rad23a	-0.136518	0.035594	1.44862
Rad50	-0.043567	0.084275	1.0743
Rad51b	0.072884	0.061521	1.21098
Rad51c	0.071242	0.155587	0.808027
Rad51d	0.049593	0.643071	0.191741
Rad54b	0.0078	0.026922	1.56989
Rad54l	-0.098848	0.003088	2.51032
Rbbp8	0.181777	0.154636	0.810689
Rbx1	-0.17022	0.059741	1.22373
Rdm1	-0.075853	0.051713	1.2864
Recql	0.081076	0.524871	0.279947
Rev3l	-0.032625	0.006179	2.20908
Rexo2	0.078883	0.403864	0.393765
Rfc1	0.005604	0.035594	1.44862
Rfc2	0.015575	0.03624	1.44081
Rnf168	-0.07281	0.03022	1.51971
Rnf4	0.211965	0.27531	0.560178
Rrm1	0.182809	0.155031	0.809581
Rrm2	0.156451	0.363945	0.438964
Rrm2b	0.277866	0.797861	0.0980728
Ruvbl1	-0.164458	0.064141	1.19286
Setmar	-0.061936	0.139079	0.856738
Setx	0.076989	0.170609	0.767998
Sfr1	-0.045805	0.014753	1.83112
Shfm1	-0.054478	0.095729	1.01896
Sirt1	0.126222	0.319898	0.494988
Slx1b	0.342156	0.371299	0.430276
Smarcc2	0.234601	0.545385	0.263297
Smc1a	-0.259714	0.052606	1.27896
Smc6	0.145728	0.160663	0.794084
Snw1	-0.197663	0.040515	1.39238
Sprtn	-0.070615	0.191957	0.716796
Stag1	0.267367	0.584551	0.233178
Suv39h2	-0.086501	0.053742	1.26969
Tcof1	0.067671	0.600317	0.221619
Tdp1	-0.016182	0.123094	0.909763
Tdp2	-0.05249	0.005025	2.29886
Tdrd1	-0.162942	0.064141	1.19286
Terf1	-0.064689	0.028994	1.53769
Terf2	-0.165902	0.037062	1.43107
Tert	0.024456	0.057034	1.24387
Tinf2	-0.148299	0.041238	1.3847
Tlk1	-0.095505	0.050978	1.29262
Top2b	0.20342	0.937603	0.027981
Trex1	-0.033523	0.031349	1.50378
Trim28	-0.040995	0.001952	2.70952
Trp53	0.123631	0.112868	0.947429
Uba2	0.115812	0.25518	0.593153
Ube2a	-0.005264	0.077772	1.10918
Ube2b	0.033881	0.114977	0.939389
Ube2v2	-0.152388	0.281391	0.55069
Ubr5	-0.122795	0.059241	1.22738
Usp11	-0.193415	0.035275	1.45253
Wee1	0.133483	0.537658	0.269494
Xpa	-0.042502	0.018855	1.72457
Xrcc1	-0.082782	0.018137	1.74143
Xrcc4	-0.100602	0.321818	0.49239
Xrcc6	-0.009502	0.111163	0.95404
Zfp516	-0.040527	0.003982	2.3999

## Sheet: Gene Categories
Category
BER/NER/MMR/TLS	Gene abundance change score (Log2)	Fanconi Anemia (FA)	Gene abundance change score (Log2)	Homology recombination (HR)	Gene abundance change score (Log2)	NHEJ	Gene abundance change score (Log2)	DNA Metabolism	Gene abundance change score (Log2)	Chromatin Structure	Gene abundance change score (Log2)	53bp1 Signaling	Gene abundance change score (Log2)	DDR Signaling	Gene abundance change score (Log2)	Others	Gene abundance change score (Log2)			Color Code		Random Sample	Log2 Threshold
Apex1	0.056764	Bard1	-0.294787	Bard1	-0.294787	Dclre1c	-0.588466	Aicda	-0.138439	Arid3a	-0.050528	Mad2l2	-0.138994	Atm	-0.156555	53BP1-intron	0			Signficant		0.01% Percentile	-0.1058
Apex2	0.09439	Blm	-0.081199	Brca1	0.222326	Lig4	-0.078574	Alkbh2	0.067319	Arid4a	-0.059856	Paxip1	-0.533965	Atr	0.036925	Atad5	0.112582			Not Significant		99.99% Percentile	0.5857
Ddb1	-0.120357	Brip1	-0.327055	Brca2	-0.398939	Mlh1	-0.193874	Alkbh3	-0.293941	Arid4b	-0.050384	Rif1	-0.13844	Atrip	-0.037462	Atf2	-0.274552
Ddb2	0.011567	Dclre1a	-0.143113	Brip1	-0.327055	Nhej1	-0.224212	Apobec1	-0.072422	Atrx	0.054658	Trp53bp1	-0.626792	Aurka	-0.641024	Ccnh	-0.465087
Ercc2	-0.329925	Dclre1b	0.032687	Ercc4	-0.174228	Paxip1	-0.533965	Apobec2	-0.24852	Brd4	-0.256402			Cdc25a	-0.298681	Cdc16	-0.330118
Ercc3	-0.044229	Ercc1	-0.063308	Gen1	0.243857	Pnkp	0.242323	Apobec3	0.207339	Carm1	-0.051996			Cdc25b	-0.301226	Cdc45	-0.221335
Ercc5	-0.684864	Fanca	0.16602	Helq	-0.190815	Poll	-0.171933	Apobec4	-0.196003	Cbx1	0.257468			Cdkn1a	-0.560548	Cdc5l	0.161069
Ercc6	-0.029437	Fancb	-0.041182	Palb2	-0.245485	Polm	-0.206407	Clp1	-0.000804	Cbx3	-0.677267			Cdkn2a	0.709384	Cdk2	0.074262
Ercc8	-0.035661	Fancc	-0.112075	Poll	-0.171933	Prkdc	-0.261819	Dnmt1	-0.05498	Cbx5	0.094416			Chek1	-0.024122	Cdk7	0.023601
Exo1	-0.060691	Fancd2	-0.053668	Rad51	-0.736741	Rif1	-0.13844	Dnmt3a	-0.395925	Cbx8	0.059934			Chek2	-0.333389	Clk2	-0.455699
Fen1	-0.129988	Fance	0.070126	Rad51ap1	-0.182205	Trp53bp1	-0.626792	Dnmt3b	-0.307299	Chaf1a	0.187678			Clspn	-0.386579	Cul4a	-0.538358
Gadd45a	-0.224294	Fancf	-0.012805	Rad51b	0.072884	Ube2v2	-0.152388	Dut	-0.285019	Crebbp	0.020932			Mre11a	-0.219993	Cul5	-0.328787
Gtf2h1	-0.025597	Fancg	-0.176186	Rad51c	0.071242	Xrcc4	-0.100602	Eme1	0.085839	Ep300	0.960213			Mtbp	-0.325022	Ddx1	-0.104058
Gtf2h2	-0.243957	Fanci	0.004835	Rad51d	0.049593	Xrcc5	-0.249522	Eme2	-0.179228	H2afx	0.113005			Nbn	-0.307994	Dkc1	-0.173765
Gtf2h3	-0.450061	Fancl	-0.1144	Rad52	-0.126712	Xrcc6	-0.009502	Endov	-0.157966	Hdac1	-0.043652			Plk1	0.139664	Dmc1	-0.120115
Gtf2h4	-0.267585	Fancm	0.355631	Rad54b	0.0078			Gins1	-0.441786	Hdac2	-0.26678			Rad17	0.049899	Dna2	-0.064814
Gtf2h5	-0.0749	Fan1	-0.121742	Rad54l	-0.098848			Lig1	0.009573	Hdac3	-0.450838			Rad50	-0.043567	E2f1	-0.022111
Hus1	-0.077901			Rbbp8	0.181777			Lig3	-0.210416	Hdac4	-0.336329			Rnf4	0.211965	Efhd2	0.129493
Mad2l2	-0.138994			Recql5	-0.145612			Mgmt	-0.177608	Hdac5	-0.088634			Rnf168	-0.07281	Fam175a	-0.045815
Mbd4	-0.135194			Rpa1	-0.124362			Mre11a	-0.219993	Hltf	-0.068116			Smg1	-0.236083	Fbxo18	-0.308646
Mlh1	-0.193874			Sfr1	-0.045805			Mus81	0.086394	Ino80	0.007527			Sumo1	-0.518989	Gnl3	0.231378
Mms19	0.154159			Shfm1	-0.054478			Nbn	-0.307994	Ino80c	-0.144193			Sumo2	-1.11874	Hmgb1	-0.266487
Mpg	-0.274356			Smc5	-0.191919			Nudt1	0.037125	Kat2b	-0.089313			Telo2	-0.618811	Inip	-0.283998
Msh2	-0.19825			Smc6	0.145728			Pif1	-0.129074	Kat5	-0.021757			Trp53	0.123631	Lmo4	-0.115044
Msh6	-0.157848			Swi5	-0.176323			Rad50	-0.043567	Kdm1a	-0.032766			Uba2	0.115812	Mcm2	0.079624
Mutyh	-0.384375			Xrcc2	-0.545275			Rbbp8	0.181777	Kdm4a	-0.042845			Ube2a	-0.005264	Mcm7	0.01257
Neil1	-0.484624			Xrcc3	-0.219995			Recql	0.081076	Kdm4b	-0.176032			Ube2b	0.033881	Mdc1	0.203244
Neil2	-0.332772			Slx1b	0.342156			Recql4	-0.403788	Kdm4c	-0.040682			Ube2n	-0.345508	Med10	0.119359
Neil3	-0.537319			Slx4	-0.220596			Recql5	-0.145612	Kmt2a	0.286283			Ube2v2	-0.152388	Mex3c	0.04428
Nthl1	-0.412679			Top3a	-0.378537			Rrm1	0.182809	Rad21	-0.304325			Ubr5	-0.122795	Mnat1	-0.193745
Ogg1	0.02067			Blm	-0.081199			Rrm2	0.156451	Ruvbl1	-0.164458			Usp11	-0.193415	Morc4	-0.055229
Parp1	0.005036			Rmi1	-0.311893			Rrm2b	0.277866	Sirt1	0.126222			Wee1	0.133483	Mplkip	-0.145702
Parp2	-0.362719							Rtel1	-0.205723	Sirt6	-0.496866					Mtf2	-0.040543
Parp3	-0.159615							Setmar	-0.061936	Smarcc2	0.234601					Nabp1	-0.451324
PCNA	-0.017121							Sirt6	-0.496866	Smc1a	-0.259714					Nabp2	0.272009
PMS1	-0.061192							Slx1b	0.342156	Suv39h1	-0.374997					Nek1	-0.399163
Pms2	-0.115814							Slx4	-0.220596	Suv39h2	-0.086501					Nrm	0.098902
Pnkp	0.242323							Tdp1	-0.016182	Suv420h2	-0.347626					Orc1	0.235775
Polb	-0.485699							Tdp2	-0.05249	Swi5	-0.176323					Orc6	-0.223054
Pold1	0.53456							Tdrd1	-0.162942	Tlk1	-0.095505					Pak3	-0.07092
Pole	-0.224835							Top1	-0.285455	Top1	-0.285455					Park2	-0.041591
Polg	-0.004346							Top2a	-0.360155	Top2a	-0.360155					Parp4	-0.060522
Polh	0.033388							Top2b	0.20342	Top2b	0.20342					Pot1a	-0.144432
Poli	-0.092462							Top3a	-0.378537	Top3a	-0.378537					Ppp1ca	-0.232865
Polk	-0.247964							Top3b	-0.173354	Top3b	-0.173354					Ppp1cb	0.00526
Poll	-0.171933							Trex1	-0.033523	Trim28	-0.040995					Ppp1cc	0.118846
Polq	0.136607							Trex2	-0.253195							Prmt1	-0.053105
Rad18	-0.055745															Prmt2	-0.309389
Rad23a	-0.136518															Prmt3	0.075579
Rad23b	-0.156297															Prmt5	0.039816
Recql4	-0.403788															Prmt6	-0.103532
Rev1	-0.229378															Prokr1	-0.251584
Rev3l	-0.032625															Prpf19	0.198674
Rfc2	0.015575															Rad1	-0.114185
Rpa1	-0.124362															Rad9a	-0.329694
Shprh	-0.226895															Rad9b	-0.491958
Smug1	-0.414001															Rb1	-0.131093
Sprtn	-0.070615															Rbx1	-0.17022
Tdg	-0.500373															Rdm1	-0.075853
Ticrr	-0.148488															Rexo2	0.078883
Ung	-0.419848															Rfc1	0.005604
Uvssa	-0.471068															Rint1	-0.413937
Wrn	-0.15486															Rnaseh1	-0.191859
Xpa	-0.042502															Rnaseh2a	-0.328522
Xrcc1	-0.082782															Rpa2	-0.299795
																Setx	0.076989
																Snw1	-0.197663
																Spo11	-0.187095
																Stag1	0.267367
																Terf1	-0.064689
																Terf2	-0.165902
																Tert	0.024456
																Thoc1	-0.506746
																Tinf2	-0.148299
																Tnks	-0.324104
																Tnks2	-0.195097
																Xab2	-0.225408
																Zfp516	-0.040527
