# Supplementary material for: Genetic determinants of cellular addiction to DNA polymerase theta
Source: Nat Commun. 2019 Sep 19;10:4286. doi: 10.1038/s41467-019-12234-1 (PMC6753077; doi:10.1038/s41467-019-12234-1)
Supplement: Supplementary file 6 — Supplementary Data 3 [file 41467_2019_12234_MOESM6_ESM.xlsx]

## Sheet: DDR-Polm
Gene	Log2	p-value	-LOG10 pValue		Color Code		Random Sample	Log2 Threshold
53BP1-intron	0	0.822969	0.0846165		Signficant		0.01% Percentile	-0.8706
Aicda	-0.111518	0.656445	0.182802		Not Significant		99.99% Percentile	0.8095
Alkbh2	-0.103255	0.834416	0.0786174
Alkbh3	0.070246	0.790516	0.102089		Multiple Sample Correction
Apex1	-0.174065	0.528695	0.276795		Method: Two-stage linear step-up procedure of Benjamini, Krieger and Yekutieli
Apex2	-0.292622	0.043859	1.35794		Q: 3%
Apobec1	0.13059	0.795421	0.0994029		Estimated number of true null hypotheses: 311
Apobec2	-0.028422	0.667141	0.175782
Apobec3	0.012435	0.588509	0.230247
Apobec4	-0.07645	0.632378	0.199023
Aptx	-0.017205	0.680492	0.167177
Arid3a	-0.16202	0.510948	0.291623
Arid4a	0.062348	0.560952	0.251074
Arid4b	0.162435	0.498428	0.302398
Atad5	0.222773	0.332518	0.478185
Atf2	0.097112	0.202697	0.693153
Atm	0.195417	0.152275	0.817371
Atr	-0.231759	0.372357	0.42904
Atrip	-0.367995	0.51979	0.284172
Atrx	-0.250003	0.489748	0.310027
Aurka	0.036657	0.329577	0.482043
Bard1	-0.110665	0.683158	0.165479
Blm	-0.055094	0.983143	0.00738331
Brca1	-0.11494	0.840066	0.0756866
Brca2	0.100907	0.410577	0.386605
Brd4	0.23257	0.291142	0.535895
Brip1	-0.004274	0.408332	0.388987
Carm1	-0.115617	0.487281	0.312221
Cbx1	0.025513	0.697789	0.156276
Cbx3	0.282703	0.130163	0.885512
Cbx5	0.372866	0.019598	1.70779
Cbx8	-0.235406	0.198616	0.701986
Ccnh	0.175096	0.076214	1.11797
Cdc16	-0.288126	0.35875	0.445208
Cdc25a	0.28338	0.079356	1.10042
Cdc25b	0.132598	0.881337	0.054858
Cdc45	-0.834342	0.017961	1.74567
Cdc5l	-0.095391	0.689816	0.161267
Cdk2	-0.013071	0.926481	0.0331635
Cdk7	0.290162	0.161808	0.791
Cdkn1a	-0.024264	0.24712	0.607092
Cdkn2a	0.168974	0.325681	0.487208
Chaf1a	-0.265095	0.603072	0.219631
Chek1	-0.368543	0.902144	0.0447241
Chek2	0.303532	0.192615	0.71531
Clk2	-0.188532	0.379817	0.420426
Clp1	-0.283447	0.834416	0.0786174
Clspn	-0.189432	0.721561	0.141727
Crebbp	0.181155	0.402751	0.394963
Cul4a	0.107723	0.805124	0.0941372
Cul5	0.264135	0.028463	1.54572
Dclre1a	-0.201129	0.448641	0.348101
Dclre1b	-0.172631	0.34045	0.467947
Dclre1c	-0.134883	0.526145	0.278895
Ddb1	-0.022436	0.209642	0.678522
Ddb2	0.208912	0.247917	0.605694
Ddx1	-0.107361	0.550558	0.259197
Dkc1	-0.30239	0.125415	0.901651
Dmc1	-0.05119	0.768046	0.114613
Dna2	-0.286777	0.090513	1.04329
Dnmt1	-0.812698	0.224076	0.649605
Dnmt3a	-0.054058	0.156704	0.80492
Dnmt3b	-0.023417	0.96425	0.0158104
Dut	-1.30488	0.075598	1.12149
E2f1	-0.341981	0.462941	0.334474
Efhd2	-0.179811	0.334489	0.475618
Eme1	0.143365	0.53381	0.272613
Eme2	0.088981	0.155031	0.809581
Endov	-0.238371	0.366037	0.436475
Ep300	-0.608318	0.009003	2.04561
Ercc1	-0.018605	0.44628	0.350393
Ercc2	-0.468994	0.122634	0.911389
Ercc3	-0.367498	0.34648	0.460322
Ercc4	0.307802	0.00473	2.32514
Ercc5	-0.161764	0.696462	0.157103
Ercc6	-0.106565	0.258458	0.58761
Ercc8	-0.187081	0.487281	0.312221
Exo1	0.176022	0.834416	0.0786174
Fam175a	0.207165	0.232329	0.633897
Fan1	-0.435507	0.087347	1.05875
Fanca	-0.427616	0.063345	1.19829
Fancb	-0.252285	0.160663	0.794084
Fancc	0.063158	0.717617	0.144107
Fancd2	-0.129801	0.898506	0.046479
Fance	-0.22367	0.166456	0.778701
Fancf	-0.081808	0.372357	0.42904
Fancg	0.149511	0.370243	0.431513
Fanci	0.06363	0.695134	0.157931
Fancl	0.425715	0.052872	1.27677
Fancm	0.192184	0.372357	0.42904
Fbxo18	-0.165822	0.230812	0.636742
Fen1	0.93478	0.047853	1.32009
Gadd45a	-0.233066	0.329577	0.482043
Gen1	-0.086278	0.983745	0.00711746
Gins1	0.440594	0.179784	0.745249
Gnl3	0.662798	0.002287	2.64073
Gtf2h1	-0.293312	0.557047	0.254108
Gtf2h2	0.235486	0.099428	1.00249
Gtf2h3	0.066191	0.983446	0.00724948
Gtf2h4	0.043158	0.786815	0.104127
Gtf2h5	0.102862	0.193275	0.713824
H2afx	0.03412	0.316081	0.500202
Hdac1	-0.040894	0.868166	0.0613972
Hdac2	0.054206	0.773092	0.111769
Hdac3	0.785831	0.007372	2.13241
Hdac4	-0.153363	0.824063	0.0840396
Hdac5	-0.226525	0.250321	0.601503
Helq	-0.007475	0.577969	0.238095
Hltf	-0.303471	0.046623	1.3314
Hmgb1	0.175095	0.198616	0.701986
Hus1	0.966054	0.003214	2.49295
Inip	0.249837	0.094512	1.02451
Ino80	-0.383103	0.052832	1.2771
Ino80c	0.301825	0.093041	1.03133
Kat2b	0.166006	0.381966	0.417975
Kat5	-1.1254	0.000415	3.38195
Kdm1a	-0.08901	0.825225	0.0834276
Kdm4a	-0.069113	0.999132	0.000377131
Kdm4b	0.233862	0.288459	0.539916
Kdm4c	0.112234	0.371299	0.430276
Kmt2a	-0.125635	0.846745	0.0722474
Lig1	-0.349996	0.105362	0.977316
Lig3	0.028316	0.34045	0.467947
Lig4	-0.167469	0.722873	0.140938
Lmo4	-0.761188	0.016691	1.77752
Mad2l2	-0.155732	0.716301	0.144904
Mbd4	0.172039	0.438073	0.358454
Mcm2	0.385401	0.090513	1.04329
Mcm7	-0.04336	0.76678	0.115329
Mdc1	0.30232	0.154477	0.811136
Med10	0.556072	0.109479	0.960669
Mex3c	-0.073442	0.900333	0.0455968
Mgmt	-0.303862	0.04806	1.31822
Mlh1	-0.413695	0.537658	0.269494
Mms19	1.0663	0.006591	2.18105
Mnat1	0.157113	0.903043	0.0442916
Morc4	0.036697	0.089801	1.04672
Mouse	-0.028833	1	0
Mpg	-0.173635	0.388457	0.410657
Mplkip	-0.304403	0.785577	0.104811
Mre11a	0.392159	0.100982	0.995756
Msh2	0.468359	0.021779	1.66196
Msh6	0.160643	0.44628	0.350393
Mtbp	0.327957	0.180409	0.743742
Mtf2	0.062491	0.695134	0.157931
Mus81	-0.169984	0.407212	0.390179
Mutyh	-0.156638	0.331536	0.479469
Nabp1	-0.046111	0.937603	0.027981
Nabp2	-0.200006	0.369188	0.432752
Nbn	0.422302	0.040515	1.39238
Neil1	-0.152848	0.737242	0.13239
Neil2	-0.052567	0.996536	0.00150701
Neil3	-0.061069	0.628372	0.201783
Nek1	-0.022051	0.588509	0.230247
Nhej1	-0.252743	0.291796	0.534921
Nrm	0.072346	0.86504	0.0629638
Nthl1	-0.053098	0.835552	0.0780265
Nudt1	-0.12745	0.410763	0.386409
Ogg1	0.371018	0.078402	1.10567
Orc1	-0.140205	0.076523	1.11621
Orc6	0.091531	0.34145	0.466673
Pak3	0.246754	0.104957	0.978989
Palb2	-0.387729	0.195265	0.709376
Park2	0.047692	0.213181	0.671252
Parp1	-0.04729	0.517258	0.286293
Parp2	0.242555	0.202697	0.693153
Parp3	-0.180558	0.436907	0.359611
Parp4	-0.111943	0.549263	0.26022
Paxip1	-0.508572	0.093407	1.02962
PCNA	-0.554451	0.611045	0.213927
Pif1	-0.119098	0.786815	0.104127
Plk1	-0.69384	0.001918	2.71715
PMS1	0.040108	0.871261	0.0598517
Pms2	0.012978	0.999426	0.000249357
Pnkp	-0.275393	0.490984	0.308933
Polb	-0.078196	0.542805	0.265356
Pold1	-0.901478	0.006284	2.20176
Pole	-0.408176	0.097512	1.01094
Polg	0.053046	0.34045	0.467947
Polh	0.173329	0.022197	1.65371
Poli	0.233266	0.238474	0.622559
Polk	-0.185055	0.807527	0.0928429
Poll	-0.095262	0.510948	0.291623
Polm	0.015852	0.879351	0.0558377
Poln	-0.284329	0.320857	0.493688
Polq	-0.015814	0.594023	0.226197
Pot1a	-0.288137	0.277038	0.557461
Ppp1ca	-0.423707	0.087347	1.05875
Ppp1cb	0.362962	0.391655	0.407096
Ppp1cc	-0.395068	0.083271	1.07951
Prkdc	0.202784	0.489748	0.310027
Prmt1	0.027895	0.887201	0.051978
Prmt2	-0.126908	0.407212	0.390179
Prmt3	0.190472	0.240809	0.618327
Prmt5	0.212404	0.644408	0.190839
Prmt6	0.387605	0.083939	1.07604
Prokr1	-0.089417	0.828693	0.0816063
Prpf19	-0.097495	0.109898	0.95901
Rad1	0.180058	0.109898	0.95901
Rad17	0.280816	0.232329	0.633897
Rad18	0.148376	0.636387	0.196279
Rad21	-0.808714	0.158956	0.798723
Rad23a	0.246166	0.822899	0.0846535
Rad23b	0.154114	0.191301	0.718283
Rad50	0.516322	0.056315	1.24938
Rad51	-0.324219	0.68449	0.164633
Rad51ap1	-0.13924	0.952045	0.0213425
Rad51b	-0.078043	0.989836	0.00443676
Rad51c	-0.033147	0.276173	0.558819
Rad51d	0.076766	0.184196	0.73472
Rad52	0.185967	0.100982	0.995756
Rad54b	-0.592516	0.221864	0.653913
Rad54l	0.119171	0.837815	0.0768519
Rad9a	-0.325971	0.144242	0.840908
Rad9b	-0.298588	0.335478	0.474336
Rb1	-0.166677	0.479915	0.318836
Rbbp8	-0.315194	0.52941	0.276208
Rbx1	-0.086354	0.721561	0.141727
Rdm1	-0.476776	0.006416	2.19274
Recql	0.158892	0.785577	0.104811
Recql4	0.106003	0.356686	0.447714
Recql5	-0.464618	0.35258	0.452742
Rev1	0.186386	0.198616	0.701986
Rev3l	0.347657	0.43342	0.363091
Rexo2	0.265966	0.083939	1.07604
Rfc1	-0.324954	0.158391	0.800269
Rfc2	0.08208	0.80392	0.0947872
Rif1	-0.116353	0.689816	0.161267
Rint1	-0.5536	0.004756	2.32276
Rmi1	-0.091847	0.897586	0.0469239
Rnaseh1	0.455178	0.037062	1.43107
Rnaseh2a	0.600136	0.005165	2.28693
Rnf168	-0.152089	0.351559	0.454002
Rnf4	-0.872709	0.001252	2.9024
Rpa1	-1.26677	0.003288	2.48307
Rpa2	-0.426174	0.04542	1.34275
Rrm1	-1.45815	0.01276	1.89415
Rrm2	-0.779699	0.002569	2.59024
Rrm2b	0.210424	0.34648	0.460322
Rtel1	0.411177	0.005918	2.22783
Ruvbl1	-1.17077	0.004652	2.33236
Setmar	0.306246	0.656445	0.182802
Setx	-0.065119	0.991436	0.00373532
Sfr1	0.07709	0.263432	0.579331
Shfm1	-0.746961	0.041953	1.37724
Shprh	-0.100171	0.43342	0.363091
Sirt1	-0.35552	0.097512	1.01094
Sirt6	-0.170691	0.060245	1.22008
Slx1b	-0.464192	0.121719	0.914642
Slx4	0.161248	0.126353	0.898414
Smarcc2	0.11526	0.158391	0.800269
Smc1a	-0.567043	0.593796	0.226363
Smc5	-0.029584	0.486049	0.31332
Smc6	-0.207247	0.837815	0.0768519
Smg1	0.303631	0.062558	1.20372
Smug1	0.061957	0.472603	0.325504
Snw1	-0.311291	0.210346	0.677066
Spo11	0.156003	0.147413	0.831464
Sprtn	-0.033516	0.843419	0.0739566
Stag1	-0.075005	0.878353	0.0563309
Sumo1	-0.118893	0.785576	0.104812
Sumo2	-0.292888	0.571407	0.243054
Suv39h1	0.036798	0.142677	0.845646
Suv39h2	-0.009968	0.307609	0.512001
Suv420h2	-0.143779	0.815858	0.0883854
Swi5	-0.18069	0.523599	0.281001
Tcof1	-0.069495	0.473918	0.324297
Tdg	0.233912	0.660457	0.180155
Tdp1	-0.184626	0.454571	0.342398
Tdp2	0.085489	0.724185	0.14015
Tdrd1	-0.278219	0.691146	0.16043
Telo2	-0.142895	0.815858	0.0883854
Terf1	0.555807	0.058744	1.23104
Terf2	-0.193206	0.230812	0.636742
Tert	-0.09202	0.916023	0.0380936
Thoc1	-0.445425	0.027047	1.56788
Ticrr	0.001454	0.568788	0.24505
Tinf2	-0.661583	0.0379	1.42136
Tlk1	0.05131	0.765386	0.116119
Tnks	-0.217808	0.134561	0.871081
Tnks2	-0.133895	0.175455	0.755834
Top1	0.254241	0.011182	1.95148
Top2a	-1.20764	0.04806	1.31822
Top2b	-0.014723	0.794198	0.100071
Top3a	-0.11252	0.312296	0.505434
Top3b	-0.181755	0.876345	0.0573249
Trex1	0.090306	0.386286	0.413091
Trex2	-0.076905	0.227051	0.643877
Trim28	0.968897	0.004998	2.3012
Trp53	-0.203595	0.554448	0.256139
Trp53bp1	-0.295469	0.096755	1.01433
Uba2	-0.435278	0.121719	0.914642
Ube2a	-0.007106	0.703093	0.152987
Ube2b	0.023833	0.318771	0.496521
Ube2n	0.150154	0.476796	0.321667
Ube2v2	0.146469	0.560952	0.251074
Ubr5	-0.119558	0.547969	0.261244
Ung	-0.388914	0.227799	0.642448
Usp11	0.238991	0.109479	0.960669
Uvssa	-0.231256	0.722873	0.140938
Wee1	-0.676297	0.007141	2.14624
Wrn	0.381416	0.265945	0.575208
Xab2	-0.150712	0.339451	0.469223
Xpa	-0.246944	0.557047	0.254108
Xrcc1	0.040541	0.895734	0.0478209
Xrcc2	-0.366414	0.106993	0.970645
Xrcc3	0.08318	0.058251	1.2347
Xrcc4	-0.058293	0.566172	0.247052
Xrcc5	-0.214224	0.51979	0.284172
Xrcc6	-0.045643	0.179161	0.746757
Zfp516	-0.084428	0.607056	0.216771

## Sheet: Membrane-Polq
Gene	Log2	p-value	-LOG10 pValue		Color Code		Random Sample	Log2 Threshold
1110007C09Rik	-0.777685	0.001249	2.90344		Signficant		0.01% Percentile	-1.085
1600002K03Rik	-0.400902	0.322886	0.490951		Not Significant		99.99% Percentile	1.784
1810011H11Rik	0.008717	0.184891	0.733084
1810055G02Rik	0.043233	0.109958	0.958773
2310067B10Rik	-0.29454	0.044324	1.35336
2410089E03Rik	-0.192589	0.082965	1.08111
3110002H16Rik	-0.669697	0.001579	2.80162		Multiple Sample Correction
3110079O15Rik	-0.36789	0.001429	2.84497		Method: Two-stage linear step-up procedure of Benjamini, Krieger and Yekutieli
4632428N05Rik	0.116487	0.654135	0.184333		Q: 3%
4933426M11Rik	0.538606	0.749322	0.125332		Estimated number of true null hypotheses: 873
4933434E20Rik	-0.010088	0.090603	1.04286		Threshold: P values less than 0.002936 are "discoveries"
5330417C22Rik	0.039307	0.617111	0.209637
5730508B09Rik	-0.303037	0.035518	1.44955
6430571L13Rik	-0.587933	0.005442	2.26424
8430419L09Rik	0.126889	0.977877	0.00971577
9130011E15Rik	-0.782846	0.028284	1.54846
9330182L06Rik	-0.757728	0.003766	2.42412
A430105I19Rik	-0.180253	0.249486	0.602954
Abcc10	-0.303084	0.022382	1.6501
Abcc6	-0.240968	0.030536	1.51519
Abcg4	-0.34309	0.066209	1.17908
Abhd12	0.110965	0.207907	0.682131
Acbd4	-0.005665	0.122111	0.913245
Ackr2	-0.181451	0.096711	1.01452
AF529169	-0.750959	0.038266	1.41719
Agpat4	0.162054	0.328261	0.483781
AI317395	-0.895007	0.008008	2.09648
Aig1	-1.39212	6e-06	5.22185
Alg10b	-0.059037	0.317571	0.498159
Alkbh5	-0.217729	0.415996	0.380911
Alox5ap	0.061921	0.333696	0.476649
Amica1	-0.407985	0.029768	1.52625
Amigo1	-0.184182	0.551422	0.258516
Amigo2	0.419406	0.991476	0.00371779
Ankle2	-0.052311	0.152732	0.81607
Ano6	0.324693	0.927742	0.0325728
Ano7	-0.109058	0.024855	1.60459
Ano9	0.229026	0.784402	0.105461
Antxr1	-0.491925	0.012653	1.89781
Aqp3	0.362746	0.676359	0.169823
Aqp8	-0.264755	0.02359	1.62727
Arl6ip6	-0.563179	0.012303	1.90999
Armcx1	-0.487151	0.029017	1.53735
Armcx2	-0.148104	0.143826	0.842163
Armcx3	-1.0066	0.009806	2.00851
Armcx6	-0.609726	0.001528	2.81588
Arsk	0.025243	0.573107	0.241764
Asic1	-0.059542	0.056277	1.24967
Atp11b	-0.372475	0.069308	1.15922
Atp11c	0.191072	0.927742	0.0325728
Atp13a2	-0.964491	0.000365	3.43771
Atp1a4	0.040868	0.763509	0.117186
Atp1b1	-0.141401	0.105385	0.977221
Atp1b2	-0.023235	0.026179	1.58205
Atp1b3	-0.498239	0.041198	1.38512
Atp2b1	-0.121233	0.030536	1.51519
Atp2b4	0.018003	0.015787	1.8017
Atp6ap2	-0.589532	0.014538	1.8375
Atp8b3	-0.29257	0.02123	1.67305
Atp8b4	-0.359674	0.182121	0.73964
Atp9a	-0.123993	0.200269	0.698386
Atrn	0.110103	0.467938	0.329812
AU022252	0.129895	0.409743	0.387488
B3gnt2	0.354494	0.727728	0.138031
B3gnt4	-0.658141	0.016672	1.77801
B3gnt5	-0.542311	0.011963	1.92216
B4galt7	-0.127248	0.069308	1.15922
Bag3	0.617361	0.200269	0.698386
Bai2	0.447986	0.339191	0.469556
Bambi	-0.913376	0.049993	1.30109
BC003331	-0.50712	0.025509	1.59331
BC003965	0.156544	0.551422	0.258516
BC017643	-0.070328	0.391322	0.407466
BC023829	-0.372358	0.054969	1.25988
BC027231	-0.685344	0.03733	1.42794
Bcam	-0.011004	0.227982	0.642099
Bcar3	-0.51495	0.020131	1.69613
Best2	-0.786977	0.008738	2.05859
Blcap	-1.18987	6.3e-05	4.20066
Bri3	0.034395	0.185644	0.731319
Bricd5	-0.513078	0.146747	0.833431
Btn1a1	-1.17408	0.002266	2.64474
Btn2a2	-1.00486	0.031321	1.50416
Btnl9	-1.5933	2.8e-05	4.55284
C1qtnf6	-0.415577	0.003429	2.46483
C330027C09Rik	-0.362141	0.129917	0.886334
C3ar1	-0.10315	0.171867	0.764808
C78339	-0.616204	0.007777	2.10919
Cabp1	-0.727507	0.003885	2.41061
Cabp2	-0.019123	0.20406	0.690242
Cabp5	-0.26629	0.063229	1.19908
Cacna2d4	-0.239592	0.067743	1.16914
Cadm2	0.115689	0.117124	0.931354
Camsap2	-0.341267	0.107651	0.967982
Carns1	0.42369	0.817943	0.087277
Casc4	-0.059552	0.631902	0.19935
Casd1	-0.04114	0.373416	0.427807
Catsper1	-0.593079	0.069308	1.15922
Catsper3	-0.385977	0.075877	1.11989
Catsperd	0.021996	0.502	0.299296
Catsperg1	0.505614	0.867247	0.0618572
Catsperg2	0.404372	0.223854	0.650035
Ccdc108	-1.14571	0.000167	3.77728
Ccdc109b	-0.424742	0.058975	1.22933
Ccdc114	-0.074427	0.21181	0.674054
Ccdc141	-0.057012	0.178651	0.747995
Ccdc159	-0.145977	0.245069	0.610712
Ccdc167	0.14394	0.639309	0.194289
Ccdc25	0.503111	0.654135	0.184333
Ccdc55	-0.279707	0.307124	0.512686
Ccr10	-0.802609	0.004134	2.38363
Ccr2	-0.621021	0.114694	0.940459
Ccr4	-0.397799	0.006913	2.16033
Ccr6	0.378423	0.461266	0.336049
Ccr7	-0.575037	0.01536	1.81361
Ccrl2	-0.226858	0.022382	1.6501
Cd101	0.198707	0.791248	0.101687
Cd151	-0.086701	0.481425	0.317471
Cd164l2	-0.646874	0.028284	1.54846
Cd22	-0.298291	0.074187	1.12967
Cd226	-0.301243	0.074187	1.12967
Cd276	0.059633	0.609732	0.214861
Cd300a	0.37588	0.878554	0.0562315
Cd34	0.519717	0.691132	0.160439
Cd37	-1.09795	0.010091	1.99607
Cd47	-0.052575	0.28206	0.549658
Cd53	0.375133	0.631902	0.19935
Cd69	0.219148	0.286952	0.542191
Cd7	0.339061	0.544254	0.264198
Cd72	0.621812	0.668957	0.174602
Cd79b	-0.150487	0.069308	1.15922
Cd82	-1.0065	0.005609	2.25111
Cd83	-0.214843	0.192848	0.714785
Cd84	0.254929	0.884036	0.05353
Cd96	-0.013605	0.149716	0.824732
Cd99l2	0.097419	0.397406	0.400766
Cdcp1	-0.234177	0.079354	1.10043
Cdh15	0.16944	0.770529	0.113211
Cdh17	-0.345398	0.018083	1.74273
Cdh18	-0.711458	0.00712	2.14752
Cdh19	0.494839	0.595022	0.225467
Cdh24	0.193746	0.639309	0.194289
Cdh26	-0.210698	0.185644	0.731319
Cdh8	-0.970478	0.056277	1.24967
Cdhr1	-0.386057	0.00528	2.27737
Cdhr2	-0.318999	0.002928	2.53343
Cdhr4	0.037774	0.103158	0.986497
Cdon	-0.115862	0.054969	1.25988
Ceacam19	0.285602	0.44155	0.35502
Celsr1	0.202833	0.200269	0.698386
Celsr2	-0.392051	0.002496	2.60276
Celsr3	0.049449	0.227982	0.642099
Cep120	-0.67355	0.064705	1.18906
Chst11	-0.222566	0.075877	1.11989
Chst2	-0.595657	0.014538	1.8375
Chst3	-0.564421	0.001019	2.99183
Cklf	-0.122473	0.158912	0.798843
Clca2	0.312443	0.639309	0.194289
Clcn4-2	-0.237124	0.006913	2.16033
Clcnka	-0.079192	0.152732	0.81607
Cldn11	-0.863433	0.00234	2.63078
Cldn12	0.31706	0.763509	0.117186
Cldn15	-0.425614	0.056277	1.24967
Cldn23	0.053619	0.356036	0.448506
Cldn25	0.45693	0.889401	0.0509024
Cldn6	-0.054936	0.830824	0.080491
Cldn7	0.293623	0.966041	0.0150044
Cldn9	-0.450905	0.066209	1.17908
Cldnd2	-0.01678	0.152732	0.81607
Clec4n	0.237561	0.312317	0.505404
Clic4	-0.101624	0.143826	0.842163
Clip4	0.143917	0.668957	0.174602
Clptm1l	0.700647	0.727728	0.138031
Clstn1	-0.107692	0.397406	0.400766
Clstn3	-0.381043	0.063229	1.19908
Cmtm2b	-0.809448	0.005609	2.25111
Cmtm4	0.403106	0.409743	0.387488
Cmtm6	-0.568987	0.000218	3.66154
Cmtr2	-0.831384	0.000194	3.7122
Cnep1r1	-0.608711	0.020674	1.68458
Cnga3	0.084732	0.086713	1.06192
Cnih3	-0.313334	0.146747	0.833431
Cnnm2	0.234814	0.461266	0.336049
Cnnm3	-1.04184	0.011963	1.92216
Cnppd1	-0.592421	0.005609	2.25111
Cnst	-0.033353	0.063229	1.19908
Cntnap1	-0.010756	0.069308	1.15922
Cntnap4	0.390883	0.855504	0.067778
Col23a1	-0.589338	0.032123	1.49318
Cr2	0.421607	0.937187	0.0281737
Creld1	-0.706724	0.067743	1.16914
Crlf1	-0.293274	0.033783	1.4713
Cspg5	-0.180686	0.30199	0.520007
Ctage5	-0.174448	0.046521	1.33235
Ctxn1	0.082116	0.385295	0.414207
Cxcr2	-0.661053	0.016224	1.78984
Cyb561a3	0.398998	0.691132	0.160439
Cyb561d1	-0.63519	0.149716	0.824732
Cyb561d2	-0.214601	0.018083	1.74273
Cyhr1	-0.39737	0.122111	0.913245
D11Wsu47e	0.122202	0.312317	0.505404
D330045A20Rik	0.19288	0.742163	0.129501
Dcbld1	-0.408359	0.046521	1.33235
Dcbld2	0.18281	0.350361	0.455484
Dchs1	-0.301041	0.04326	1.36391
Dennd4c	0.738977	0.777494	0.109303
Dennd5b	-0.185441	0.296917	0.527365
Dexi	-0.389292	0.020131	1.69613
Dgcr2	0	9.4e-05	4.02687
Dhx36	-0.368109	0.004396	2.35694
Dirc2	0.343807	0.72046	0.14239
Disp2	-0.362703	0.051199	1.29074
Dlk1	-0.4491	0.00312	2.50585
Dlk2	-0.649171	0.007777	2.10919
Dpf1	-0.094091	0.025509	1.59331
Dpy19l1	-0.524444	0.02123	1.67305
Dpy19l3	-0.482206	0.002661	2.57496
Dpy19l4	0.145492	0.124669	0.904242
Dram2	-0.443073	0.04326	1.36391
Dsc2	-0.490044	0.034641	1.46041
Dsg1a	-0.386657	0.515931	0.287408
Dsg1b	-0.153655	0.373416	0.427807
Dsg2	-0.150522	0.272455	0.564705
Duoxa1	-0.309638	0.032123	1.49318
Efcab14	-0.30502	0.207907	0.682131
Efna3	-0.295396	0.307124	0.512686
Efna4	-0.719641	0.007552	2.12194
Elfn1	-0.202246	0.069308	1.15922
Elp6	0.437215	0.81138	0.0907757
Emc10	-0.35457	0.008995	2.046
Emd	0.480557	0.654135	0.184333
Endod1	-0.225898	0.155797	0.807441
Eng	-0.905857	0.003885	2.41061
Enho	-0.456884	0.02359	1.62727
Entpd1	0.25124	0.258496	0.587546
Entpd8	-1.00574	0.008245	2.08381
Eogt	0.5885	0.899763	0.0458719
Ephx3	0.452792	0.168553	0.773264
Ermard	0.342956	0.328261	0.483781
Esam	-0.061142	0.20406	0.690242
Esyt2	0.778434	0.124669	0.904242
Eva1b	-0.259417	0.066209	1.17908
Evi2a	-0.393159	0.002577	2.58889
F2rl1	-0.440771	0.122111	0.913245
F2rl3	-0.660684	0.020131	1.69613
Fads6	-0.380549	0.454643	0.342329
Fam105a	-0.104514	0.119596	0.922283
Fam109a	-0.40612	0.02359	1.62727
Fam134a	0.120103	0.609732	0.214861
Fam134c	-0.347056	0.02123	1.67305
Fam155a	-0.620954	0.038266	1.41719
Fam171a1	-0.704275	0.042218	1.3745
Fam173a	0.25917	0.990393	0.00419244
Fam173b	-0.822867	0.022979	1.63867
Fam174a	-0.355308	0.092602	1.03338
Fam189b	-0.696541	0.004008	2.39707
Fam19a2	-0.17112	0.020674	1.68458
Fam209	0.361538	0.609732	0.214861
Fam210b	-0.233805	0.117124	0.931354
Fam26e	-0.998873	0.000488	3.31158
Fam57a	-0.566991	0.001011	2.99525
Fam65a	0.242367	0.855504	0.067778
Fam69a	-0.968575	9.4e-05	4.02687
Fam69b	-0.568578	0.042218	1.3745
Fam73a	-0.459268	0.019083	1.71935
Fam73b	-0.321055	0.397406	0.400766
Fam98b	-0.679963	0.017131	1.76622
Faxc	-0.426413	0.232167	0.6342
Fer1l6	0.330134	0.595022	0.225467
Fgf6	-0.86433	0.001528	2.81588
Fitm1	0.18783	0.551422	0.258516
Flrt1	0.181153	0.522956	0.281535
Fndc4	-0.386251	0.029017	1.53735
Fndc5	-0.167231	0.086713	1.06192
Focad	-0.399791	0.002837	2.54714
Fryl	-0.000679	0.17525	0.756342
Fuca2	0.182302	0.683752	0.165101
Fut4	-0.722933	0.107651	0.967982
Fxyd7	-0.635175	0.016224	1.78984
Fzd2	-0.226024	0.103158	0.986497
Fzd4	-0.070265	0.258496	0.587546
Fzd5	-0.278034	0.004396	2.35694
Fzd9	-0.31315	0.28206	0.549658
Gal3st4	-0.520033	0.069308	1.15922
Galnt18	0.345772	0.481425	0.317471
Galnt7	-0.103042	0.23641	0.626334
Galr2	0.482309	0.422304	0.374375
Gbp2	-0.768903	0.000187	3.72816
Gcnt2	0.396325	0.631902	0.19935
Gdap1	-0.90041	0.020674	1.68458
Gdpd1	0.553539	0.668957	0.174602
Gdpd3	-0.161519	0.162075	0.790284
Gdpd4	-0.397146	0.185644	0.731319
Gdpd5	-0.190583	0.168553	0.773264
Gfra3	0.097365	0.855504	0.067778
Ggt7	-0.628883	0.012303	1.90999
Ginm1	-0.038657	0.200269	0.698386
Gipr	0.256324	0.573107	0.241764
Gjc1	0.226423	0.837135	0.0772045
Gjc3	-1.12228	0.029768	1.52625
Gjd3	0.166684	0.307124	0.512686
Glt8d2	-1.04688	0.001925	2.71557
Gm4980	-0.261716	0.333696	0.476649
Gm7120	-0.022015	0.558621	0.252883
Golm1	-0.625019	0.027566	1.55963
Gp1bb	-0.62907	0.409743	0.387488
Gp5	0.119774	0.339191	0.469556
Gpatch2l	-0.569653	0.158912	0.798843
Gpbar1	0.230055	0.403546	0.394107
Gper1	-0.351569	0.032944	1.48222
Gpr114	-0.582607	0.00578	2.23807
Gpr124	-0.04063	0.013379	1.87358
Gpr125	-0.052775	0.367563	0.434668
Gpr133	0.066393	0.016224	1.78984
Gpr135	0.084774	0.178651	0.747995
Gpr137	-0.685182	0.003766	2.42412
Gpr137c	-0.615183	0.056277	1.24967
Gpr146	-0.140881	0.001989	2.70137
Gpr153	-0.899429	0.033783	1.4713
Gpr156	-0.298478	0.092602	1.03338
Gpr160	-0.441032	0.024855	1.60459
Gpr161	-0.439453	0.041198	1.38512
Gpr162	-0.360911	0.0402	1.39577
Gpr180	-0.421657	0.522956	0.281535
Gpr182	0.117912	0.884036	0.05353
Gpr19	0.053277	0.522956	0.281535
Gpr3	-0.70997	0.379326	0.420987
Gpr35	0.300925	0.515931	0.287408
Gpr45	-0.517501	0.015191	1.81841
Gpr56	-0.038264	0.322886	0.490951
Gpr63	-1.11527	0.000161	3.79317
Gpr65	-0.377841	0.001249	2.90344
Gpr75	0.329658	0.356036	0.448506
Gpr84	-0.514724	0.049993	1.30109
Gpr97	-0.203935	0.090603	1.04286
Gramd1a	-0.361925	0.185644	0.731319
Gramd2	-0.636631	0.066209	1.17908
Grina	-0.083017	0.165289	0.781756
Grpr	0.210411	0.075877	1.11989
Gtdc1	-0.163053	0.122111	0.913245
Gtpbp1	-0.00592	0.249486	0.602954
Gtse1	-1.18373	0.000454	3.34294
Hapln4	-0.015325	0.215768	0.666013
Has1	-0.349275	0.010091	1.99607
Havcr2	-0.041157	0.448071	0.348653
Hbb-y	0.071004	0.258496	0.587546
Hbegf	-0.101764	0.077599	1.11014
Hcn3	0.000726	0.312317	0.505404
Hdgfrp3	0.97745	0.149716	0.824732
Heatr5a	-0.572944	0.070903	1.14934
Hepacam2	0.456629	0.968677	0.013821
Hfe2	-0.318596	0.021799	1.66156
Hiatl1	0.371672	0.791248	0.101687
Hip1r	-0.335757	0.28206	0.549658
Hspb7	-0.156008	0.356036	0.448506
Htr3b	-0.804212	0.006711	2.17321
I830077J02Rik	-0.760692	0.029017	1.53735
Icam2	0.291198	0.114694	0.940459
Icam4	0.011175	0.328261	0.483781
Ifitm2	-1.21295	0.02123	1.67305
Ifrd1	-0.51487	0.000438	3.35853
Ift140	0.201301	0.409743	0.387488
Igdcc3	-0.20597	0.155797	0.807441
Igdcc4	-0.353542	0.002748	2.56098
Igfbp7	-0.186409	0.215768	0.666013
Igflr1	0.564887	0.409743	0.387488
Igsf1	-0.130401	0.196531	0.706569
Igsf3	-0.509048	0.001019	2.99183
Igsf9	0.008443	0.025509	1.59331
Il13ra1	-0.630909	0.018083	1.74273
Il17ra	-0.459432	0.107651	0.967982
Il17rb	0.323673	0.698496	0.155836
Il17rc	-0.242878	0.013011	1.88569
Il17re	0.167143	0.909619	0.0411405
Il18r1	-1.51298	1.2e-05	4.92082
Il18rap	-0.772504	0.013011	1.88569
Il1rap	0.050332	0.033783	1.4713
Il1rl1	-0.826196	0.001336	2.87419
Il20ra	-0.7961	0.001688	2.77263
Il20rb	-0.105312	0.207907	0.682131
Il27ra	-0.382544	0.009806	2.00851
Il4ra	-0.470283	0.122111	0.913245
Ildr2	-0.297927	0.010683	1.97131
Ilvbl	-1.33757	0.000379	3.42136
Impad1	-0.681732	0.022382	1.6501
Impg2	-0.821036	0.014538	1.8375
Ino80c	0.209033	0.522956	0.281535
Ints5	-0.97379	0.000408	3.38934
Iqgap1	0.547905	0.617111	0.209637
Irgq	-0.483364	0.019083	1.71935
Itfg1	0.211142	0.691132	0.160439
Itfg3	-0.515404	0.066209	1.17908
Itga10	-0.642224	0.010091	1.99607
Itga7	0.264551	0.668957	0.174602
Itgae	0.128153	0.219783	0.658006
Itgam	-0.096266	0.328261	0.483781
Itgax	-0.269977	0.030536	1.51519
Itm2c	-0.53748	0.01536	1.81361
Itpripl2	-0.018916	0.227982	0.642099
Izumo1	0.056905	0.889401	0.0509024
Izumo4	-0.316672	0.041198	1.38512
Jakmip3	0.301991	0.872956	0.0590076
Jam3	0.618595	0.943653	0.0251877
Kcnc3	0.622867	0.296917	0.527365
Kcnd1	-0.125186	0.063229	1.19908
Kcne3	-0.0139	0.422304	0.374375
Kcnj15	0.35074	0.454643	0.342329
Kcnj4	-0.492144	0.01163	1.93442
Kcnk5	-0.178466	0.016672	1.77801
Kcnq4	-0.989999	0.029017	1.53735
Kcnq5	-0.151193	0.307124	0.512686
Kcns1	-0.041461	0.515931	0.287408
Kirrel	0.589173	0.277228	0.557163
Kirrel2	-0.3043	0.223854	0.650035
Kiss1r	-0.615959	0.000352	3.45346
Klrc1	0.359985	0.985045	0.00654393
Klrg1	0.005413	0.849479	0.0708474
Klrg2	-0.313585	0.403546	0.394107
Kremen1	-0.335942	0.013379	1.87358
Kremen2	0.246441	0.99858	0.000617136
Krtcap3	-0.696769	0.003885	2.41061
Lag3	-0.37661	0.054969	1.25988
Lancl1	-0.924421	0.000194	3.7122
Laptm4b	-0.358879	0.069308	1.15922
Ldlrad3	-0.64658	0.063229	1.19908
Lemd2	-1.11401	0.012653	1.89781
Lemd3	-0.118805	0.207907	0.682131
Lepr	-0.108002	0.495098	0.305309
Lhfpl2	-0.288386	0.192848	0.714785
Limd1	-0.091292	0.258496	0.587546
Lingo1	-0.858193	0.005442	2.26424
Lingo3	0.327489	0.81138	0.0907757
Llph	-2.12206	1e-06	6
Lmbr1	-0.511446	0.017131	1.76622
Lmbrd1	-0.189498	0.317571	0.498159
Lmbrd2	-0.755729	0.086713	1.06192
Lnp	-1.0416	0.016672	1.77801
Lpar5	0.193369	0.454643	0.342329
Lpar6	-0.331414	0.127271	0.895271
Lpcat2	-0.056048	0.515931	0.287408
Lrch1	-0.294297	0.028284	1.54846
Lrch3	-0.465031	0.006324	2.19901
Lrfn3	-1.26808	0.003023	2.51956
Lrfn4	-0.049395	0.152732	0.81607
Lrig1	-0.539068	0.155797	0.807441
Lrig2	0.333789	0.749322	0.125332
Lrig3	0.264496	0.943653	0.0251877
Lrit3	-0.133502	0.291905	0.534758
Lrrc25	-0.026964	0.094638	1.02393
Lrrc32	-0.029419	0.44155	0.35502
Lrrc4b	-0.488119	0.021799	1.66156
Lrrc8d	0.367508	0.661548	0.179439
Lrrc8e	0.047838	0.573107	0.241764
Lrrn2	-0.717986	0.00528	2.27737
Lrrtm4	0.339976	0.909619	0.0411405
Lrtm2	0.277424	0.617111	0.209637
Lsmem1	0.113935	0.884036	0.05353
Ltb4r1	-0.175308	0.385295	0.414207
Ltb4r2	-0.431059	0.012303	1.90999
Ly6g5c	-0.172182	0.373416	0.427807
Ly6g6c	0.156065	0.467938	0.329812
Lypd3	0.262392	0.422304	0.374375
Lysmd4	-0.308605	0.356036	0.448506
Manbal	-0.003339	0.23641	0.626334
Mansc1	-0.150914	0.322886	0.490951
Mapk12	-0.38718	0.026179	1.58205
Marveld1	-0.009375	0.007552	2.12194
Mboat1	-0.205366	0.114694	0.940459
Mboat7	0.347959	0.734963	0.133735
Mc1r	-0.393838	0.168553	0.773264
Mcam	-0.748505	0.002194	2.65876
Mdm1	-0.596666	0.020674	1.68458
Megf8	0.764677	0.435082	0.361429
Megf9	-0.293343	0.022979	1.63867
Mest	-0.54713	0.084822	1.07149
Mettl15	-0.381535	0.027566	1.55963
Mettl21a	-0.122296	0.114694	0.940459
Mettl25	-0.921032	0.001429	2.84497
Mfap3l	-0.053483	0.286952	0.542191
Mfrp	-1.19004	0.009529	2.02095
Mfsd1	-0.263377	0.207907	0.682131
Mfsd10	-0.143713	0.013011	1.88569
Mfsd12	-0.050255	0.075877	1.11989
Mfsd2b	0.607378	0.162075	0.790284
Mfsd3	0.206553	0.973542	0.0116453
Mfsd4	-0.743143	0.010383	1.98368
Mfsd6	-0.828728	0.01536	1.81361
Mfsd7b	-0.369813	0.070903	1.14934
Mfsd7c	-0.249363	0.053686	1.27014
Mfsd9	-0.144899	0.143826	0.842163
Mga	0.127817	0.537119	0.269929
Mgat3	-0.133168	0.415996	0.380911
Mgat5	-0.166594	0.042218	1.3745
Mgat5b	0.352358	0.81138	0.0907757
Mip	0.352284	0.461266	0.336049
Mospd1	-0.953868	0.003429	2.46483
Mospd3	-0.360217	0.140952	0.850929
Mouse	0.394168	1	0
Mpz	-0.100457	0.158912	0.798843
Mpzl1	0.093159	0.054969	1.25988
Mpzl3	-0.557005	0.024855	1.60459
Mrgprb1	0.243011	0.668957	0.174602
Mrgprf	-0.052452	0.661548	0.179439
Mrgprx2	0.015669	0.454643	0.342329
Ms4a3	0.11829	0.215768	0.666013
Ms4a6d	-0.37142	0.227982	0.642099
Muc15	0.15819	0.196531	0.706569
Mxra8	0.406346	0.993369	0.0028894
Myadm	-0.021968	0.135343	0.868564
N4bp2l2	-0.042567	0.146747	0.833431
Ncam2	0.175033	0.467938	0.329812
Nceh1	-0.130154	0.092602	1.03338
Ncr1	-0.524582	0.014142	1.84949
Ndfip1	0.183253	0.409743	0.387488
Ndrg2	-0.011583	0.502	0.299296
Ndrg3	-0.126413	0.060365	1.21921
Neto2	-0.714908	0.112305	0.949601
Nfasc	0.148849	0.422304	0.374375
Ninj1	-0.560895	0.178651	0.747995
Ninj2	-0.072361	0.086713	1.06192
Nipa1	-0.264763	0.006515	2.18609
Nipa2	0.126702	0.307124	0.512686
Nipal3	0.030064	0.668957	0.174602
Nkg7	0.322796	0.742163	0.129501
Nkpd1	0.009345	0.041198	1.38512
Nlgn2	-0.190371	0.048811	1.31148
Nlgn3	0.488797	0.639309	0.194289
Nlrp6	0.040357	0.175233	0.756384
Npdc1	-0.341478	0.01536	1.81361
Nrm	-0.297353	0.069308	1.15922
Nsun3	-0.023297	0.595022	0.225467
Nt5dc1	-0.6629	0.018083	1.74273
Oit1	0.475045	0.973542	0.0116453
Olfr11	-0.688058	0.019083	1.71935
Olfr155	-0.208058	0.010091	1.99607
Olfr156	-0.488403	0.096711	1.01452
Olfr159	-0.927051	0.014142	1.84949
Olfr160	-0.411399	0.072529	1.13949
Olfr211	-0.651412	0.029017	1.53735
Olfr224	0.212928	0.81138	0.0907757
Olfr301	-0.028896	0.155797	0.807441
Olfr322	-0.8138	0.000304	3.51713
Olfr325	-0.396215	0.033783	1.4713
Olfr328	0.037268	0.791248	0.101687
Olfr330	-0.297595	0.291905	0.534758
Olfr331	-0.116786	0.587695	0.230848
Olfr402	0.169267	0.830824	0.080491
Olfr520	0.008935	0.054969	1.25988
Olfr68	-0.445754	0.002194	2.65876
Olfr701	0.018781	0.705841	0.151293
Olfr935	-0.354924	0.029017	1.53735
Opn1sw	-0.483253	0.032123	1.49318
Opn3	0.531448	0.950759	0.0219296
Orai1	-0.743862	0.002194	2.65876
Orai2	-1.00472	0.000524	3.28067
Orai3	-0.281633	0.01536	1.81361
Oscar	-0.364947	0.035518	1.44955
Otof	-0.675762	0.013756	1.86151
Otop2	-0.487768	0.069308	1.15922
P2rx5	-0.162804	0.249486	0.602954
P2rx6	-0.145456	0.041198	1.38512
Pan3	0.351769	0.756439	0.121226
Panx2	-0.203718	0.04326	1.36391
Panx3	0.140837	0.872956	0.0590076
Paqr4	0.243203	0.698496	0.155836
Paqr6	-0.428072	0.008995	2.046
Parp11	-0.3944	0.124669	0.904242
Parp16	-1.04992	0.00234	2.63078
Pcdhb1	0.011167	0.373416	0.427807
Pcdhb15	-0.347839	0.155797	0.807441
Pcdhb2	-0.751489	0.010683	1.97131
Pcdhb3	-0.064385	0.339191	0.469556
Pcnx	-0.110091	0.322886	0.490951
Pcnxl3	0.101522	0.192848	0.714785
Pde7b	-0.258076	0.027566	1.55963
Pear1	-0.498953	0.022979	1.63867
Pi16	-0.409049	0.014142	1.84949
Pianp	0.293361	0.935979	0.0287339
Pigq	-0.619604	0.042218	1.3745
Plekhb2	-0.498176	0.04326	1.36391
Plekhm3	-1.02355	0.001168	2.93256
Plvap	-0.524904	0.005442	2.26424
Plxdc1	-0.678926	0.001429	2.84497
Pmm1	-1.32256	0.000379	3.42136
Pnldc1	-0.528805	0.014142	1.84949
Podxl2	-0.046145	0.029768	1.52625
Pom121	-0.179697	0.551422	0.258516
Ppapdc2	-0.219201	0.119596	0.922283
Ppapdc3	-0.260678	0.286952	0.542191
Pqlc3	-0.423903	0.092602	1.03338
Prr7	0.220416	0.454643	0.342329
Prrg1	-0.295064	0.032944	1.48222
Prrg2	-0.589316	0.057613	1.23948
Prrt2	0.041452	0.373416	0.427807
Prrt3	0.374937	0.127271	0.895271
Prrt4	-0.623751	0.01163	1.93442
Ptafr	-0.047449	0.119596	0.922283
Pth2r	-0.762526	6.3e-05	4.20066
Pttg1ip	-0.703404	0.007552	2.12194
Pvrl1	-0.606893	0.014142	1.84949
Pvrl2	0.103627	0.830824	0.080491
Pwwp2a	-0.385058	0.026865	1.57081
Qsox2	-0.832973	0.018577	1.73102
R3hdm2	-0.541197	0.014944	1.82553
Rabgap1l	0.280925	0.448071	0.348653
Ralgapa2	-0.499804	0.046521	1.33235
Reep4	-0.622347	0.000218	3.66154
Rell1	0.005143	0.182121	0.73964
Relt	-0.619657	0.162075	0.790284
Rgs5	-0.18825	0.032123	1.49318
Rgs9bp	0.453812	0.448071	0.348653
Rgsl1	0.1908	0.215768	0.666013
Rhbdd2	0.035777	0.119596	0.922283
Rhbdd3	-0.267561	0.04326	1.36391
Rhbdf1	-0.862799	0.003429	2.46483
Rhbdf2	-0.495624	0.066209	1.17908
Rhbdl1	0.241349	0.36177	0.441567
Rhbdl3	-0.113545	0.286952	0.542191
Rhd	-0.024474	0.223854	0.650035
Rmdn2	0.449904	0.867247	0.0618572
Rnf11	-0.233349	0.168553	0.773264
Rnft2	-0.014044	0.090603	1.04286
Robo3	-0.247751	0.20406	0.690242
Rom1	-0.685768	0.024855	1.60459
Rpap2	-0.834642	0.019083	1.71935
Rprd1b	0.116068	0.654135	0.184333
Rufy2	-0.819973	0.003323	2.47847
S1pr5	0.322973	0.947277	0.023523
safe	-0.116815	0	7
Scarf2	-1.02946	0.005609	2.25111
Scmh1	-0.66588	0.014142	1.84949
Sectm1a	-0.428239	0.138125	0.859728
Sel1l3	-0.812651	0.000951	3.02182
Selk	-1.37756	0.008738	2.05859
Serinc5	-0.22915	0.066209	1.17908
Setd5	0.265081	0.770529	0.113211
Sez6l2	0.389501	0.950759	0.0219296
Sh3tc1	-0.47839	0.009529	2.02095
Shisa4	0.249531	0.474658	0.323619
Sidt2	-0.14	0.038266	1.41719
Siglece	0.008419	0.056277	1.24967
Siglecg	0.560372	0.918951	0.0367076
Sit1	-1.09275	0.001429	2.84497
Slamf1	-0.518592	0.143826	0.842163
Slamf7	-0.140189	0.36177	0.441567
Slc10a3	-0.724931	0.032123	1.49318
Slc10a4	0.278301	0.872956	0.0590076
Slc10a7	0.420392	0.804741	0.0943439
Slc12a9	0.727141	0.837135	0.0772045
Slc15a4	0.12233	0.914352	0.0388866
Slc16a10	-0.036067	0.385295	0.414207
Slc16a13	-0.267051	0.084822	1.07149
Slc16a9	-0.607709	0.034641	1.46041
Slc18b1	0.326941	0.149716	0.824732
Slc22a15	-0.341234	0.705841	0.151293
Slc22a18	-0.043673	0.245069	0.610712
Slc22a23	-1.01132	8.6e-05	4.0655
Slc23a2	-0.520001	0.003766	2.42412
Slc23a3	-0.600239	0.03733	1.42794
Slc24a1	-0.346951	0.495098	0.305309
Slc24a2	-1.26796	0.002266	2.64474
Slc24a3	-0.046985	0.307124	0.512686
Slc26a11	-0.363168	0.020674	1.68458
Slc26a2	-0.712031	0.086713	1.06192
Slc26a6	-1.507	0.001019	2.99183
Slc26a7	0.015854	0.232167	0.6342
Slc29a4	-0.660837	0.038266	1.41719
Slc2a12	-0.523922	0.002055	2.68719
Slc30a10	-0.679735	0.02123	1.67305
Slc34a3	-0.534765	0.000438	3.35853
Slc35a5	-0.252307	0.090603	1.04286
Slc35d2	0.061051	0.537119	0.269929
Slc35d3	0.331	0.580389	0.236281
Slc35e4	0.102588	0.24071	0.618506
Slc35f2	-0.639594	0.027566	1.55963
Slc35f3	-0.199975	0.090603	1.04286
Slc35g1	-0.181754	0.138125	0.859728
Slc35g2	0.261663	0.698496	0.155836
Slc37a1	-0.698642	0.000194	3.7122
Slc37a2	0.328236	0.909619	0.0411405
Slc37a3	-0.50899	0.001989	2.70137
Slc38a1	-0.255274	0.090603	1.04286
Slc38a2	-0.106398	0.020674	1.68458
Slc38a5	0.23723	0.10097	0.995808
Slc38a8	-0.703502	0.032123	1.49318
Slc38a9	-0.186251	0.041198	1.38512
Slc39a11	-0.203615	0.127271	0.895271
Slc39a3	-0.184969	0.079354	1.10043
Slc39a5	-0.09542	0.448071	0.348653
Slc39a8	-0.17837	0.048811	1.31148
Slc3a2	0.484095	0.646721	0.189283
Slc41a1	-0.247983	0.168553	0.773264
Slc41a2	-0.011533	0.763509	0.117186
Slc41a3	-0.414989	0.002577	2.58889
Slc43a1	-0.230257	0.227982	0.642099
Slc43a2	-0.009946	0.481425	0.317471
Slc44a2	-0.181053	0.232167	0.6342
Slc44a5	-0.004338	0.127271	0.895271
Slc45a4	-0.15489	0.149716	0.824732
Slc46a1	-0.06024	0.339191	0.469556
Slc46a3	0.669333	0.530019	0.275709
Slc48a1	0.222151	0.515931	0.287408
Slc4a11	-1.05715	0.015787	1.8017
Slc4a7	-0.266101	0.032944	1.48222
Slc4a8	-0.404114	0.038266	1.41719
Slc52a2	-0.169392	0.129917	0.886334
Slc5a12	-0.578359	0.005609	2.25111
Slc5a5	0.026812	0.609732	0.214861
Slc6a16	0.009818	0.075877	1.11989
Slc6a19	-1.21835	1.6e-05	4.79588
Slc6a20a	0.475184	0.950759	0.0219296
Slc7a6	0.466937	0.072529	1.13949
Slc9a2	-0.950912	0.000828	3.08197
Slc9a5	-0.095907	0.140952	0.850929
Slc9a7	0.057901	0.182121	0.73964
Slc9a8	-0.004921	0.10097	0.995808
Slc9a9	-0.184338	0.683752	0.165101
Slc9b1	0.178956	0.047654	1.3219
Slco1a5	-0.235461	0.272455	0.564705
Slco4a1	0.218635	0.654135	0.184333
Slco4c1	0.265184	0.580389	0.236281
Slco6b1	-0.844392	5.8e-05	4.23657
Slitrk5	0.568774	0.602369	0.220137
Smagp	-1.32549	0.003023	2.51956
Smco2	0.036593	0.397406	0.400766
Smim12	-0.7544	0.024215	1.61592
Smim14	-0.810467	0.001249	2.90344
Smim15	-0.713668	0.001744	2.75845
Smim19	0.163624	0.676359	0.169823
Smim20	-0.202462	0.867247	0.0618572
Smim3	0.363105	0.624501	0.204467
Smim7	-0.47259	0.001429	2.84497
Smim8	-0.22695	0.002194	2.65876
Smtn	-0.528396	0.005609	2.25111
Snx14	-0.038508	0.474658	0.323619
Snx29	-0.984773	0.001925	2.71557
Sorcs1	-0.01614	0.165289	0.781756
Spata9	-0.86146	0.035518	1.44955
Spg11	0.148263	0.196531	0.706569
Sppl3	-0.303593	0.077599	1.11014
Spred1	-0.280987	0.074187	1.12967
Spry4	-0.634742	0.014142	1.84949
Ssmem1	0.501498	0.943653	0.0251877
St6galnac6	-0.211963	0.032944	1.48222
St7	-0.341422	0.021799	1.66156
St7l	0.103333	0.573107	0.241764
St8sia5	0.450519	0.979852	0.00883952
Stau2	-0.320215	0.014142	1.84949
Stmn1	-0.271033	0.031321	1.50416
Suco	-0.435761	0.027566	1.55963
Sult4a1	0.128764	0.551422	0.258516
Susd1	-0.696285	0.001429	2.84497
Susd3	-0.202926	0.022382	1.6501
Svopl	-0.15126	0.135343	0.868564
Synb	0	9.4e-05	4.02687
Syne3	-0.108982	0.379326	0.420987
Syne4	0.037708	0.258496	0.587546
Syngr4	-0.227698	0.385295	0.414207
Sypl2	-0.111242	0.24071	0.618506
Taf1d	-0.329432	0.140952	0.850929
Tango6	0.369926	0.474658	0.323619
Tas1r1	0.039772	0.573107	0.241764
Tas2r108	-0.146526	0.072529	1.13949
Tas2r121	-0.051988	0.742163	0.129501
Tas2r137	-0.117354	0.094638	1.02393
Tas2r140	0.216557	0.119596	0.922283
Tbc1d19	0.500123	0.617111	0.209637
Tbc1d5	0.168809	0.935979	0.0287339
Tcta	-1.01886	0.001429	2.84497
Tctn3	-0.06887	0.551422	0.258516
Tex10	-0.72409	0.002194	2.65876
Tlcd1	0.319026	0.899763	0.0458719
Tlcd2	0.388323	0.849479	0.0708474
Tm2d1	-0.097567	0.182121	0.73964
Tm2d3	-0.201676	0.072529	1.13949
Tm6sf1	0.04961	0.28206	0.549658
Tm7sf3	0.123417	0.551422	0.258516
Tmbim1	-1.09048	0.000984	3.007
Tmc4	0.094133	0.403546	0.394107
Tmc5	0.067508	0.185644	0.731319
Tmc7	0.246143	0.107651	0.967982
Tmcc1	-0.454514	0.010383	1.98368
Tmcc2	0.070723	0.328261	0.483781
Tmcc3	-0.529487	0.012653	1.89781
Tmco3	0.076984	0.056277	1.24967
Tmco4	-0.595294	0.016672	1.77801
Tmeff1	-0.387073	0.086713	1.06192
Tmem101	0.228367	0.777494	0.109303
Tmem104	-0.087588	0.066209	1.17908
Tmem106a	0.055265	0.495098	0.305309
Tmem106b	0.173478	0.727728	0.138031
Tmem107	-0.654158	0.03733	1.42794
Tmem116	-0.368552	0.207907	0.682131
Tmem120b	-0.108443	0.003429	2.46483
Tmem121	-0.276511	0.042218	1.3745
Tmem126b	-0.330248	0.109958	0.958773
Tmem127	-0.154078	0.090603	1.04286
Tmem128	-0.670358	0.003651	2.43759
Tmem129	-0.400124	0.010091	1.99607
Tmem131	0.101654	0.467938	0.329812
Tmem135	0.164296	0.227982	0.642099
Tmem136	-0.316075	0.014944	1.82553
Tmem138	0.169146	0.734963	0.133735
Tmem144	-1.29158	0.070903	1.14934
Tmem145	-0.294496	0.207907	0.682131
Tmem14a	-0.870056	0.028284	1.54846
Tmem150a	-0.300411	0.008738	2.05859
Tmem151b	-0.06455	0.551422	0.258516
Tmem154	-1.04781	7e-06	5.1549
Tmem156	-0.717861	0.014142	1.84949
Tmem158	-0.217258	0.409743	0.387488
Tmem159	-0.214907	0.038266	1.41719
Tmem161b	0.186656	0.537119	0.269929
Tmem163	0.117598	0.544254	0.264198
Tmem164	-0.155329	0.129917	0.886334
Tmem170	0.432776	0.884036	0.05353
Tmem170b	-0.185164	0.057613	1.23948
Tmem175	-0.485251	0.005609	2.25111
Tmem177	-0.576531	0.019083	1.71935
Tmem179b	-0.487238	0.002123	2.67305
Tmem180	0.60361	0.639309	0.194289
Tmem181a	0.380071	0.927742	0.0325728
Tmem182	-0.173417	0.185644	0.731319
Tmem183a	0.502381	0.979852	0.00883952
Tmem184b	-0.928535	0.000746	3.12726
Tmem184c	-0.248274	0.114694	0.940459
Tmem19	0.928717	0.035518	1.44955
Tmem190	0.078488	0.770529	0.113211
Tmem192	-1.15146	0.000408	3.38934
Tmem194	0.017503	0.328261	0.483781
Tmem194b	-0.329461	0.039223	1.40646
Tmem198	-0.266221	0.042218	1.3745
Tmem199	0.13012	0.461266	0.336049
Tmem2	-0.284852	0.035518	1.44955
Tmem200b	-0.317872	0.082965	1.08111
Tmem203	-0.669851	0.00528	2.27737
Tmem206	0.067798	0.777494	0.109303
Tmem209	-0.475331	0.021799	1.66156
Tmem216	-0.044311	0.162075	0.790284
Tmem217	-0.100292	0.122111	0.913245
Tmem218	0.429977	0.698496	0.155836
Tmem219	0.228347	0.977877	0.00971577
Tmem231	0.06653	0.947277	0.023523
Tmem234	0.231008	0.551422	0.258516
Tmem237	-1.06871	0.000858	3.06651
Tmem238	-0.225205	0.124669	0.904242
Tmem241	0.464315	0.713164	0.146811
Tmem242	-0.1055	0.344746	0.462501
Tmem243	-0.445458	0.002748	2.56098
Tmem245	-0.516809	0.016672	1.77801
Tmem248	-0.397638	0.175233	0.756384
Tmem25	-1.16988	0.000919	3.03668
Tmem251	0.581498	0.770529	0.113211
Tmem259	0.311391	0.935979	0.0287339
Tmem260	0.134072	0.245069	0.610712
Tmem261	-0.452412	0.024855	1.60459
Tmem38a	-0.671737	0.00528	2.27737
Tmem39b	-0.069167	0.168553	0.773264
Tmem41b	-0.030619	0.155797	0.807441
Tmem43	-0.236919	0.020674	1.68458
Tmem44	-0.050924	0.119596	0.922283
Tmem45a	-0.937728	0.001579	2.80162
Tmem51	-0.661595	0.013011	1.88569
Tmem52	0.511567	0.884036	0.05353
Tmem53	-0.83509	0.004134	2.38363
Tmem54	0.091786	0.544254	0.264198
Tmem56	-0.214863	0.112305	0.949601
Tmem59	-0.62369	0.020131	1.69613
Tmem60	-0.122433	0.168553	0.773264
Tmem62	-0.193972	0.090603	1.04286
Tmem63a	-0.074732	0.112305	0.949601
Tmem63b	0.421015	0.727728	0.138031
Tmem64	-0.235461	0.122111	0.913245
Tmem67	-0.340718	0.10097	0.995808
Tmem68	-0.257015	0.069308	1.15922
Tmem69	-0.491419	0.048811	1.31148
Tmem74b	-0.448403	0.0402	1.39577
Tmem8	0.463726	0.914352	0.0388866
Tmem80	-0.287334	0.171867	0.764808
Tmem81	-0.096785	0.23641	0.626334
Tmem86a	-0.113561	0.373416	0.427807
Tmem86b	-0.597628	0.379326	0.420987
Tmem87b	-0.099017	0.322886	0.490951
Tmem88	-0.530851	0.032944	1.48222
Tmem97	0.162655	0.973542	0.0116453
Tmem9b	-0.200581	0.122111	0.913245
Tmppe	-1.15261	0.001803	2.744
Tmtc4	-0.506264	0.385295	0.414207
Tmx4	0.315699	0.867247	0.0618572
Tnfrsf13c	0.036666	0.350361	0.455484
Tnfrsf19	0.216348	0.544254	0.264198
Tpcn1	-0.343337	0.032944	1.48222
Tpcn2	0.212366	0.72046	0.14239
Tpk1	-1.3376	0.00322	2.49214
Tram1l1	-0.403068	0.010091	1.99607
Tram2	-0.7307	0.034641	1.46041
Trdn	-0.765764	0.000101	3.99568
Treml2	0.126655	0.277228	0.557163
Triqk	0.0086	0.249486	0.602954
Trp53i13	-0.530148	0.090603	1.04286
Trpm5	0.237735	0.403546	0.394107
Trpv4	-0.159063	0.094638	1.02393
Tspan10	-0.162484	0.024855	1.60459
Tspan12	-0.389993	0.017131	1.76622
Tspan14	-0.375059	0.373416	0.427807
Tspan15	-0.57358	0.005442	2.26424
Tspan18	-0.870164	0.033783	1.4713
Tspan3	-0.791929	0.003885	2.41061
Tspan4	-0.153558	0.192848	0.714785
Tspan5	-0.216216	0.245069	0.610712
Tspan6	0.009529	0.21181	0.674054
Tspan9	-0.2693	0.086713	1.06192
Tspyl5	-0.388021	0.223854	0.650035
Ttyh2	0.324708	0.333696	0.476649
Ttyh3	0.085344	0.312317	0.505404
Tvp23a	-0.80595	0.090603	1.04286
Txndc15	-0.544816	0.007552	2.12194
Txndc16	0.137615	0.117124	0.931354
Ubald1	-0.309291	0.008738	2.05859
Ulk2	0.162918	0.454643	0.342329
Unc5b	-0.164224	0.454643	0.342329
Upk3bl	-0.418654	0.006138	2.21197
Vangl1	-0.392962	0.044324	1.35336
Vangl2	0.119928	0.045411	1.34284
Vasn	-0.346632	0.016672	1.77801
Vsig10	0.168458	0.409743	0.387488
Vsig4	-0.20757	0.039223	1.40646
Vstm4	0.155916	0.350361	0.455484
Wbp1l	-0.157337	0.08864	1.05237
Wdr26	-0.878207	0.004134	2.38363
Wdr90	-0.643126	0.020131	1.69613
Wrb	-0.317528	0.018577	1.73102
Xkr8	-0.33108	0.090603	1.04286
Zcchc2	-0.211584	0.215768	0.666013
Zdhhc1	-0.168878	0.024855	1.60459
Zdhhc12	0.480539	0.770529	0.113211
Zdhhc13	-0.032531	0.467938	0.329812
Zdhhc14	-0.107418	0.367563	0.434668
Zdhhc18	-0.096071	0.090603	1.04286
Zdhhc20	0.763878	0.654135	0.184333
Zdhhc21	-0.880414	0.000583	3.23433
Zdhhc23	-0.37245	0.05243	1.28042
Zdhhc24	-0.290863	0.119596	0.922283
Zdhhc5	-0.548228	0.004396	2.35694
Zdhhc6	-0.059615	0.063229	1.19908
Zdhhc7	-0.091058	0.090603	1.04286
Zfp385a	-0.24299	0.094638	1.02393
Zfyve27	-0.554638	0.0196	1.70774
Zmym5	0.061956	0.385295	0.414207
Zmynd12	-0.596071	0.152732	0.81607
Znhit2	-0.441243	0.158912	0.798843
Zp3	-0.058089	0.286952	0.542191
Zpld1	-0.275415	0.415996	0.380911
