# Supplementary material for: Genetic determinants of cellular addiction to DNA polymerase theta
Source: Nat Commun. 2019 Sep 19;10:4286. doi: 10.1038/s41467-019-12234-1 (PMC6753077; doi:10.1038/s41467-019-12234-1)
Supplement: Supplementary file 7 — Supplementary Data 4 [file 41467_2019_12234_MOESM7_ESM.xlsx]

## Sheet: tcga_brca_polqSL_mutations
ID	Gene	Mutation
TCGA-AR-A24M	AICDA	Deep Deletion
TCGA-E9-A1R4	AICDA	Deep Deletion
TCGA-OL-A5RU	AICDA	Deep Deletion
TCGA-A8-A09B	ALKBH3	Deep Deletion
TCGA-E9-A1RH	ALKBH3	Deep Deletion
TCGA-A8-A07G	APOBEC2	Deep Deletion
TCGA-AN-A04A	APOBEC2	Deep Deletion
TCGA-AR-A1AQ	APOBEC2	Truncating mutation (putative passenger)
TCGA-A8-A06X	APTX	Deep Deletion
TCGA-A2-A0CU	ATM	Deep Deletion
TCGA-A8-A06Q	ATM	Deep Deletion
TCGA-A8-A08A	ATM	Deep Deletion
TCGA-AC-A3W5	ATM	Deep Deletion
TCGA-AN-A0FX	ATM	Deep Deletion
TCGA-AO-A03O	ATM	Deep Deletion
TCGA-B6-A0IB	ATM	Deep Deletion
TCGA-BH-A18M	ATM	Deep Deletion
TCGA-BH-A18R	ATM	Deep Deletion
TCGA-BH-A1EU	ATM	Deep Deletion
TCGA-C8-A130	ATM	Deep Deletion
TCGA-E2-A56Z	ATM	Deep Deletion
TCGA-E9-A1RF	ATM	Deep Deletion
TCGA-E9-A295	ATM	Deep Deletion
TCGA-EW-A1OX	ATM	Deep Deletion
TCGA-A8-A07P	ATM	Truncating mutation (putative driver)
TCGA-AO-A0JM	ATM	Truncating mutation (putative driver)
TCGA-AO-A129	ATM	Truncating mutation (putative driver)
TCGA-AR-A255	ATM	Truncating mutation (putative driver)
TCGA-B6-A0RV	ATM	Truncating mutation (putative driver)
TCGA-BH-A18G	ATM	Truncating mutation (putative driver)
TCGA-LL-A5YN	ATM	Truncating mutation (putative driver)
TCGA-A7-A0CE	BARD1	Deep Deletion
TCGA-A8-A07U	BARD1	Deep Deletion
TCGA-A8-A09B	BARD1	Deep Deletion
TCGA-BH-A0B3	BARD1	Deep Deletion
TCGA-E9-A1ND	BARD1	Deep Deletion
TCGA-A2-A3Y0	BRCA2	Deep Deletion
TCGA-A7-A0CE	BRCA2	Deep Deletion
TCGA-A8-A08I	BRCA2	Deep Deletion
TCGA-A8-A09V	BRCA2	Deep Deletion
TCGA-A8-A0AB	BRCA2	Deep Deletion
TCGA-AN-A04D	BRCA2	Deep Deletion
TCGA-AO-A03O	BRCA2	Deep Deletion
TCGA-AR-A24H	BRCA2	Deep Deletion
TCGA-AR-A251	BRCA2	Deep Deletion
TCGA-B6-A0IB	BRCA2	Deep Deletion
TCGA-B6-A0IQ	BRCA2	Deep Deletion
TCGA-BH-A0BW	BRCA2	Deep Deletion
TCGA-D8-A147	BRCA2	Deep Deletion
TCGA-D8-A1JB	BRCA2	Deep Deletion
TCGA-D8-A1JD	BRCA2	Deep Deletion
TCGA-EW-A1OX	BRCA2	Deep Deletion
TCGA-EW-A1P7	BRCA2	Deep Deletion
TCGA-PE-A5DC	BRCA2	Deep Deletion
TCGA-A2-A0T0	BRCA2	Truncating mutation (putative driver)
TCGA-A8-A08L	BRCA2	Truncating mutation (putative driver)
TCGA-D8-A1JP	BRCA2	Truncating mutation (putative driver)
TCGA-OL-A5RW	BRIP1	Deep Deletion
TCGA-A8-A06R	BRIP1	Truncating mutation (putative driver)
TCGA-A2-A0D0	CCNH	Deep Deletion
TCGA-A2-A0SX	CCNH	Deep Deletion
TCGA-A8-A09A	CCNH	Deep Deletion
TCGA-AR-A0U0	CCNH	Deep Deletion
TCGA-AR-A251	CCNH	Deep Deletion
TCGA-BH-A0WA	CCNH	Deep Deletion
TCGA-GM-A3XL	CCNH	Deep Deletion
TCGA-E9-A1NA	CCNH	Truncating mutation (putative passenger)
TCGA-A7-A0CJ	CDC16	Deep Deletion
TCGA-AO-A03O	CDC16	Deep Deletion
TCGA-AR-A24N	CDC16	Deep Deletion
TCGA-BH-A18S	CDC16	Deep Deletion
TCGA-D8-A143	CDC16	Deep Deletion
TCGA-E9-A3QA	CDC16	Deep Deletion
TCGA-A2-A1FZ	CDC25A	Deep Deletion
TCGA-A7-A26H	CDC25A	Deep Deletion
TCGA-A8-A09V	CDC25A	Deep Deletion
TCGA-AR-A0U2	CDC25A	Deep Deletion
TCGA-E2-A150	CDC25A	Deep Deletion
TCGA-A2-A0ST	CDC25B	Deep Deletion
TCGA-B6-A0IQ	CDC25B	Deep Deletion
TCGA-BH-A18R	CDC25B	Deep Deletion
TCGA-A2-A3Y0	CDC45	Deep Deletion
TCGA-C8-A12U	CDC45	Deep Deletion
TCGA-AR-A2LE	CDKN1A	Truncating mutation (putative driver)
TCGA-B6-A0WW	CHEK2	Deep Deletion
TCGA-A8-A07U	CLK2	Truncating mutation (putative passenger)
TCGA-A8-A0AB	CLSPN	Truncating mutation (putative passenger)
TCGA-AQ-A1H2	CLSPN	Truncating mutation (putative passenger)
TCGA-D8-A1XQ	CLSPN	Truncating mutation (putative passenger)
TCGA-A8-A06X	CUL4A	Deep Deletion
TCGA-AR-A24N	CUL4A	Deep Deletion
TCGA-BH-A18S	CUL4A	Deep Deletion
TCGA-E2-A2P6	CUL4A	Truncating mutation (putative passenger)
TCGA-A2-A0CU	CUL5	Deep Deletion
TCGA-A8-A06Q	CUL5	Deep Deletion
TCGA-A8-A08A	CUL5	Deep Deletion
TCGA-AC-A3W5	CUL5	Deep Deletion
TCGA-AN-A0FX	CUL5	Deep Deletion
TCGA-AO-A03O	CUL5	Deep Deletion
TCGA-B6-A0IB	CUL5	Deep Deletion
TCGA-BH-A18M	CUL5	Deep Deletion
TCGA-BH-A18R	CUL5	Deep Deletion
TCGA-BH-A1EU	CUL5	Deep Deletion
TCGA-C8-A130	CUL5	Deep Deletion
TCGA-E2-A56Z	CUL5	Deep Deletion
TCGA-E9-A1RF	CUL5	Deep Deletion
TCGA-E9-A295	CUL5	Deep Deletion
TCGA-EW-A1OX	CUL5	Deep Deletion
TCGA-OL-A66J	CUL5	Truncating mutation (putative passenger)
TCGA-AR-A251	DCLRE1A	Deep Deletion
TCGA-BH-A0HY	DCLRE1A	Deep Deletion
TCGA-C8-A1HM	DCLRE1A	Deep Deletion
TCGA-E2-A1LH	DCLRE1A	Deep Deletion
TCGA-A8-A08A	DCLRE1C	Deep Deletion
TCGA-BH-A18R	DDB1	Deep Deletion
TCGA-A7-A0CH	DDB1	Truncating mutation (putative passenger)
TCGA-AO-A128	DDB1	Truncating mutation (putative passenger)
TCGA-BH-A0DS	DDB1	Truncating mutation (putative passenger)
TCGA-C8-A12K	DDB1	Truncating mutation (putative passenger)
TCGA-A8-A08L	DKC1	Deep Deletion
TCGA-A8-A094	DKC1	Deep Deletion
TCGA-A7-A3IY	DNMT3A	Deep Deletion
TCGA-A8-A09X	DNMT3A	Deep Deletion
TCGA-D8-A145	DNMT3A	Deep Deletion
TCGA-E9-A1NF	DNMT3A	Deep Deletion
TCGA-A7-A3RF	DNMT3A	Truncating mutation (putative driver)
TCGA-BH-A0H9	DNMT3B	Deep Deletion
TCGA-AR-A251	DUT	Deep Deletion
TCGA-B6-A0IQ	DUT	Deep Deletion
TCGA-BH-A0WA	DUT	Deep Deletion
TCGA-E2-A1LI	DUT	Deep Deletion
TCGA-EW-A1P4	DUT	Deep Deletion
TCGA-EW-A1PH	DUT	Deep Deletion
TCGA-OL-A5D7	EME2	Deep Deletion
TCGA-C8-A26Y	ERCC4	Truncating mutation (putative driver)
TCGA-C8-A1HK	ERCC5	Deep Deletion
TCGA-A2-A0EY	FAN1	Deep Deletion
TCGA-A2-A25B	FAN1	Deep Deletion
TCGA-A7-A0CE	FAN1	Deep Deletion
TCGA-A8-A07U	FAN1	Deep Deletion
TCGA-A8-A0A7	FAN1	Deep Deletion
TCGA-AN-A0FJ	FAN1	Deep Deletion
TCGA-AR-A251	FAN1	Deep Deletion
TCGA-B6-A0IQ	FAN1	Deep Deletion
TCGA-BH-A0WA	FAN1	Deep Deletion
TCGA-BH-A18Q	FAN1	Deep Deletion
TCGA-C8-A12T	FAN1	Deep Deletion
TCGA-D8-A1XK	FAN1	Deep Deletion
TCGA-E2-A1LI	FAN1	Deep Deletion
TCGA-GI-A2C9	FAN1	Deep Deletion
TCGA-A2-A04U	FAN1	Truncating mutation (putative passenger)
TCGA-BH-A0DP	FAN1	Truncating mutation (putative passenger)
TCGA-AC-A23H	FANCL	Truncating mutation (putative passenger)
TCGA-A8-A0A9	FBH1	Truncating mutation (putative passenger)
TCGA-AN-A0FX	FBH1	Truncating mutation (putative passenger)
TCGA-BH-A0HB	FBH1	Truncating mutation (putative passenger)
TCGA-LL-A441	FBH1	Truncating mutation (putative passenger)
TCGA-BH-A18R	FEN1	Deep Deletion
TCGA-A8-A08P	GINS1	Deep Deletion
TCGA-BH-A1FM	GINS1	Deep Deletion
TCGA-A2-A0D0	GTF2H2	Deep Deletion
TCGA-A2-A0SX	GTF2H2	Deep Deletion
TCGA-A8-A08T	GTF2H2	Deep Deletion
TCGA-A8-A09A	GTF2H2	Deep Deletion
TCGA-AR-A0U0	GTF2H2	Deep Deletion
TCGA-AR-A0U2	GTF2H2	Deep Deletion
TCGA-AR-A251	GTF2H2	Deep Deletion
TCGA-B6-A0IQ	GTF2H2	Deep Deletion
TCGA-B6-A1KF	GTF2H2	Deep Deletion
TCGA-BH-A0B3	GTF2H2	Deep Deletion
TCGA-BH-A0WA	GTF2H2	Deep Deletion
TCGA-GM-A3XL	GTF2H2	Deep Deletion
TCGA-A2-A0ES	GTF2H3	Deep Deletion
TCGA-BH-A18V	GTF2H3	Deep Deletion
TCGA-A1-A0SG	GTF2H4	Deep Deletion
TCGA-E9-A5UO	GTF2H4	Deep Deletion
TCGA-A1-A0SG	HDAC2	Deep Deletion
TCGA-A8-A079	HDAC2	Deep Deletion
TCGA-A8-A08I	HDAC2	Deep Deletion
TCGA-E9-A1RF	HDAC2	Deep Deletion
TCGA-A2-A04T	HDAC4	Deep Deletion
TCGA-A2-A0D0	HDAC4	Deep Deletion
TCGA-A2-A4RX	HDAC4	Deep Deletion
TCGA-A8-A07U	HDAC4	Deep Deletion
TCGA-AC-A3W5	HDAC4	Deep Deletion
TCGA-BH-A0B3	HDAC4	Deep Deletion
TCGA-BH-A18Q	HDAC4	Deep Deletion
TCGA-BH-A1FN	HDAC4	Deep Deletion
TCGA-E9-A1NF	HDAC4	Deep Deletion
TCGA-AN-A0AK	HDAC4	Truncating mutation (putative passenger)
TCGA-D8-A1J8	HDAC4	Truncating mutation (putative passenger)
TCGA-A7-A0CJ	HELQ	Deep Deletion
TCGA-AQ-A04J	INIP	Deep Deletion
TCGA-B6-A0IP	INIP	Deep Deletion
TCGA-E2-A1IN	INO80C	Deep Deletion
TCGA-E2-A1LG	KDM4B	Deep Deletion
TCGA-A2-A3XX	KMT5C	Deep Deletion
TCGA-AO-A0J6	KMT5C	Truncating mutation (putative passenger)
TCGA-AN-A0FT	LIG3	Deep Deletion
TCGA-B6-A0I9	LIG3	Deep Deletion
TCGA-BH-A1EN	LIG3	Deep Deletion
TCGA-AC-A23H	LIG3	Truncating mutation (putative passenger)
TCGA-A7-A4SE	MAD2L2	Deep Deletion
TCGA-A8-A09X	MAD2L2	Deep Deletion
TCGA-BH-A18R	MAD2L2	Deep Deletion
TCGA-GM-A3XL	MAD2L2	Deep Deletion
TCGA-GM-A2DM	MBD4	Deep Deletion
TCGA-A2-A04T	MGMT	Deep Deletion
TCGA-A2-A0D2	MGMT	Deep Deletion
TCGA-A7-A0CJ	MGMT	Deep Deletion
TCGA-AO-A03N	MGMT	Deep Deletion
TCGA-AR-A0U0	MGMT	Deep Deletion
TCGA-BH-A0HY	MGMT	Deep Deletion
TCGA-C8-A1HM	MGMT	Deep Deletion
TCGA-D8-A1XK	MGMT	Deep Deletion
TCGA-E2-A1IN	MGMT	Deep Deletion
TCGA-A2-A0CM	MGMT	Truncating mutation (putative passenger)
TCGA-A2-A1FZ	MLH1	Deep Deletion
TCGA-BH-A18G	MLH1	Deep Deletion
TCGA-E2-A1LH	MLH1	Deep Deletion
TCGA-EW-A1IZ	MLH1	Deep Deletion
TCGA-A8-A09Z	MLH1	Truncating mutation (putative passenger)
TCGA-AN-A0AK	MLH1	Truncating mutation (putative driver)
TCGA-BH-A0HA	MLH1	Truncating mutation (putative driver)
TCGA-B6-A0I9	MNAT1	Deep Deletion
TCGA-OL-A5RY	MNAT1	Deep Deletion
TCGA-AC-A2BK	MPG	Deep Deletion
TCGA-BH-A18G	MPG	Truncating mutation (putative passenger)
TCGA-A2-A0CU	MRE11	Deep Deletion
TCGA-A8-A06Q	MRE11	Deep Deletion
TCGA-A8-A08A	MRE11	Deep Deletion
TCGA-AO-A03O	MRE11	Deep Deletion
TCGA-B6-A0IB	MRE11	Deep Deletion
TCGA-E9-A295	MRE11	Deep Deletion
TCGA-EW-A1OX	MRE11	Deep Deletion
TCGA-D8-A1Y1	MSH2	Truncating mutation (putative driver)
TCGA-AC-A23H	MSH6	Truncating mutation (putative driver)
TCGA-AO-A128	MSH6	Truncating mutation (putative driver)
TCGA-BH-A1F6	MSH6	Truncating mutation (putative driver)
TCGA-AC-A5XU	MTBP	Deep Deletion
TCGA-AN-A0AM	NEIL1	Deep Deletion
TCGA-E9-A1ND	NEIL1	Deep Deletion
TCGA-C8-A12M	NEIL1	Truncating mutation (putative passenger)
TCGA-A1-A0SG	NEIL2	Deep Deletion
TCGA-A1-A0SK	NEIL2	Deep Deletion
TCGA-A2-A04N	NEIL2	Deep Deletion
TCGA-A2-A0EV	NEIL2	Deep Deletion
TCGA-A2-A3XY	NEIL2	Deep Deletion
TCGA-A7-A0CE	NEIL2	Deep Deletion
TCGA-A8-A06Q	NEIL2	Deep Deletion
TCGA-A8-A06R	NEIL2	Deep Deletion
TCGA-A8-A06X	NEIL2	Deep Deletion
TCGA-A8-A07G	NEIL2	Deep Deletion
TCGA-A8-A07W	NEIL2	Deep Deletion
TCGA-A8-A08G	NEIL2	Deep Deletion
TCGA-A8-A08J	NEIL2	Deep Deletion
TCGA-A8-A08T	NEIL2	Deep Deletion
TCGA-A8-A092	NEIL2	Deep Deletion
TCGA-AC-A23H	NEIL2	Deep Deletion
TCGA-AC-A3YI	NEIL2	Deep Deletion
TCGA-AN-A04C	NEIL2	Deep Deletion
TCGA-AN-A0AJ	NEIL2	Deep Deletion
TCGA-AN-A0FY	NEIL2	Deep Deletion
TCGA-AN-A0XN	NEIL2	Deep Deletion
TCGA-AO-A03O	NEIL2	Deep Deletion
TCGA-AO-A03P	NEIL2	Deep Deletion
TCGA-AR-A0TS	NEIL2	Deep Deletion
TCGA-AR-A0U3	NEIL2	Deep Deletion
TCGA-AR-A1AJ	NEIL2	Deep Deletion
TCGA-AR-A24S	NEIL2	Deep Deletion
TCGA-AR-A255	NEIL2	Deep Deletion
TCGA-B6-A0I2	NEIL2	Deep Deletion
TCGA-B6-A0RO	NEIL2	Deep Deletion
TCGA-BH-A0BT	NEIL2	Deep Deletion
TCGA-BH-A0DG	NEIL2	Deep Deletion
TCGA-BH-A0HU	NEIL2	Deep Deletion
TCGA-BH-A0HY	NEIL2	Deep Deletion
TCGA-BH-A0WA	NEIL2	Deep Deletion
TCGA-BH-A1FU	NEIL2	Deep Deletion
TCGA-BH-A5J0	NEIL2	Deep Deletion
TCGA-D8-A1JJ	NEIL2	Deep Deletion
TCGA-D8-A1X6	NEIL2	Deep Deletion
TCGA-D8-A1XL	NEIL2	Deep Deletion
TCGA-E2-A109	NEIL2	Deep Deletion
TCGA-E2-A14N	NEIL2	Deep Deletion
TCGA-E2-A14T	NEIL2	Deep Deletion
TCGA-E2-A15E	NEIL2	Deep Deletion
TCGA-E2-A15J	NEIL2	Deep Deletion
TCGA-E2-A1B0	NEIL2	Deep Deletion
TCGA-E2-A1IN	NEIL2	Deep Deletion
TCGA-E2-A1LG	NEIL2	Deep Deletion
TCGA-E9-A1RF	NEIL2	Deep Deletion
TCGA-E9-A1RH	NEIL2	Deep Deletion
TCGA-E9-A226	NEIL2	Deep Deletion
TCGA-E9-A22E	NEIL2	Deep Deletion
TCGA-EW-A1OZ	NEIL2	Deep Deletion
TCGA-JL-A3YW	NEIL2	Deep Deletion
TCGA-A1-A0SK	NEIL3	Deep Deletion
TCGA-A2-A3XZ	NEIL3	Deep Deletion
TCGA-A7-A0CE	NEIL3	Deep Deletion
TCGA-A8-A06R	NEIL3	Deep Deletion
TCGA-AN-A0AJ	NEIL3	Deep Deletion
TCGA-AR-A256	NEIL3	Deep Deletion
TCGA-BH-A18R	NEIL3	Deep Deletion
TCGA-BH-A18V	NEIL3	Deep Deletion
TCGA-C8-A1HM	NEIL3	Deep Deletion
TCGA-E2-A14R	NEIL3	Deep Deletion
TCGA-E2-A1LH	NEIL3	Deep Deletion
TCGA-E9-A2JS	NEIL3	Deep Deletion
TCGA-A7-A0CE	NEK1	Deep Deletion
TCGA-A8-A06R	NEK1	Deep Deletion
TCGA-AN-A049	NEK1	Deep Deletion
TCGA-AR-A256	NEK1	Deep Deletion
TCGA-BH-A18R	NEK1	Deep Deletion
TCGA-BH-A18V	NEK1	Deep Deletion
TCGA-C8-A12K	NEK1	Deep Deletion
TCGA-C8-A1HM	NEK1	Deep Deletion
TCGA-E2-A14R	NEK1	Deep Deletion
TCGA-E2-A1LH	NEK1	Deep Deletion
TCGA-BH-A0DH	NEK1	Truncating mutation (putative passenger)
TCGA-A7-A0CE	NHEJ1	Deep Deletion
TCGA-A8-A07U	NHEJ1	Deep Deletion
TCGA-A8-A09B	NHEJ1	Deep Deletion
TCGA-BH-A0B3	NHEJ1	Deep Deletion
TCGA-BH-A0H7	NTHL1	Truncating mutation (putative passenger)
TCGA-A7-A0CH	ORC6	Deep Deletion
TCGA-A7-A5ZW	ORC6	Deep Deletion
TCGA-A8-A08A	ORC6	Deep Deletion
TCGA-A8-A09V	ORC6	Deep Deletion
TCGA-AN-A0FX	ORC6	Deep Deletion
TCGA-AR-A0TS	ORC6	Deep Deletion
TCGA-AR-A251	ORC6	Deep Deletion
TCGA-B6-A0IP	ORC6	Deep Deletion
TCGA-BH-A0E6	ORC6	Deep Deletion
TCGA-E2-A150	ORC6	Deep Deletion
TCGA-E2-A15J	ORC6	Deep Deletion
TCGA-EW-A1PG	ORC6	Deep Deletion
TCGA-GM-A5PV	ORC6	Deep Deletion
TCGA-BH-A203	PALB2	Truncating mutation (putative passenger)
TCGA-A1-A0SG	PARP2	Deep Deletion
TCGA-A1-A0SP	PARP2	Deep Deletion
TCGA-BH-A18P	PARP2	Truncating mutation (putative passenger)
TCGA-A2-A1FZ	PARP3	Deep Deletion
TCGA-A7-A26H	PARP3	Deep Deletion
TCGA-AR-A0U2	PARP3	Deep Deletion
TCGA-BH-A18R	PARP3	Deep Deletion
TCGA-AC-A23H	PARP3	Truncating mutation (putative passenger)
TCGA-E2-A15A	PAXIP1	Deep Deletion
TCGA-D8-A1JL	PAXIP1	Truncating mutation (putative passenger)
TCGA-E2-A1IJ	PAXIP1	Truncating mutation (putative passenger)
TCGA-EW-A1PH	PIF1	Deep Deletion
TCGA-LL-A5YP	PMS2	Deep Deletion
TCGA-A1-A0SF	POLB	Deep Deletion
TCGA-A1-A0SP	POLB	Deep Deletion
TCGA-A2-A3XY	POLB	Deep Deletion
TCGA-AN-A0AJ	POLB	Deep Deletion
TCGA-AN-A0FT	POLB	Deep Deletion
TCGA-AR-A24S	POLB	Deep Deletion
TCGA-AR-A255	POLB	Deep Deletion
TCGA-BH-A1FU	POLB	Deep Deletion
TCGA-D8-A1JJ	POLB	Deep Deletion
TCGA-D8-A1X5	POLB	Deep Deletion
TCGA-E2-A15J	POLB	Deep Deletion
TCGA-EW-A1PH	POLB	Deep Deletion
TCGA-JL-A3YW	POLB	Deep Deletion
TCGA-A2-A0D2	POLE	Deep Deletion
TCGA-A2-A0ES	POLE	Deep Deletion
TCGA-BH-A18V	POLE	Deep Deletion
TCGA-D8-A1XV	POLE	Deep Deletion
TCGA-AC-A3HN	POLE	Truncating mutation (putative passenger)
TCGA-A2-A0D0	POLK	Deep Deletion
TCGA-A2-A0SX	POLK	Deep Deletion
TCGA-A8-A08T	POLK	Deep Deletion
TCGA-A8-A09A	POLK	Deep Deletion
TCGA-AR-A0U0	POLK	Deep Deletion
TCGA-AR-A0U2	POLK	Deep Deletion
TCGA-AR-A251	POLK	Deep Deletion
TCGA-B6-A0IQ	POLK	Deep Deletion
TCGA-B6-A1KF	POLK	Deep Deletion
TCGA-BH-A0B3	POLK	Deep Deletion
TCGA-BH-A0WA	POLK	Deep Deletion
TCGA-GM-A3XL	POLK	Deep Deletion
TCGA-AO-A0J2	POLL	Deep Deletion
TCGA-BH-A1F8	POLM	Truncating mutation (putative passenger)
TCGA-AN-A04C	POLN	Deep Deletion
TCGA-BH-A0RX	POLN	Deep Deletion
TCGA-BH-A203	POLN	Deep Deletion
TCGA-C8-A1HK	POLN	Deep Deletion
TCGA-E2-A14R	POLN	Deep Deletion
TCGA-B6-A0I9	PRKDC	Deep Deletion
TCGA-AR-A24H	PRKDC	Truncating mutation (putative passenger)
TCGA-B6-A1KN	PRKDC	Truncating mutation (putative passenger)
TCGA-OL-A5RV	PRKDC	Truncating mutation (putative passenger)
TCGA-AR-A24M	PRMT2	Deep Deletion
TCGA-AN-A0XW	PRMT2	Truncating mutation (putative passenger)
TCGA-AO-A03M	PRMT2	Truncating mutation (putative passenger)
TCGA-A8-A07P	RAD21	Truncating mutation (putative driver)
TCGA-B6-A0IP	RAD23B	Deep Deletion
TCGA-A1-A0SB	RAD51	Deep Deletion
TCGA-A7-A0CE	RAD51	Deep Deletion
TCGA-A8-A07U	RAD51	Deep Deletion
TCGA-AR-A251	RAD51	Deep Deletion
TCGA-B6-A0IQ	RAD51	Deep Deletion
TCGA-BH-A0WA	RAD51	Deep Deletion
TCGA-E2-A1LI	RAD51	Deep Deletion
TCGA-EW-A1PH	RAD51	Deep Deletion
TCGA-GI-A2C9	RAD51	Deep Deletion
TCGA-AC-A2FM	RAD51AP1	Deep Deletion
TCGA-E9-A1R4	RAD51AP1	Deep Deletion
TCGA-A2-A0T2	RAD52	Deep Deletion
TCGA-BH-A42T	RAD52	Deep Deletion
TCGA-E9-A1R4	RAD52	Deep Deletion
TCGA-A8-A0A6	RAD52	Truncating mutation (putative passenger)
TCGA-A1-A0SK	RB1	Deep Deletion
TCGA-A2-A0D2	RB1	Deep Deletion
TCGA-A2-A0D4	RB1	Deep Deletion
TCGA-A2-A3Y0	RB1	Deep Deletion
TCGA-A7-A0CE	RB1	Deep Deletion
TCGA-A8-A08I	RB1	Deep Deletion
TCGA-A8-A08L	RB1	Deep Deletion
TCGA-A8-A09B	RB1	Deep Deletion
TCGA-A8-A09V	RB1	Deep Deletion
TCGA-A8-A0AB	RB1	Deep Deletion
TCGA-AN-A04D	RB1	Deep Deletion
TCGA-AN-A0FX	RB1	Deep Deletion
TCGA-AQ-A04J	RB1	Deep Deletion
TCGA-AR-A1AY	RB1	Deep Deletion
TCGA-AR-A24H	RB1	Deep Deletion
TCGA-AR-A251	RB1	Deep Deletion
TCGA-B6-A0IB	RB1	Deep Deletion
TCGA-B6-A0IQ	RB1	Deep Deletion
TCGA-BH-A0DL	RB1	Deep Deletion
TCGA-BH-A0E6	RB1	Deep Deletion
TCGA-BH-A0EE	RB1	Deep Deletion
TCGA-BH-A0HU	RB1	Deep Deletion
TCGA-BH-A18Q	RB1	Deep Deletion
TCGA-BH-A1FC	RB1	Deep Deletion
TCGA-C8-A1HF	RB1	Deep Deletion
TCGA-C8-A1HK	RB1	Deep Deletion
TCGA-D8-A147	RB1	Deep Deletion
TCGA-D8-A1JD	RB1	Deep Deletion
TCGA-D8-A1JP	RB1	Deep Deletion
TCGA-D8-A1XJ	RB1	Deep Deletion
TCGA-E2-A1LG	RB1	Deep Deletion
TCGA-E9-A1NA	RB1	Deep Deletion
TCGA-E9-A1RB	RB1	Deep Deletion
TCGA-E9-A1RC	RB1	Deep Deletion
TCGA-EW-A1IX	RB1	Deep Deletion
TCGA-EW-A1P7	RB1	Deep Deletion
TCGA-LL-A5YP	RB1	Deep Deletion
TCGA-OL-A66K	RB1	Deep Deletion
TCGA-A1-A0SI	RB1	Truncating mutation (putative driver)
TCGA-A2-A0YE	RB1	Truncating mutation (putative driver)
TCGA-A2-A3XS	RB1	Truncating mutation (putative driver)
TCGA-A8-A095	RB1	Truncating mutation (putative driver)
TCGA-A8-A09W	RB1	Truncating mutation (putative driver)
TCGA-AN-A0FY	RB1	Truncating mutation (putative driver)
TCGA-AR-A1AQ	RB1	Truncating mutation (putative driver)
TCGA-BH-A0BW	RB1	Truncating mutation (putative driver)
TCGA-BH-A0C7	RB1	Truncating mutation (putative driver)
TCGA-BH-A1FN	RB1	Truncating mutation (putative driver)
TCGA-BH-A202	RB1	Truncating mutation (putative driver)
TCGA-C8-A275	RB1	Truncating mutation (putative driver)
TCGA-E2-A159	RB1	Truncating mutation (putative driver)
TCGA-E9-A1RC	RB1	Truncating mutation (putative driver)
TCGA-E9-A3HO	RB1	Truncating mutation (putative driver)
TCGA-EW-A1PD	RB1	Truncating mutation (putative driver)
TCGA-A8-A08T	RECQL4	Deep Deletion
TCGA-BH-A203	RECQL4	Deep Deletion
TCGA-A2-A0CL	REV1	Truncating mutation (putative passenger)
TCGA-A2-A0CU	REV1	Truncating mutation (putative passenger)
TCGA-AN-A0FX	RIF1	Deep Deletion
TCGA-AO-A03L	RIF1	Deep Deletion
TCGA-AC-A23H	RIF1	Truncating mutation (putative passenger)
TCGA-A7-A26H	RINT1	Deep Deletion
TCGA-A1-A0SI	RINT1	Truncating mutation (putative passenger)
TCGA-B6-A0I9	RMI1	Deep Deletion
TCGA-B6-A0IP	RMI1	Deep Deletion
TCGA-A8-A08P	RNASEH2A	Deep Deletion
TCGA-A7-A26H	RPA1	Deep Deletion
TCGA-A8-A08G	RPA1	Deep Deletion
TCGA-AN-A0AJ	RPA1	Deep Deletion
TCGA-BH-A1FM	RPA1	Deep Deletion
TCGA-E2-A1IN	RPA1	Deep Deletion
TCGA-BH-A18R	RPA2	Deep Deletion
TCGA-D8-A1XZ	RPA2	Deep Deletion
TCGA-EW-A1OX	RPA2	Deep Deletion
TCGA-E2-A105	RTEL1	Truncating mutation (putative passenger)
TCGA-GM-A2DB	RTEL1	Truncating mutation (putative passenger)
TCGA-A2-A0CX	SHPRH	Deep Deletion
TCGA-A8-A08R	SHPRH	Deep Deletion
TCGA-E9-A243	SHPRH	Deep Deletion
TCGA-E9-A3Q9	SHPRH	Deep Deletion
TCGA-A2-A0SX	SIRT6	Deep Deletion
TCGA-A2-A0YE	SIRT6	Deep Deletion
TCGA-BH-A0WA	SIRT6	Deep Deletion
TCGA-E2-A1LG	SIRT6	Deep Deletion
TCGA-BH-A42V	SIRT6	Truncating mutation (putative passenger)
TCGA-B6-A0IQ	SLX4	Deep Deletion
TCGA-A7-A0CJ	SLX4	Truncating mutation (putative passenger)
TCGA-B6-A0I9	SMC5	Deep Deletion
TCGA-B6-A0IP	SMC5	Deep Deletion
TCGA-E9-A1NF	SMC5	Deep Deletion
TCGA-E9-A243	SMC5	Deep Deletion
TCGA-AR-A256	SMG1	Truncating mutation (putative passenger)
TCGA-D8-A1XK	SMG1	Truncating mutation (putative passenger)
TCGA-D8-A1XM	SMG1	Truncating mutation (putative passenger)
TCGA-D8-A27G	SMG1	Truncating mutation (putative passenger)
TCGA-E2-A14V	SMG1	Truncating mutation (putative passenger)
TCGA-EW-A1OV	SMG1	Truncating mutation (putative passenger)
TCGA-JL-A3YX	SMG1	Truncating mutation (putative passenger)
TCGA-A1-A0SN	SPO11	Deep Deletion
TCGA-E9-A22G	SPO11	Truncating mutation (putative passenger)
TCGA-A8-A07U	SUMO1	Deep Deletion
TCGA-AN-A0AJ	SUMO1	Deep Deletion
TCGA-BH-A0B3	SUMO1	Deep Deletion
TCGA-E2-A14R	SUMO1	Deep Deletion
TCGA-E9-A1ND	SUMO1	Deep Deletion
TCGA-D8-A1J9	SUMO1	Truncating mutation (putative passenger)
TCGA-BH-A0E6	SUV39H1	Deep Deletion
TCGA-BH-A0WA	SUV39H1	Deep Deletion
TCGA-A8-A09G	SWI5	Truncating mutation (putative passenger)
TCGA-AR-A24S	TDG	Deep Deletion
TCGA-AR-A256	TDG	Deep Deletion
TCGA-BH-A1EU	TDG	Deep Deletion
TCGA-AC-A23H	TELO2	Truncating mutation (putative passenger)
TCGA-GM-A2DH	TELO2	Truncating mutation (putative passenger)
TCGA-A8-A06X	THOC1	Deep Deletion
TCGA-AC-A5XU	THOC1	Deep Deletion
TCGA-AN-A04A	THOC1	Deep Deletion
TCGA-AN-A0FY	THOC1	Deep Deletion
TCGA-BH-A0HY	THOC1	Deep Deletion
TCGA-AN-A03Y	THOC1	Truncating mutation (putative passenger)
TCGA-BH-A0GY	THOC1	Truncating mutation (putative passenger)
TCGA-E9-A1ND	TICRR	Deep Deletion
TCGA-E9-A1RC	TICRR	Deep Deletion
TCGA-A1-A0SG	TNKS	Deep Deletion
TCGA-A1-A0SK	TNKS	Deep Deletion
TCGA-A2-A04N	TNKS	Deep Deletion
TCGA-A2-A0EV	TNKS	Deep Deletion
TCGA-A2-A3XY	TNKS	Deep Deletion
TCGA-A7-A0CE	TNKS	Deep Deletion
TCGA-A8-A06Q	TNKS	Deep Deletion
TCGA-A8-A06R	TNKS	Deep Deletion
TCGA-A8-A07G	TNKS	Deep Deletion
TCGA-A8-A07W	TNKS	Deep Deletion
TCGA-A8-A08G	TNKS	Deep Deletion
TCGA-A8-A08J	TNKS	Deep Deletion
TCGA-A8-A08T	TNKS	Deep Deletion
TCGA-A8-A092	TNKS	Deep Deletion
TCGA-AC-A23H	TNKS	Deep Deletion
TCGA-AC-A3YI	TNKS	Deep Deletion
TCGA-AN-A04C	TNKS	Deep Deletion
TCGA-AN-A0AJ	TNKS	Deep Deletion
TCGA-AN-A0FY	TNKS	Deep Deletion
TCGA-AO-A03O	TNKS	Deep Deletion
TCGA-AO-A03P	TNKS	Deep Deletion
TCGA-AR-A0TS	TNKS	Deep Deletion
TCGA-AR-A1AJ	TNKS	Deep Deletion
TCGA-AR-A24S	TNKS	Deep Deletion
TCGA-AR-A255	TNKS	Deep Deletion
TCGA-B6-A0I2	TNKS	Deep Deletion
TCGA-B6-A0RO	TNKS	Deep Deletion
TCGA-BH-A0BT	TNKS	Deep Deletion
TCGA-BH-A0HU	TNKS	Deep Deletion
TCGA-BH-A0HY	TNKS	Deep Deletion
TCGA-BH-A0WA	TNKS	Deep Deletion
TCGA-BH-A1FU	TNKS	Deep Deletion
TCGA-BH-A5J0	TNKS	Deep Deletion
TCGA-C8-A12L	TNKS	Deep Deletion
TCGA-D8-A1JJ	TNKS	Deep Deletion
TCGA-D8-A1X6	TNKS	Deep Deletion
TCGA-D8-A1XL	TNKS	Deep Deletion
TCGA-E2-A109	TNKS	Deep Deletion
TCGA-E2-A14N	TNKS	Deep Deletion
TCGA-E2-A14T	TNKS	Deep Deletion
TCGA-E2-A15E	TNKS	Deep Deletion
TCGA-E2-A15J	TNKS	Deep Deletion
TCGA-E2-A1B0	TNKS	Deep Deletion
TCGA-E2-A1IN	TNKS	Deep Deletion
TCGA-E2-A1LG	TNKS	Deep Deletion
TCGA-E9-A1RF	TNKS	Deep Deletion
TCGA-E9-A1RH	TNKS	Deep Deletion
TCGA-E9-A226	TNKS	Deep Deletion
TCGA-E9-A22E	TNKS	Deep Deletion
TCGA-EW-A1OZ	TNKS	Deep Deletion
TCGA-JL-A3YW	TNKS	Deep Deletion
TCGA-A2-A0YG	TNKS2	Deep Deletion
TCGA-AO-A03N	TNKS2	Deep Deletion
TCGA-BH-A0B3	TNKS2	Deep Deletion
TCGA-AO-A128	TNKS2	Truncating mutation (putative passenger)
TCGA-BH-A0HA	TNKS2	Truncating mutation (putative passenger)
TCGA-BH-A0E6	TOP1	Deep Deletion
TCGA-AC-A23H	TOP1	Truncating mutation (putative driver)
TCGA-BH-A0AW	TOP2A	Deep Deletion
TCGA-BH-A1EN	TOP2A	Deep Deletion
TCGA-BH-A1FU	TOP2A	Deep Deletion
TCGA-A8-A09Z	TOP2A	Truncating mutation (putative passenger)
TCGA-A2-A0CU	TOP3A	Deep Deletion
TCGA-A7-A26H	TOP3A	Deep Deletion
TCGA-AO-A0JM	TOP3A	Deep Deletion
TCGA-LL-A5YN	TOP3A	Deep Deletion
TCGA-AN-A0FY	TOP3A	Truncating mutation (putative passenger)
TCGA-AN-A0XW	TOP3A	Truncating mutation (putative passenger)
TCGA-A2-A3Y0	TOP3B	Deep Deletion
TCGA-AR-A251	TP53BP1	Deep Deletion
TCGA-BH-A0WA	TP53BP1	Deep Deletion
TCGA-E2-A1LI	TP53BP1	Deep Deletion
TCGA-E9-A1RC	TP53BP1	Deep Deletion
TCGA-EW-A1PH	TP53BP1	Deep Deletion
TCGA-AN-A0AK	TP53BP1	Truncating mutation (putative driver)
TCGA-D8-A27G	TP53BP1	Truncating mutation (putative driver)
TCGA-A8-A08L	TREX2	Deep Deletion
TCGA-BH-A1EU	UNG	Deep Deletion
TCGA-AN-A04C	UVSSA	Deep Deletion
TCGA-BH-A0B4	UVSSA	Deep Deletion
TCGA-BH-A0RX	UVSSA	Deep Deletion
TCGA-BH-A203	UVSSA	Deep Deletion
TCGA-C8-A1HK	UVSSA	Deep Deletion
TCGA-E2-A14R	UVSSA	Deep Deletion
TCGA-E2-A1LH	UVSSA	Deep Deletion
TCGA-A1-A0SF	WRN	Deep Deletion
TCGA-A1-A0SG	WRN	Deep Deletion
TCGA-A1-A0SK	WRN	Deep Deletion
TCGA-A2-A04N	WRN	Deep Deletion
TCGA-A2-A3XY	WRN	Deep Deletion
TCGA-A8-A07W	WRN	Deep Deletion
TCGA-A8-A08G	WRN	Deep Deletion
TCGA-A8-A08T	WRN	Deep Deletion
TCGA-A8-A092	WRN	Deep Deletion
TCGA-AC-A23H	WRN	Deep Deletion
TCGA-AC-A3W5	WRN	Deep Deletion
TCGA-AN-A04C	WRN	Deep Deletion
TCGA-AN-A0AJ	WRN	Deep Deletion
TCGA-AN-A0FT	WRN	Deep Deletion
TCGA-AN-A0FY	WRN	Deep Deletion
TCGA-AN-A0XN	WRN	Deep Deletion
TCGA-AR-A0TS	WRN	Deep Deletion
TCGA-AR-A1AJ	WRN	Deep Deletion
TCGA-AR-A24S	WRN	Deep Deletion
TCGA-AR-A255	WRN	Deep Deletion
TCGA-B6-A0I2	WRN	Deep Deletion
TCGA-BH-A0WA	WRN	Deep Deletion
TCGA-BH-A1FU	WRN	Deep Deletion
TCGA-BH-A5J0	WRN	Deep Deletion
TCGA-D8-A1JJ	WRN	Deep Deletion
TCGA-D8-A1X5	WRN	Deep Deletion
TCGA-D8-A1XL	WRN	Deep Deletion
TCGA-E2-A109	WRN	Deep Deletion
TCGA-E2-A14N	WRN	Deep Deletion
TCGA-E2-A14T	WRN	Deep Deletion
TCGA-E2-A15J	WRN	Deep Deletion
TCGA-E2-A15M	WRN	Deep Deletion
TCGA-E2-A1B0	WRN	Deep Deletion
TCGA-E2-A1IN	WRN	Deep Deletion
TCGA-E2-A1LG	WRN	Deep Deletion
TCGA-E2-A1LH	WRN	Deep Deletion
TCGA-E2-A574	WRN	Deep Deletion
TCGA-E9-A1RH	WRN	Deep Deletion
TCGA-EW-A1OZ	WRN	Deep Deletion
TCGA-EW-A1PH	WRN	Deep Deletion
TCGA-JL-A3YW	WRN	Deep Deletion
TCGA-D8-A1Y1	WRN	Truncating mutation (putative passenger)
TCGA-C8-A26Z	XAB2	Deep Deletion
TCGA-D8-A1XQ	XAB2	Deep Deletion
TCGA-D8-A1XZ	XRCC2	Deep Deletion
TCGA-E2-A15A	XRCC2	Deep Deletion
TCGA-OL-A5RW	XRCC2	Deep Deletion
TCGA-A8-A08H	XRCC3	Deep Deletion
TCGA-AR-A251	XRCC3	Deep Deletion
TCGA-BH-A0BL	XRCC3	Deep Deletion
TCGA-A7-A0CE	XRCC5	Deep Deletion
TCGA-A8-A07U	XRCC5	Deep Deletion
TCGA-A8-A09B	XRCC5	Deep Deletion
TCGA-BH-A0B3	XRCC5	Deep Deletion
TCGA-E9-A1ND	XRCC5	Deep Deletion
TCGA-A8-A09Z	XRCC5	Truncating mutation (putative passenger)
