# Supplementary material for: Genetic determinants of cellular addiction to DNA polymerase theta
Source: Nat Commun. 2019 Sep 19;10:4286. doi: 10.1038/s41467-019-12234-1 (PMC6753077; doi:10.1038/s41467-019-12234-1)
Supplement: Supplementary file 8 — Supplementary Data 5 [file 41467_2019_12234_MOESM8_ESM.xlsx]

## Sheet: tcga_brca_mhd_cosmic3
ID	MHD	COSMIC_Signature_3	PolqSL_Status
TCGA-A1-A0SB	0	0.69862	PolqSL_Mutant
TCGA-A1-A0SD	0	12.9473	non-mutant
TCGA-A1-A0SE	0	3.53252	non-mutant
TCGA-A1-A0SF	1	0	PolqSL_Mutant
TCGA-A1-A0SG	0	5.38815	PolqSL_Mutant
TCGA-A1-A0SH	0	23.6109	non-mutant
TCGA-A1-A0SI	1	4.71858	PolqSL_Mutant
TCGA-A1-A0SJ	1	6.60493	non-mutant
TCGA-A1-A0SK	1	48.1813	PolqSL_Mutant
TCGA-A1-A0SM	0	9.98117	non-mutant
TCGA-A1-A0SN	0	10.2136	PolqSL_Mutant
TCGA-A1-A0SP	1	33.5138	PolqSL_Mutant
TCGA-A1-A0SQ	0	0	non-mutant
TCGA-A2-A04N	0	6.83677	PolqSL_Mutant
TCGA-A2-A04Q	1	27.1114	non-mutant
TCGA-A2-A04R	1	49.3455	non-mutant
TCGA-A2-A04T	6	71.851	PolqSL_Mutant
TCGA-A2-A04U	0	30.9302	PolqSL_Mutant
TCGA-A2-A04V	0	0	non-mutant
TCGA-A2-A04W	0	11.3814	non-mutant
TCGA-A2-A04X	0	11.0972	non-mutant
TCGA-A2-A04Y	0	26.5176	non-mutant
TCGA-A2-A0CK	0	0	non-mutant
TCGA-A2-A0CL	1	11.0274	PolqSL_Mutant
TCGA-A2-A0CM	2	11.8096	PolqSL_Mutant
TCGA-A2-A0CO	3	0	non-mutant
TCGA-A2-A0CP	1	7.88106	non-mutant
TCGA-A2-A0CQ	0	14.3321	non-mutant
TCGA-A2-A0CR	2	12.095	non-mutant
TCGA-A2-A0CS	2	24.0762	non-mutant
TCGA-A2-A0CT	0	2.29581	non-mutant
TCGA-A2-A0CU	0	17.1592	PolqSL_Mutant
TCGA-A2-A0CV	0	0.146079	non-mutant
TCGA-A2-A0CW	0	33.097	non-mutant
TCGA-A2-A0CX	1	12.534	PolqSL_Mutant
TCGA-A2-A0D0	3	71.5363	PolqSL_Mutant
TCGA-A2-A0D1	0	8.83098	non-mutant
TCGA-A2-A0D2	4	75.0486	PolqSL_Mutant
TCGA-A2-A0D3	0	0	non-mutant
TCGA-A2-A0D4	2	15.9629	PolqSL_Mutant
TCGA-A2-A0EM	1	13.2462	non-mutant
TCGA-A2-A0EN	0	0	non-mutant
TCGA-A2-A0EO	0	13.1614	non-mutant
TCGA-A2-A0EP	0	2.81322	non-mutant
TCGA-A2-A0EQ	0	42.1214	non-mutant
TCGA-A2-A0ER	0	10.4711	non-mutant
TCGA-A2-A0ES	0	5.47681	PolqSL_Mutant
TCGA-A2-A0ET	0	8.92865	non-mutant
TCGA-A2-A0EU	0	10.7817	non-mutant
TCGA-A2-A0EV	0	16.4811	PolqSL_Mutant
TCGA-A2-A0EW	1	9.92655	non-mutant
TCGA-A2-A0EX	1	7.21838	non-mutant
TCGA-A2-A0EY	0	21.0234	PolqSL_Mutant
TCGA-A2-A0ST	0	9.57588	PolqSL_Mutant
TCGA-A2-A0SU	2	25.9952	non-mutant
TCGA-A2-A0SV	0	1.4286	non-mutant
TCGA-A2-A0SW	0	12.1354	non-mutant
TCGA-A2-A0SX	0	11.0992	PolqSL_Mutant
TCGA-A2-A0SY	0	10.132	non-mutant
TCGA-A2-A0T0	11	132.235	PolqSL_Mutant
TCGA-A2-A0T1	0	3.62258	non-mutant
TCGA-A2-A0T2	1	13.6777	PolqSL_Mutant
TCGA-A2-A0T3	0	7.92118	non-mutant
TCGA-A2-A0T4	0	14.1274	non-mutant
TCGA-A2-A0T5	0	6.06244	non-mutant
TCGA-A2-A0T6	0	3.01627	non-mutant
TCGA-A2-A0T7	0	7.21079	non-mutant
TCGA-A2-A0YC	1	11.3731	non-mutant
TCGA-A2-A0YD	0	0	non-mutant
TCGA-A2-A0YE	1	12.1624	PolqSL_Mutant
TCGA-A2-A0YF	0	12.8582	non-mutant
TCGA-A2-A0YG	0	18.0068	PolqSL_Mutant
TCGA-A2-A0YH	1	17.0281	non-mutant
TCGA-A2-A0YI	1	7.31479	non-mutant
TCGA-A2-A0YJ	0	56.0881	non-mutant
TCGA-A2-A0YK	0	0	non-mutant
TCGA-A2-A0YL	0	9.77024	non-mutant
TCGA-A2-A0YM	0	20.2114	non-mutant
TCGA-A2-A0YT	0	18.575	non-mutant
TCGA-A2-A1FV	0	9.77622	non-mutant
TCGA-A2-A1FW	0	23.1187	non-mutant
TCGA-A2-A1FX	0	8.14655	non-mutant
TCGA-A2-A1FZ	0	10.8821	PolqSL_Mutant
TCGA-A2-A1G0	1	20.2813	non-mutant
TCGA-A2-A1G1	1	16.3391	non-mutant
TCGA-A2-A1G4	0	20.1371	non-mutant
TCGA-A2-A1G6	0	5.03213	non-mutant
TCGA-A2-A259	0	2.33788	non-mutant
TCGA-A2-A25B	0	65.3448	PolqSL_Mutant
TCGA-A2-A25C	0	19.6864	non-mutant
TCGA-A2-A25D	0	22.0028	non-mutant
TCGA-A2-A25E	0	37.0161	non-mutant
TCGA-A2-A25F	0	16.935	non-mutant
TCGA-A2-A3KC	0	0.888951	non-mutant
TCGA-A2-A3KD	0	0	non-mutant
TCGA-A2-A3XS	1	1.55653	PolqSL_Mutant
TCGA-A2-A3XT	2	46.7856	non-mutant
TCGA-A2-A3XU	3	4.65926	non-mutant
TCGA-A2-A3XV	2	12.328	non-mutant
TCGA-A2-A3XW	1	2.19917	non-mutant
TCGA-A2-A3XX	1	14.2431	PolqSL_Mutant
TCGA-A2-A3XY	1	4.66961	PolqSL_Mutant
TCGA-A2-A3XZ	1	3.45688	PolqSL_Mutant
TCGA-A2-A3Y0	6	104.563	PolqSL_Mutant
TCGA-A2-A4RW	2	23.4888	non-mutant
TCGA-A2-A4RX	0	0	PolqSL_Mutant
TCGA-A2-A4RY	7	0.975641	non-mutant
TCGA-A2-A4S0	1	0	non-mutant
TCGA-A2-A4S1	3	36.2835	non-mutant
TCGA-A2-A4S2	1	3.6757	non-mutant
TCGA-A2-A4S3	3	32.9927	non-mutant
TCGA-A7-A0CD	0	17.5361	non-mutant
TCGA-A7-A0CE	8	85.8901	PolqSL_Mutant
TCGA-A7-A0CG	0	10.1482	non-mutant
TCGA-A7-A0CH	0	10.299	PolqSL_Mutant
TCGA-A7-A0CJ	0	21.1027	PolqSL_Mutant
TCGA-A7-A0D9	0	8.62256	non-mutant
TCGA-A7-A0DA	9	142.796	non-mutant
TCGA-A7-A13F	0	2.74728	non-mutant
TCGA-A7-A13H	0	1.95357	non-mutant
TCGA-A7-A26G	1	27.8071	non-mutant
TCGA-A7-A26H	0	1.75172	PolqSL_Mutant
TCGA-A7-A2KD	1	9.81628	non-mutant
TCGA-A7-A3IY	1	4.1946	PolqSL_Mutant
TCGA-A7-A3IZ	1	1.04002	non-mutant
TCGA-A7-A3J0	1	0	non-mutant
TCGA-A7-A3J1	0	0	non-mutant
TCGA-A7-A3RF	0	8.17034	PolqSL_Mutant
TCGA-A7-A425	1	2.99025	non-mutant
TCGA-A7-A426	0	5.22746	non-mutant
TCGA-A7-A4SA	5	31.1714	non-mutant
TCGA-A7-A4SB	0	0.338334	non-mutant
TCGA-A7-A4SD	0	8.00131	non-mutant
TCGA-A7-A4SE	6	49.2145	PolqSL_Mutant
TCGA-A7-A4SF	2	13.9997	non-mutant
TCGA-A7-A56D	0	14.3109	non-mutant
TCGA-A7-A5ZV	5	118.499	non-mutant
TCGA-A7-A5ZW	0	0	PolqSL_Mutant
TCGA-A7-A5ZX	0	10.5576	non-mutant
TCGA-A8-A06N	0	11.9696	non-mutant
TCGA-A8-A06O	0	12.4788	non-mutant
TCGA-A8-A06P	1	0	non-mutant
TCGA-A8-A06Q	0	4.82138	PolqSL_Mutant
TCGA-A8-A06R	0	24.5375	PolqSL_Mutant
TCGA-A8-A06T	0	5.91081	non-mutant
TCGA-A8-A06U	2	30.3491	non-mutant
TCGA-A8-A06X	4	186.105	PolqSL_Mutant
TCGA-A8-A06Y	1	17.0513	non-mutant
TCGA-A8-A06Z	0	89.1579	non-mutant
TCGA-A8-A075	1	52.9936	non-mutant
TCGA-A8-A076	0	26.5599	non-mutant
TCGA-A8-A079	0	62.8017	PolqSL_Mutant
TCGA-A8-A07B	0	33.627	non-mutant
TCGA-A8-A07E	0	0.895658	non-mutant
TCGA-A8-A07F	0	4.61983	non-mutant
TCGA-A8-A07G	0	20.9525	PolqSL_Mutant
TCGA-A8-A07I	0	8.91939	non-mutant
TCGA-A8-A07J	1	29.0868	non-mutant
TCGA-A8-A07L	2	60.9524	non-mutant
TCGA-A8-A07O	1	8.69537	non-mutant
TCGA-A8-A07P	0	8.86675	PolqSL_Mutant
TCGA-A8-A07U	0	9.80431	PolqSL_Mutant
TCGA-A8-A07W	0	80.9554	PolqSL_Mutant
TCGA-A8-A07Z	0	1.73541	non-mutant
TCGA-A8-A081	1	27.7326	non-mutant
TCGA-A8-A082	0	11.929	non-mutant
TCGA-A8-A083	0	12.7209	non-mutant
TCGA-A8-A085	2	68.7571	non-mutant
TCGA-A8-A086	1	4.2588	non-mutant
TCGA-A8-A08A	0	8.11219	PolqSL_Mutant
TCGA-A8-A08B	0	12.2466	non-mutant
TCGA-A8-A08G	0	9.41375	PolqSL_Mutant
TCGA-A8-A08H	1	16.0567	PolqSL_Mutant
TCGA-A8-A08I	0	20.737	PolqSL_Mutant
TCGA-A8-A08J	0	18.5386	PolqSL_Mutant
TCGA-A8-A08L	7	116.884	PolqSL_Mutant
TCGA-A8-A08O	0	12.7629	non-mutant
TCGA-A8-A08P	0	25.2676	PolqSL_Mutant
TCGA-A8-A08R	6	217.152	PolqSL_Mutant
TCGA-A8-A08T	0	7.55726	PolqSL_Mutant
TCGA-A8-A08X	0	16.5293	non-mutant
TCGA-A8-A08Z	0	8.75393	non-mutant
TCGA-A8-A090	0	4.04514	non-mutant
TCGA-A8-A091	0	0	non-mutant
TCGA-A8-A092	1	8.4201	PolqSL_Mutant
TCGA-A8-A093	0	4.64725	non-mutant
TCGA-A8-A094	2	53.5937	PolqSL_Mutant
TCGA-A8-A095	1	38.2991	PolqSL_Mutant
TCGA-A8-A096	0	16.5753	non-mutant
TCGA-A8-A097	4	89.3428	non-mutant
TCGA-A8-A099	0	12.9587	non-mutant
TCGA-A8-A09A	17	192.894	PolqSL_Mutant
TCGA-A8-A09B	0	18.2689	PolqSL_Mutant
TCGA-A8-A09C	0	16.9468	non-mutant
TCGA-A8-A09D	0	16.147	non-mutant
TCGA-A8-A09G	1	17.5395	PolqSL_Mutant
TCGA-A8-A09I	0	25.3814	non-mutant
TCGA-A8-A09M	7	139.746	non-mutant
TCGA-A8-A09N	0	18.0714	non-mutant
TCGA-A8-A09Q	0	88.9313	non-mutant
TCGA-A8-A09R	3	47.2106	non-mutant
TCGA-A8-A09T	0	4.87803	non-mutant
TCGA-A8-A09V	0	30.1016	PolqSL_Mutant
TCGA-A8-A09W	3	63.1235	PolqSL_Mutant
TCGA-A8-A09X	0	19.6033	PolqSL_Mutant
TCGA-A8-A09Z	4	0	PolqSL_Mutant
TCGA-A8-A0A1	1	9.04813	non-mutant
TCGA-A8-A0A2	2	3.56729	non-mutant
TCGA-A8-A0A4	0	7.49486	non-mutant
TCGA-A8-A0A6	0	22.5284	PolqSL_Mutant
TCGA-A8-A0A7	1	17.595	PolqSL_Mutant
TCGA-A8-A0A9	0	0	PolqSL_Mutant
TCGA-A8-A0AB	1	16.1149	PolqSL_Mutant
TCGA-A8-A0AD	0	11.0468	non-mutant
TCGA-AC-A23C	1	45.6174	non-mutant
TCGA-AC-A23E	0	4.58482	non-mutant
TCGA-AC-A23G	1	6.52419	non-mutant
TCGA-AC-A23H	1	115.323	PolqSL_Mutant
TCGA-AC-A2B8	1	0	non-mutant
TCGA-AC-A2BK	1	41.5041	PolqSL_Mutant
TCGA-AC-A2BM	0	9.00493	non-mutant
TCGA-AC-A2FB	0	2.32715	non-mutant
TCGA-AC-A2FE	0	4.02539	non-mutant
TCGA-AC-A2FF	0	2.84381	non-mutant
TCGA-AC-A2FG	1	7.01186	non-mutant
TCGA-AC-A2FK	0	1.27533	non-mutant
TCGA-AC-A2FM	0	6.12165	PolqSL_Mutant
TCGA-AC-A2FO	0	9.79019	non-mutant
TCGA-AC-A2QI	1	1.21198	non-mutant
TCGA-AC-A3BB	3	0	non-mutant
TCGA-AC-A3EH	2	3.98367	non-mutant
TCGA-AC-A3HN	0	2.38084	PolqSL_Mutant
TCGA-AC-A3QP	0	7.55238	non-mutant
TCGA-AC-A3TM	1	0	non-mutant
TCGA-AC-A3TN	14	1.32146	non-mutant
TCGA-AC-A3W5	4	78.1641	PolqSL_Mutant
TCGA-AC-A3W6	8	0	non-mutant
TCGA-AC-A3W7	3	1.31954	non-mutant
TCGA-AC-A3YI	0	0	PolqSL_Mutant
TCGA-AC-A3YJ	0	1.88241	non-mutant
TCGA-AC-A5EH	1	101.156	non-mutant
TCGA-AC-A5XS	1	14.7432	non-mutant
TCGA-AC-A5XU	0	3.5131	PolqSL_Mutant
TCGA-AC-A62X	1	7.52377	non-mutant
TCGA-AC-A62Y	0	15.4478	non-mutant
TCGA-AN-A03X	1	20.3373	non-mutant
TCGA-AN-A03Y	0	7.91715	PolqSL_Mutant
TCGA-AN-A041	0	7.36183	non-mutant
TCGA-AN-A049	0	14.409	PolqSL_Mutant
TCGA-AN-A04A	0	0	PolqSL_Mutant
TCGA-AN-A04C	0	18.951	PolqSL_Mutant
TCGA-AN-A04D	2	80.0623	PolqSL_Mutant
TCGA-AN-A0AJ	1	21.89	PolqSL_Mutant
TCGA-AN-A0AK	1	0	PolqSL_Mutant
TCGA-AN-A0AL	5	69.1016	non-mutant
TCGA-AN-A0AM	1	35.0161	PolqSL_Mutant
TCGA-AN-A0AR	7	103.979	non-mutant
TCGA-AN-A0AS	0	10.4764	non-mutant
TCGA-AN-A0AT	3	95.7452	non-mutant
TCGA-AN-A0FD	1	27.2654	non-mutant
TCGA-AN-A0FF	2	2.29315	non-mutant
TCGA-AN-A0FJ	3	48.711	PolqSL_Mutant
TCGA-AN-A0FK	0	1.30789	non-mutant
TCGA-AN-A0FL	4	88.8918	non-mutant
TCGA-AN-A0FN	0	20.7449	non-mutant
TCGA-AN-A0FS	1	10.7744	non-mutant
TCGA-AN-A0FT	1	19.0958	PolqSL_Mutant
TCGA-AN-A0FV	1	31.4288	non-mutant
TCGA-AN-A0FW	1	62.8667	non-mutant
TCGA-AN-A0FX	3	70.9658	PolqSL_Mutant
TCGA-AN-A0FY	1	10.9316	PolqSL_Mutant
TCGA-AN-A0FZ	1	12.2076	non-mutant
TCGA-AN-A0XL	0	13.6937	non-mutant
TCGA-AN-A0XN	9	105.303	PolqSL_Mutant
TCGA-AN-A0XO	3	14.3105	non-mutant
TCGA-AN-A0XP	0	10.5397	non-mutant
TCGA-AN-A0XR	0	26.2167	non-mutant
TCGA-AN-A0XS	0	5.70554	non-mutant
TCGA-AN-A0XT	0	0	non-mutant
TCGA-AN-A0XU	11	87.6436	non-mutant
TCGA-AN-A0XV	0	9.80698	non-mutant
TCGA-AN-A0XW	0	1.26706	PolqSL_Mutant
TCGA-AO-A03L	0	6.34319	PolqSL_Mutant
TCGA-AO-A03M	0	13.1416	PolqSL_Mutant
TCGA-AO-A03N	0	1.37982	PolqSL_Mutant
TCGA-AO-A03O	1	30.0749	PolqSL_Mutant
TCGA-AO-A03P	0	16.5406	PolqSL_Mutant
TCGA-AO-A03R	1	21.3944	non-mutant
TCGA-AO-A03T	3	71.0734	non-mutant
TCGA-AO-A03U	0	0	non-mutant
TCGA-AO-A03V	1	16.8478	non-mutant
TCGA-AO-A0J2	1	51.7689	PolqSL_Mutant
TCGA-AO-A0J3	0	6.01527	non-mutant
TCGA-AO-A0J4	1	71.0726	non-mutant
TCGA-AO-A0J5	0	16.4187	non-mutant
TCGA-AO-A0J6	10	79.4871	PolqSL_Mutant
TCGA-AO-A0J7	0	0	non-mutant
TCGA-AO-A0J8	0	8.15437	non-mutant
TCGA-AO-A0J9	2	17.6855	non-mutant
TCGA-AO-A0JA	0	4.85076	non-mutant
TCGA-AO-A0JB	1	68.8706	non-mutant
TCGA-AO-A0JC	0	0	non-mutant
TCGA-AO-A0JD	0	93.0895	non-mutant
TCGA-AO-A0JE	0	13.9094	non-mutant
TCGA-AO-A0JF	0	9.55328	non-mutant
TCGA-AO-A0JI	0	8.20915	non-mutant
TCGA-AO-A0JJ	0	10.6514	non-mutant
TCGA-AO-A0JM	0	11.6418	PolqSL_Mutant
TCGA-AO-A124	4	117.476	non-mutant
TCGA-AO-A125	0	9.76034	non-mutant
TCGA-AO-A126	0	0	non-mutant
TCGA-AO-A128	1	0	PolqSL_Mutant
TCGA-AO-A129	6	77.0026	PolqSL_Mutant
TCGA-AO-A12A	0	5.12483	non-mutant
TCGA-AO-A12B	0	7.45059	non-mutant
TCGA-AO-A12D	0	3.73269	non-mutant
TCGA-AO-A12E	0	3.63002	non-mutant
TCGA-AO-A12F	1	12.8646	non-mutant
TCGA-AO-A12G	0	0	non-mutant
TCGA-AO-A12H	0	7.61392	non-mutant
TCGA-AO-A1KO	0	3.20178	non-mutant
TCGA-AO-A1KP	0	13.7292	non-mutant
TCGA-AO-A1KR	1	53.0867	non-mutant
TCGA-AO-A1KS	0	1.02301	non-mutant
TCGA-AO-A1KT	0	15.59	non-mutant
TCGA-AQ-A04H	0	15.4697	non-mutant
TCGA-AQ-A04J	0	71.4015	PolqSL_Mutant
TCGA-AQ-A0Y5	0	9.62292	non-mutant
TCGA-AQ-A1H2	0	6.59198	PolqSL_Mutant
TCGA-AQ-A1H3	0	5.20374	non-mutant
TCGA-AQ-A54N	3	33.3479	non-mutant
TCGA-AQ-A54O	1	2.15385	non-mutant
TCGA-AR-A0TS	1	60.7845	PolqSL_Mutant
TCGA-AR-A0TX	1	0	non-mutant
TCGA-AR-A0TY	2	49.5867	non-mutant
TCGA-AR-A0U0	1	22.754	PolqSL_Mutant
TCGA-AR-A0U2	0	8.77354	PolqSL_Mutant
TCGA-AR-A0U3	0	6.56966	PolqSL_Mutant
TCGA-AR-A1AH	0	68.9062	non-mutant
TCGA-AR-A1AI	3	15.773	non-mutant
TCGA-AR-A1AJ	0	4.9002	PolqSL_Mutant
TCGA-AR-A1AK	0	0	non-mutant
TCGA-AR-A1AL	1	0	non-mutant
TCGA-AR-A1AM	0	0.751466	non-mutant
TCGA-AR-A1AN	1	10.6658	non-mutant
TCGA-AR-A1AO	2	65.8934	non-mutant
TCGA-AR-A1AP	0	17.6441	non-mutant
TCGA-AR-A1AQ	0	12.6063	PolqSL_Mutant
TCGA-AR-A1AR	1	25.5533	non-mutant
TCGA-AR-A1AS	0	2.12876	non-mutant
TCGA-AR-A1AU	0	7.75255	non-mutant
TCGA-AR-A1AV	0	2.07855	non-mutant
TCGA-AR-A1AW	0	19.4309	non-mutant
TCGA-AR-A1AX	0	8.65593	non-mutant
TCGA-AR-A1AY	2	44.7677	PolqSL_Mutant
TCGA-AR-A24H	13	97.1974	PolqSL_Mutant
TCGA-AR-A24K	0	14.8799	non-mutant
TCGA-AR-A24L	3	43.6416	non-mutant
TCGA-AR-A24M	0	5.76251	PolqSL_Mutant
TCGA-AR-A24N	0	0	PolqSL_Mutant
TCGA-AR-A24O	1	11.3227	non-mutant
TCGA-AR-A24P	0	3.41803	non-mutant
TCGA-AR-A24Q	2	145.912	non-mutant
TCGA-AR-A24R	0	1.04116	non-mutant
TCGA-AR-A24S	1	5.61062	PolqSL_Mutant
TCGA-AR-A24T	0	0	non-mutant
TCGA-AR-A24U	1	4.2932	non-mutant
TCGA-AR-A24V	0	4.75164	non-mutant
TCGA-AR-A24W	0	7.87911	non-mutant
TCGA-AR-A24X	0	6.01986	non-mutant
TCGA-AR-A24Z	1	25.1082	non-mutant
TCGA-AR-A250	0	17.265	non-mutant
TCGA-AR-A251	2	136.882	PolqSL_Mutant
TCGA-AR-A252	0	3.77557	non-mutant
TCGA-AR-A254	0	3.8651	non-mutant
TCGA-AR-A255	1	22.8926	PolqSL_Mutant
TCGA-AR-A256	12	134.316	PolqSL_Mutant
TCGA-AR-A2LE	0	0	PolqSL_Mutant
TCGA-AR-A2LH	0	0	non-mutant
TCGA-AR-A2LJ	0	0	non-mutant
TCGA-AR-A2LK	0	0	non-mutant
TCGA-AR-A2LM	0	5.78055	non-mutant
TCGA-AR-A2LN	0	0.338686	non-mutant
TCGA-AR-A2LO	0	10.4559	non-mutant
TCGA-AR-A2LQ	0	0	non-mutant
TCGA-AR-A5QM	0	0	non-mutant
TCGA-AR-A5QN	0	0	non-mutant
TCGA-AR-A5QP	1	0	non-mutant
TCGA-AR-A5QQ	0	48.0748	non-mutant
TCGA-B6-A0I1	0	22.8466	non-mutant
TCGA-B6-A0I2	0	13.313	PolqSL_Mutant
TCGA-B6-A0I5	1	4.60932	non-mutant
TCGA-B6-A0I9	0	24.5561	PolqSL_Mutant
TCGA-B6-A0IA	0	10.4322	non-mutant
TCGA-B6-A0IB	1	25.5618	PolqSL_Mutant
TCGA-B6-A0IC	0	4.6263	non-mutant
TCGA-B6-A0IE	0	11.8065	non-mutant
TCGA-B6-A0IG	0	13.4379	non-mutant
TCGA-B6-A0IH	0	0.239939	non-mutant
TCGA-B6-A0IJ	3	110.017	non-mutant
TCGA-B6-A0IK	0	8.58516	non-mutant
TCGA-B6-A0IM	1	19.6953	non-mutant
TCGA-B6-A0IN	0	7.90293	non-mutant
TCGA-B6-A0IO	0	0	non-mutant
TCGA-B6-A0IP	0	7.92714	PolqSL_Mutant
TCGA-B6-A0IQ	3	38.3626	PolqSL_Mutant
TCGA-B6-A0RE	2	98.9962	non-mutant
TCGA-B6-A0RG	2	61.9123	non-mutant
TCGA-B6-A0RH	1	14.662	non-mutant
TCGA-B6-A0RI	1	8.38996	non-mutant
TCGA-B6-A0RN	0	6.8932	non-mutant
TCGA-B6-A0RO	1	18.2976	PolqSL_Mutant
TCGA-B6-A0RP	0	5.39522	non-mutant
TCGA-B6-A0RQ	0	8.4022	non-mutant
TCGA-B6-A0RT	2	59.8026	non-mutant
TCGA-B6-A0RU	1	32.4965	non-mutant
TCGA-B6-A0RV	0	0.620584	PolqSL_Mutant
TCGA-B6-A0WS	0	0.326697	non-mutant
TCGA-B6-A0WT	0	4.21947	non-mutant
TCGA-B6-A0WV	0	15.7359	non-mutant
TCGA-B6-A0WW	0	20.4682	PolqSL_Mutant
TCGA-B6-A0WX	1	21.3519	non-mutant
TCGA-B6-A0WY	0	16.0172	non-mutant
TCGA-B6-A0WZ	0	6.61514	non-mutant
TCGA-B6-A0X0	1	6.80338	non-mutant
TCGA-B6-A0X1	2	34.5739	non-mutant
TCGA-B6-A0X4	1	0.0632306	non-mutant
TCGA-B6-A0X5	0	15.8114	non-mutant
TCGA-B6-A0X7	0	0	non-mutant
TCGA-B6-A1KC	1	5.77944	non-mutant
TCGA-B6-A1KF	0	24.2208	PolqSL_Mutant
TCGA-B6-A1KI	0	8.31837	non-mutant
TCGA-B6-A1KN	1	43.5486	PolqSL_Mutant
TCGA-B6-A2IU	1	1.31234	non-mutant
TCGA-B6-A3ZX	2	9.11961	non-mutant
TCGA-B6-A400	4	81.7836	non-mutant
TCGA-B6-A401	0	8.79245	non-mutant
TCGA-B6-A402	0	5.94186	non-mutant
TCGA-B6-A408	2	0	non-mutant
TCGA-B6-A409	0	1.35253	non-mutant
TCGA-B6-A40B	1	7.44684	non-mutant
TCGA-B6-A40C	1	0.552883	non-mutant
TCGA-BH-A0AU	1	2.98574	non-mutant
TCGA-BH-A0AV	0	54.1254	non-mutant
TCGA-BH-A0AW	1	45.1207	PolqSL_Mutant
TCGA-BH-A0AY	1	11.7692	non-mutant
TCGA-BH-A0AZ	4	48.4271	non-mutant
TCGA-BH-A0B0	0	2.48692	non-mutant
TCGA-BH-A0B3	0	17.626	PolqSL_Mutant
TCGA-BH-A0B4	3	53.451	PolqSL_Mutant
TCGA-BH-A0B5	0	0	non-mutant
TCGA-BH-A0B7	1	13.0905	non-mutant
TCGA-BH-A0B9	0	21.0316	non-mutant
TCGA-BH-A0BA	0	8.29535	non-mutant
TCGA-BH-A0BC	0	3.14682	non-mutant
TCGA-BH-A0BD	1	17.8539	non-mutant
TCGA-BH-A0BF	0	19.0854	non-mutant
TCGA-BH-A0BG	1	24.155	non-mutant
TCGA-BH-A0BJ	0	11.2858	non-mutant
TCGA-BH-A0BL	2	46.8288	PolqSL_Mutant
TCGA-BH-A0BM	0	1.65354	non-mutant
TCGA-BH-A0BO	1	2.84469	non-mutant
TCGA-BH-A0BP	1	52.6143	non-mutant
TCGA-BH-A0BQ	0	4.93746	non-mutant
TCGA-BH-A0BR	0	12.1875	non-mutant
TCGA-BH-A0BT	0	3.01754	PolqSL_Mutant
TCGA-BH-A0BV	0	13.5761	non-mutant
TCGA-BH-A0BW	5	50.2066	PolqSL_Mutant
TCGA-BH-A0BZ	21	220.479	non-mutant
TCGA-BH-A0C0	2	92.043	non-mutant
TCGA-BH-A0C1	0	4.17652	non-mutant
TCGA-BH-A0C3	0	7.81611	non-mutant
TCGA-BH-A0C7	0	11.2276	PolqSL_Mutant
TCGA-BH-A0DD	0	4.58212	non-mutant
TCGA-BH-A0DE	0	7.79849	non-mutant
TCGA-BH-A0DG	0	19.967	PolqSL_Mutant
TCGA-BH-A0DH	0	0	PolqSL_Mutant
TCGA-BH-A0DI	1	19.4127	non-mutant
TCGA-BH-A0DK	3	57.7281	non-mutant
TCGA-BH-A0DL	0	13.8563	PolqSL_Mutant
TCGA-BH-A0DO	0	10.8954	non-mutant
TCGA-BH-A0DP	1	9.11517	PolqSL_Mutant
TCGA-BH-A0DQ	1	11.019	non-mutant
TCGA-BH-A0DS	0	5.24342	PolqSL_Mutant
TCGA-BH-A0DT	0	2.09104	non-mutant
TCGA-BH-A0DV	0	21.2423	non-mutant
TCGA-BH-A0DX	0	0	non-mutant
TCGA-BH-A0DZ	0	11.4241	non-mutant
TCGA-BH-A0E0	1	11.5162	non-mutant
TCGA-BH-A0E1	0	3.45199	non-mutant
TCGA-BH-A0E2	0	19.2531	non-mutant
TCGA-BH-A0E6	0	36.9065	PolqSL_Mutant
TCGA-BH-A0E7	0	0	non-mutant
TCGA-BH-A0E9	0	7.46923	non-mutant
TCGA-BH-A0EA	0	0	non-mutant
TCGA-BH-A0EB	0	11.2486	non-mutant
TCGA-BH-A0EE	2	7.1385	PolqSL_Mutant
TCGA-BH-A0EI	0	0	non-mutant
TCGA-BH-A0GY	0	15.3901	PolqSL_Mutant
TCGA-BH-A0GZ	1	20.9004	non-mutant
TCGA-BH-A0H0	0	12.7783	non-mutant
TCGA-BH-A0H3	0	7.3573	non-mutant
TCGA-BH-A0H5	0	0	non-mutant
TCGA-BH-A0H6	1	6.78209	non-mutant
TCGA-BH-A0H7	1	1.95181	PolqSL_Mutant
TCGA-BH-A0H9	1	18.3709	PolqSL_Mutant
TCGA-BH-A0HA	0	9.03892	PolqSL_Mutant
TCGA-BH-A0HB	0	11.9254	PolqSL_Mutant
TCGA-BH-A0HI	0	9.3434	non-mutant
TCGA-BH-A0HK	0	3.54583	non-mutant
TCGA-BH-A0HO	0	28.6767	non-mutant
TCGA-BH-A0HP	0	4.09056	non-mutant
TCGA-BH-A0HQ	0	0	non-mutant
TCGA-BH-A0HU	0	34.0531	PolqSL_Mutant
TCGA-BH-A0HW	0	5.75301	non-mutant
TCGA-BH-A0HX	0	52.3416	non-mutant
TCGA-BH-A0HY	1	12.1305	PolqSL_Mutant
TCGA-BH-A0RX	2	0	PolqSL_Mutant
TCGA-BH-A0W3	0	10.3735	non-mutant
TCGA-BH-A0W4	0	13.6891	non-mutant
TCGA-BH-A0W5	0	5.2734	non-mutant
TCGA-BH-A0W7	0	17.0122	non-mutant
TCGA-BH-A0WA	5	68.5602	PolqSL_Mutant
TCGA-BH-A18F	0	0	non-mutant
TCGA-BH-A18G	2	24.1645	PolqSL_Mutant
TCGA-BH-A18H	1	19.4136	non-mutant
TCGA-BH-A18I	1	3.64689	non-mutant
TCGA-BH-A18J	0	18.8206	non-mutant
TCGA-BH-A18K	0	25.8106	non-mutant
TCGA-BH-A18L	0	19.0392	non-mutant
TCGA-BH-A18M	0	6.61022	PolqSL_Mutant
TCGA-BH-A18N	0	14.64	non-mutant
TCGA-BH-A18P	0	0	PolqSL_Mutant
TCGA-BH-A18Q	8	88.6896	PolqSL_Mutant
TCGA-BH-A18R	0	23.3312	PolqSL_Mutant
TCGA-BH-A18S	1	18.4858	PolqSL_Mutant
TCGA-BH-A18T	0	79.6328	non-mutant
TCGA-BH-A18U	1	35.11	non-mutant
TCGA-BH-A18V	7	148.609	PolqSL_Mutant
TCGA-BH-A1EN	0	23.7596	PolqSL_Mutant
TCGA-BH-A1EO	0	0.471181	non-mutant
TCGA-BH-A1ES	0	2.36841	non-mutant
TCGA-BH-A1ET	0	6.02633	non-mutant
TCGA-BH-A1EU	1	2.66409	PolqSL_Mutant
TCGA-BH-A1EV	0	14.909	non-mutant
TCGA-BH-A1EW	0	4.34448	non-mutant
TCGA-BH-A1EX	1	12.2607	non-mutant
TCGA-BH-A1EY	0	12.5412	non-mutant
TCGA-BH-A1F0	1	49.3796	non-mutant
TCGA-BH-A1F2	2	11.0972	non-mutant
TCGA-BH-A1F6	0	19.9083	PolqSL_Mutant
TCGA-BH-A1F8	0	11.3428	PolqSL_Mutant
TCGA-BH-A1FC	0	36.8001	PolqSL_Mutant
TCGA-BH-A1FD	0	20.6982	non-mutant
TCGA-BH-A1FE	0	8.92603	non-mutant
TCGA-BH-A1FG	0	8.61164	non-mutant
TCGA-BH-A1FH	0	9.00701	non-mutant
TCGA-BH-A1FJ	1	1.8124	non-mutant
TCGA-BH-A1FL	0	8.76986	non-mutant
TCGA-BH-A1FM	1	10.4777	PolqSL_Mutant
TCGA-BH-A1FN	2	58.6351	PolqSL_Mutant
TCGA-BH-A1FR	0	0	non-mutant
TCGA-BH-A1FU	0	74.7836	PolqSL_Mutant
TCGA-BH-A201	1	0	non-mutant
TCGA-BH-A202	1	17.9208	PolqSL_Mutant
TCGA-BH-A203	1	4.07585	PolqSL_Mutant
TCGA-BH-A204	0	16.2085	non-mutant
TCGA-BH-A208	0	10.3379	non-mutant
TCGA-BH-A209	0	19.9824	non-mutant
TCGA-BH-A28O	0	0	non-mutant
TCGA-BH-A28Q	0	7.19367	non-mutant
TCGA-BH-A2L8	0	0	non-mutant
TCGA-BH-A42T	0	7.7598	PolqSL_Mutant
TCGA-BH-A42U	0	0	non-mutant
TCGA-BH-A42V	0	0	PolqSL_Mutant
TCGA-BH-A5IZ	9	39.296	non-mutant
TCGA-BH-A5J0	0	0.488711	PolqSL_Mutant
TCGA-C8-A12K	1	86.9654	PolqSL_Mutant
TCGA-C8-A12L	7	43.3765	PolqSL_Mutant
TCGA-C8-A12M	0	26.0871	PolqSL_Mutant
TCGA-C8-A12N	0	3.22132	non-mutant
TCGA-C8-A12O	0	4.96316	non-mutant
TCGA-C8-A12P	2	36.8242	non-mutant
TCGA-C8-A12Q	0	1.67577	non-mutant
TCGA-C8-A12T	0	0.947994	PolqSL_Mutant
TCGA-C8-A12U	0	11.2469	PolqSL_Mutant
TCGA-C8-A12V	0	49.7183	non-mutant
TCGA-C8-A12W	1	17.9829	non-mutant
TCGA-C8-A12X	0	21.4847	non-mutant
TCGA-C8-A12Y	1	5.21301	non-mutant
TCGA-C8-A12Z	0	6.53898	non-mutant
TCGA-C8-A130	0	9.62794	PolqSL_Mutant
TCGA-C8-A131	0	23.9061	non-mutant
TCGA-C8-A132	0	23.9619	non-mutant
TCGA-C8-A133	1	13.7253	non-mutant
TCGA-C8-A134	0	86.1678	non-mutant
TCGA-C8-A135	1	8.63228	non-mutant
TCGA-C8-A137	0	11.4617	non-mutant
TCGA-C8-A138	0	9.22517	non-mutant
TCGA-C8-A1HE	0	8.6202	non-mutant
TCGA-C8-A1HF	0	20.0238	PolqSL_Mutant
TCGA-C8-A1HG	0	11.1615	non-mutant
TCGA-C8-A1HI	0	11.159	non-mutant
TCGA-C8-A1HJ	2	85.5895	non-mutant
TCGA-C8-A1HK	1	19.4693	PolqSL_Mutant
TCGA-C8-A1HL	1	5.29029	non-mutant
TCGA-C8-A1HM	1	32.1367	PolqSL_Mutant
TCGA-C8-A1HN	0	19.7671	non-mutant
TCGA-C8-A1HO	0	10.2189	non-mutant
TCGA-C8-A26V	1	13.2119	non-mutant
TCGA-C8-A26W	0	16.2145	non-mutant
TCGA-C8-A26X	0	31.8741	non-mutant
TCGA-C8-A26Y	0	127.518	PolqSL_Mutant
TCGA-C8-A26Z	1	18.3245	PolqSL_Mutant
TCGA-C8-A273	0	11.8833	non-mutant
TCGA-C8-A274	2	27.7011	non-mutant
TCGA-C8-A275	0	11.8233	PolqSL_Mutant
TCGA-C8-A278	0	13.5835	non-mutant
TCGA-C8-A27A	0	16.3158	non-mutant
TCGA-C8-A27B	5	74.0073	non-mutant
TCGA-C8-A3M7	0	0	non-mutant
TCGA-C8-A3M8	0	10.83	non-mutant
TCGA-D8-A13Y	6	26.2602	non-mutant
TCGA-D8-A13Z	1	62.9788	non-mutant
TCGA-D8-A140	1	10.8636	non-mutant
TCGA-D8-A141	0	7.90529	non-mutant
TCGA-D8-A142	1	69.2312	non-mutant
TCGA-D8-A143	1	40.7775	PolqSL_Mutant
TCGA-D8-A145	0	16.3915	PolqSL_Mutant
TCGA-D8-A147	5	108.97	PolqSL_Mutant
TCGA-D8-A1J8	1	3.42707	PolqSL_Mutant
TCGA-D8-A1J9	0	28.737	PolqSL_Mutant
TCGA-D8-A1JA	0	17.0744	non-mutant
TCGA-D8-A1JB	0	40.1995	PolqSL_Mutant
TCGA-D8-A1JC	0	8.01897	non-mutant
TCGA-D8-A1JD	3	71.597	PolqSL_Mutant
TCGA-D8-A1JE	1	8.0527	non-mutant
TCGA-D8-A1JF	0	7.94219	non-mutant
TCGA-D8-A1JG	0	52.9051	non-mutant
TCGA-D8-A1JH	0	6.68433	non-mutant
TCGA-D8-A1JI	1	5.34558	non-mutant
TCGA-D8-A1JJ	0	6.71838	PolqSL_Mutant
TCGA-D8-A1JK	1	151.938	non-mutant
TCGA-D8-A1JL	1	81.7484	PolqSL_Mutant
TCGA-D8-A1JM	0	20.9398	non-mutant
TCGA-D8-A1JN	1	0	non-mutant
TCGA-D8-A1JP	2	103.95	PolqSL_Mutant
TCGA-D8-A1JS	0	7.063	non-mutant
TCGA-D8-A1JT	0	23.1953	non-mutant
TCGA-D8-A1JU	0	6.89624	non-mutant
TCGA-D8-A1X5	0	3.70614	PolqSL_Mutant
TCGA-D8-A1X6	0	8.43179	PolqSL_Mutant
TCGA-D8-A1X7	0	14.6029	non-mutant
TCGA-D8-A1X8	0	2.58995	non-mutant
TCGA-D8-A1X9	1	73.8707	non-mutant
TCGA-D8-A1XA	1	6.83513	non-mutant
TCGA-D8-A1XB	0	2.06227	non-mutant
TCGA-D8-A1XC	0	7.08659	non-mutant
TCGA-D8-A1XF	0	2.9518	non-mutant
TCGA-D8-A1XG	0	19.005	non-mutant
TCGA-D8-A1XJ	1	9.30574	PolqSL_Mutant
TCGA-D8-A1XK	2	285.15	PolqSL_Mutant
TCGA-D8-A1XL	2	89.4915	PolqSL_Mutant
TCGA-D8-A1XM	0	0	PolqSL_Mutant
TCGA-D8-A1XO	0	4.89433	non-mutant
TCGA-D8-A1XQ	4	232.332	PolqSL_Mutant
TCGA-D8-A1XR	0	1.37889	non-mutant
TCGA-D8-A1XS	0	0.0460997	non-mutant
TCGA-D8-A1XT	0	17.1828	non-mutant
TCGA-D8-A1XU	0	10.9947	non-mutant
TCGA-D8-A1XV	0	0.696956	PolqSL_Mutant
TCGA-D8-A1XW	1	75.6305	non-mutant
TCGA-D8-A1XY	0	5.967	non-mutant
TCGA-D8-A1XZ	2	17.7505	PolqSL_Mutant
TCGA-D8-A1Y0	3	34.8946	non-mutant
TCGA-D8-A1Y1	0	0	PolqSL_Mutant
TCGA-D8-A1Y2	0	0.640881	non-mutant
TCGA-D8-A1Y3	0	20.6038	non-mutant
TCGA-D8-A27E	0	7.85553	non-mutant
TCGA-D8-A27F	2	43.6354	non-mutant
TCGA-D8-A27G	0	4.41771	PolqSL_Mutant
TCGA-D8-A27H	3	81.2694	non-mutant
TCGA-D8-A27I	0	13.9533	non-mutant
TCGA-D8-A27K	0	5.38613	non-mutant
TCGA-D8-A27L	0	0	non-mutant
TCGA-D8-A27M	2	57.2313	non-mutant
TCGA-D8-A27N	0	16.5338	non-mutant
TCGA-D8-A27P	0	10.9167	non-mutant
TCGA-D8-A27R	0	20.9856	non-mutant
TCGA-D8-A27V	2	7.15234	non-mutant
TCGA-D8-A27W	0	0	non-mutant
TCGA-D8-A3Z5	1	5.61922	non-mutant
TCGA-D8-A3Z6	0	7.00995	non-mutant
TCGA-D8-A4Z1	0	0	non-mutant
TCGA-E2-A105	0	15.8245	PolqSL_Mutant
TCGA-E2-A107	1	0	non-mutant
TCGA-E2-A108	1	41.1572	non-mutant
TCGA-E2-A109	0	17.2059	PolqSL_Mutant
TCGA-E2-A10A	2	8.71299	non-mutant
TCGA-E2-A10B	1	6.49656	non-mutant
TCGA-E2-A10C	0	23.2859	non-mutant
TCGA-E2-A10F	1	0	non-mutant
TCGA-E2-A14N	4	68.7203	PolqSL_Mutant
TCGA-E2-A14O	0	0	non-mutant
TCGA-E2-A14P	1	0	non-mutant
TCGA-E2-A14Q	0	16.2928	non-mutant
TCGA-E2-A14R	7	78.723	PolqSL_Mutant
TCGA-E2-A14S	13	5.03077	non-mutant
TCGA-E2-A14T	0	18.1513	PolqSL_Mutant
TCGA-E2-A14U	0	1.23629	non-mutant
TCGA-E2-A14V	2	24.6675	PolqSL_Mutant
TCGA-E2-A14W	10	69.4894	non-mutant
TCGA-E2-A14X	1	5.26905	non-mutant
TCGA-E2-A14Y	0	17.5923	non-mutant
TCGA-E2-A14Z	0	35.3785	non-mutant
TCGA-E2-A150	1	49.0826	PolqSL_Mutant
TCGA-E2-A152	1	20.8192	non-mutant
TCGA-E2-A153	0	0	non-mutant
TCGA-E2-A154	2	13.151	non-mutant
TCGA-E2-A155	0	15.6808	non-mutant
TCGA-E2-A156	0	11.3717	non-mutant
TCGA-E2-A158	5	68.2297	non-mutant
TCGA-E2-A159	0	31.5237	PolqSL_Mutant
TCGA-E2-A15A	1	31.0501	PolqSL_Mutant
TCGA-E2-A15C	0	3.90233	non-mutant
TCGA-E2-A15D	2	7.57386	non-mutant
TCGA-E2-A15E	0	11.6471	PolqSL_Mutant
TCGA-E2-A15G	1	10.4872	non-mutant
TCGA-E2-A15H	1	0	non-mutant
TCGA-E2-A15I	2	0.474234	non-mutant
TCGA-E2-A15J	0	6.28581	PolqSL_Mutant
TCGA-E2-A15K	0	11.2277	non-mutant
TCGA-E2-A15L	0	3.84382	non-mutant
TCGA-E2-A15M	0	53.4722	PolqSL_Mutant
TCGA-E2-A15O	1	11.4181	non-mutant
TCGA-E2-A15P	1	4.41881	non-mutant
TCGA-E2-A15R	0	0	non-mutant
TCGA-E2-A15S	5	42.0002	non-mutant
TCGA-E2-A15T	0	0	non-mutant
TCGA-E2-A1AZ	0	27.2777	non-mutant
TCGA-E2-A1B0	0	6.81227	PolqSL_Mutant
TCGA-E2-A1B1	0	3.48468	non-mutant
TCGA-E2-A1B4	0	21.9031	non-mutant
TCGA-E2-A1B5	0	2.60048	non-mutant
TCGA-E2-A1B6	1	48.7453	non-mutant
TCGA-E2-A1BC	0	27.0937	non-mutant
TCGA-E2-A1BD	2	8.00523	non-mutant
TCGA-E2-A1IE	0	8.20784	non-mutant
TCGA-E2-A1IF	0	9.94067	non-mutant
TCGA-E2-A1IG	0	10.2343	non-mutant
TCGA-E2-A1II	0	15.9983	non-mutant
TCGA-E2-A1IJ	0	5.75161	PolqSL_Mutant
TCGA-E2-A1IK	0	5.72373	non-mutant
TCGA-E2-A1IL	0	6.79609	non-mutant
TCGA-E2-A1IN	0	29.0224	PolqSL_Mutant
TCGA-E2-A1IO	0	0	non-mutant
TCGA-E2-A1IU	0	8.67955	non-mutant
TCGA-E2-A1L6	0	6.6131	non-mutant
TCGA-E2-A1L7	0	49.7656	non-mutant
TCGA-E2-A1L8	0	13.4552	non-mutant
TCGA-E2-A1L9	1	7.22539	non-mutant
TCGA-E2-A1LA	2	78.9011	non-mutant
TCGA-E2-A1LB	0	17.2743	non-mutant
TCGA-E2-A1LE	0	11.7845	non-mutant
TCGA-E2-A1LG	0	2.15238	PolqSL_Mutant
TCGA-E2-A1LH	3	127.362	PolqSL_Mutant
TCGA-E2-A1LI	0	16.56	PolqSL_Mutant
TCGA-E2-A1LK	0	0	non-mutant
TCGA-E2-A1LL	0	34.1356	non-mutant
TCGA-E2-A2P5	0	14.5188	non-mutant
TCGA-E2-A2P6	0	0.812612	PolqSL_Mutant
TCGA-E2-A3DX	0	0.939205	non-mutant
TCGA-E2-A56Z	0	11.4043	PolqSL_Mutant
TCGA-E2-A570	0	8.31916	non-mutant
TCGA-E2-A573	1	21.4654	non-mutant
TCGA-E2-A574	0	23.096	PolqSL_Mutant
TCGA-E9-A1N3	0	16.9274	non-mutant
TCGA-E9-A1N4	0	2.97194	non-mutant
TCGA-E9-A1N5	0	10.8032	non-mutant
TCGA-E9-A1N8	0	21.8538	non-mutant
TCGA-E9-A1N9	0	27.7343	non-mutant
TCGA-E9-A1NA	0	48.5159	PolqSL_Mutant
TCGA-E9-A1NC	2	55.0244	non-mutant
TCGA-E9-A1ND	0	51.9811	PolqSL_Mutant
TCGA-E9-A1NE	1	44.0198	non-mutant
TCGA-E9-A1NF	0	13.6413	PolqSL_Mutant
TCGA-E9-A1NG	0	6.23545	non-mutant
TCGA-E9-A1NH	1	1.88742	non-mutant
TCGA-E9-A1NI	0	1.75013	non-mutant
TCGA-E9-A1QZ	0	4.3619	non-mutant
TCGA-E9-A1R0	0	0	non-mutant
TCGA-E9-A1R2	4	28.1396	non-mutant
TCGA-E9-A1R3	0	7.12566	non-mutant
TCGA-E9-A1R4	0	10.6846	PolqSL_Mutant
TCGA-E9-A1R5	0	11.9788	non-mutant
TCGA-E9-A1R6	0	5.97303	non-mutant
TCGA-E9-A1R7	0	24.3277	non-mutant
TCGA-E9-A1RA	0	4.43817	non-mutant
TCGA-E9-A1RB	1	16.5611	PolqSL_Mutant
TCGA-E9-A1RC	0	14.4756	PolqSL_Mutant
TCGA-E9-A1RD	0	2.90997	non-mutant
TCGA-E9-A1RE	0	7.76953	non-mutant
TCGA-E9-A1RF	1	88.3645	PolqSL_Mutant
TCGA-E9-A1RG	0	19.6757	non-mutant
TCGA-E9-A1RH	1	36.1764	PolqSL_Mutant
TCGA-E9-A1RI	0	7.4639	non-mutant
TCGA-E9-A226	1	5.78384	PolqSL_Mutant
TCGA-E9-A227	0	29.9955	non-mutant
TCGA-E9-A228	0	3.83982	non-mutant
TCGA-E9-A229	0	2.50057	non-mutant
TCGA-E9-A22A	0	20.7921	non-mutant
TCGA-E9-A22D	0	1.54779	non-mutant
TCGA-E9-A22E	3	87.2179	PolqSL_Mutant
TCGA-E9-A22G	1	86.6519	PolqSL_Mutant
TCGA-E9-A22H	0	8.88979	non-mutant
TCGA-E9-A243	0	42.3596	PolqSL_Mutant
TCGA-E9-A244	3	65.4939	non-mutant
TCGA-E9-A245	2	7.82605	non-mutant
TCGA-E9-A247	0	9.80517	non-mutant
TCGA-E9-A248	0	2.2538	non-mutant
TCGA-E9-A249	1	0.754389	non-mutant
TCGA-E9-A24A	0	8.7736	non-mutant
TCGA-E9-A295	0	20.4908	PolqSL_Mutant
TCGA-E9-A2JS	0	9.81425	PolqSL_Mutant
TCGA-E9-A2JT	0	2.51042	non-mutant
TCGA-E9-A3HO	4	41.8034	PolqSL_Mutant
TCGA-E9-A3Q9	6	9.59866	PolqSL_Mutant
TCGA-E9-A3QA	1	21.6306	PolqSL_Mutant
TCGA-E9-A3X8	0	7.00834	non-mutant
TCGA-E9-A54X	1	0	non-mutant
TCGA-E9-A54Y	0	0.460973	non-mutant
TCGA-E9-A5FK	1	6.9121	non-mutant
TCGA-E9-A5FL	3	48.5011	non-mutant
TCGA-E9-A5UO	2	2.93925	PolqSL_Mutant
TCGA-E9-A5UP	3	8.68926	non-mutant
TCGA-EW-A1IW	0	21.9398	non-mutant
TCGA-EW-A1IX	0	8.52713	PolqSL_Mutant
TCGA-EW-A1IY	0	2.62573	non-mutant
TCGA-EW-A1IZ	0	0	PolqSL_Mutant
TCGA-EW-A1J1	1	10.5455	non-mutant
TCGA-EW-A1J2	0	10.8702	non-mutant
TCGA-EW-A1J3	0	16.3725	non-mutant
TCGA-EW-A1J5	0	1.17487	non-mutant
TCGA-EW-A1J6	0	23.6265	non-mutant
TCGA-EW-A1OV	0	18.3853	PolqSL_Mutant
TCGA-EW-A1OX	0	10.0357	PolqSL_Mutant
TCGA-EW-A1OY	1	15.1712	non-mutant
TCGA-EW-A1OZ	1	12.0523	PolqSL_Mutant
TCGA-EW-A1P0	2	10.638	non-mutant
TCGA-EW-A1P1	0	9.77827	non-mutant
TCGA-EW-A1P3	0	3.67656	non-mutant
TCGA-EW-A1P4	2	44.8227	PolqSL_Mutant
TCGA-EW-A1P5	0	0	non-mutant
TCGA-EW-A1P6	0	0	non-mutant
TCGA-EW-A1P7	0	18.1822	PolqSL_Mutant
TCGA-EW-A1P8	0	22.5515	non-mutant
TCGA-EW-A1PA	0	17.7979	non-mutant
TCGA-EW-A1PB	4	62.119	non-mutant
TCGA-EW-A1PC	1	20.8018	non-mutant
TCGA-EW-A1PD	2	55.9635	PolqSL_Mutant
TCGA-EW-A1PE	0	8.69215	non-mutant
TCGA-EW-A1PG	0	1.06105	PolqSL_Mutant
TCGA-EW-A1PH	0	22.4934	PolqSL_Mutant
TCGA-EW-A2FR	1	0.436302	non-mutant
TCGA-EW-A2FS	1	4.2956	non-mutant
TCGA-EW-A2FV	0	9.43647	non-mutant
TCGA-EW-A2FW	0	4.58543	non-mutant
TCGA-EW-A3E8	0	3.98464	non-mutant
TCGA-EW-A3U0	2	83.6885	non-mutant
TCGA-EW-A423	0	9.42278	non-mutant
TCGA-GI-A2C8	2	67.5611	non-mutant
TCGA-GI-A2C9	5	80.168	PolqSL_Mutant
TCGA-GM-A2D9	0	0	non-mutant
TCGA-GM-A2DA	0	3.50377e-06	non-mutant
TCGA-GM-A2DB	2	66.6137	PolqSL_Mutant
TCGA-GM-A2DC	1	3.07308	non-mutant
TCGA-GM-A2DD	0	23.7384	non-mutant
TCGA-GM-A2DF	0	14.8459	non-mutant
TCGA-GM-A2DH	6	99.4527	PolqSL_Mutant
TCGA-GM-A2DI	0	0	non-mutant
TCGA-GM-A2DK	0	0	non-mutant
TCGA-GM-A2DL	0	10.839	non-mutant
TCGA-GM-A2DM	0	5.08983	PolqSL_Mutant
TCGA-GM-A2DN	0	4.56161	non-mutant
TCGA-GM-A2DO	0	18.5419	non-mutant
TCGA-GM-A3NW	0	4.1375	non-mutant
TCGA-GM-A3NY	9	5.34249	non-mutant
TCGA-GM-A3XG	1	0	non-mutant
TCGA-GM-A3XL	3	49.1482	PolqSL_Mutant
TCGA-GM-A3XN	5	0	non-mutant
TCGA-GM-A4E0	0	5.55831	non-mutant
TCGA-GM-A5PV	0	10.9325	PolqSL_Mutant
TCGA-GM-A5PX	0	1.39249	non-mutant
TCGA-HN-A2NL	3	46.2763	non-mutant
TCGA-HN-A2OB	0	8.15868	non-mutant
TCGA-JL-A3YW	2	37.2202	PolqSL_Mutant
TCGA-JL-A3YX	0	3.934	PolqSL_Mutant
TCGA-LL-A440	0	1.10944	non-mutant
TCGA-LL-A441	2	32.895	PolqSL_Mutant
TCGA-LL-A50Y	2	0	non-mutant
TCGA-LL-A5YL	0	0	non-mutant
TCGA-LL-A5YM	2	3.43878	non-mutant
TCGA-LL-A5YN	2	4.75606	PolqSL_Mutant
TCGA-LL-A5YO	0	28.137	non-mutant
TCGA-LL-A5YP	2	46.9685	PolqSL_Mutant
TCGA-LQ-A4E4	0	10.0744	non-mutant
TCGA-MS-A51U	1	0	non-mutant
TCGA-OK-A5Q2	0	4.99611	non-mutant
TCGA-OL-A5D6	0	8.68669	non-mutant
TCGA-OL-A5D7	3	27.8774	PolqSL_Mutant
TCGA-OL-A5D8	0	10.9413	non-mutant
TCGA-OL-A5DA	0	1.61129	non-mutant
TCGA-OL-A5RU	0	0	PolqSL_Mutant
TCGA-OL-A5RV	0	6.14658	PolqSL_Mutant
TCGA-OL-A5RW	1	70.1605	PolqSL_Mutant
TCGA-OL-A5RX	0	4.864	non-mutant
TCGA-OL-A5RY	0	6.7513	PolqSL_Mutant
TCGA-OL-A5RZ	2	45.5461	non-mutant
TCGA-OL-A5S0	2	7.32535	non-mutant
TCGA-OL-A66H	0	11.4695	non-mutant
TCGA-OL-A66I	0	16.3155	non-mutant
TCGA-OL-A66J	1	1.16514	PolqSL_Mutant
TCGA-OL-A66K	0	3.02674	PolqSL_Mutant
TCGA-PE-A5DC	5	43.3259	PolqSL_Mutant
TCGA-PE-A5DD	0	0	non-mutant
TCGA-PE-A5DE	1	0	non-mutant
