# Supplementary material for: Genetic determinants of cellular addiction to DNA polymerase theta
Source: Nat Commun. 2019 Sep 19;10:4286. doi: 10.1038/s41467-019-12234-1 (PMC6753077; doi:10.1038/s41467-019-12234-1)
Supplement: Supplementary file 9 — Supplementary Data 6 [file 41467_2019_12234_MOESM9_ESM.xlsx]

## Sheet: tcga_brca_mhd_wgs_wes
ID	MHD_WGS	MHD_WES	COSMIC_Signature_3
TCGA-C8-A130	10	0	9.62794
TCGA-A2-A0D1	14	0	8.83098
TCGA-BH-A0B9	15	0	21.0316
TCGA-BH-A0BW	47	5	50.2066
TCGA-A2-A259	2	0	2.33788
TCGA-EW-A1P8	8	0	22.5515
TCGA-EW-A1PB	68	4	62.119
TCGA-A8-A07B	6	0	33.627
TCGA-AO-A12H	8	0	7.61392
TCGA-B6-A0I2	14	0	13.313
TCGA-A8-A092	9	1	8.4201
TCGA-AO-A0J4	77	1	71.0726
TCGA-E2-A156	9	0	11.3717
TCGA-AC-A2BK	28	1	41.5041
TCGA-A2-A04X	10	0	11.0972
TCGA-A2-A3Y0	89	6	104.563
TCGA-B6-A0RT	69	2	59.8026
TCGA-E2-A1LK	19	0	0
TCGA-AR-A0TX	8	1	0
TCGA-AR-A1AY	17	2	44.7677
TCGA-BH-A18U	16	1	35.11
TCGA-BH-A18R	4	0	23.3312
TCGA-E2-A1LL	14	0	34.1356
TCGA-AR-A256	190	12	134.316
TCGA-GM-A2DF	6	0	14.8459
TCGA-A2-A0EY	19	0	21.0234
TCGA-BH-A0EA	2	0	0
TCGA-AN-A0AT	96	3	95.7452
TCGA-AO-A124	138	4	117.476
TCGA-A2-A0YG	9	0	18.0068
TCGA-A8-A08B	26	0	12.2466
TCGA-E2-A15E	6	0	11.6471
TCGA-A2-A0D4	14	2	15.9629
TCGA-A2-A25B	40	0	65.3448
TCGA-AO-A03L	14	0	6.34319
TCGA-A2-A0D0	62	3	71.5363
TCGA-BH-A0DG	7	0	19.967
TCGA-A2-A3XX	6	1	14.2431
TCGA-E2-A14P	24	1	0
TCGA-E2-A15K	10	0	11.2277
TCGA-AQ-A04J	60	0	71.4015
TCGA-B6-A0IJ	192	3	110.017
TCGA-EW-A3U0	101	2	83.6885
TCGA-A8-A075	50	1	52.9936
TCGA-A2-A0CM	804	2	11.8096
TCGA-AR-A24Z	19	1	25.1082
TCGA-A8-A09X	1	0	19.6033
TCGA-A8-A07I	10	0	8.91939
TCGA-B6-A0IQ	35	3	38.3626
TCGA-AO-A03N	7	0	1.37982
TCGA-AN-A0XR	11	0	26.2167
TCGA-B6-A0WX	5	1	21.3519
TCGA-A7-A0CE	76	8	85.8901
TCGA-BH-A1FC	7	0	36.8001
TCGA-E2-A109	22	0	17.2059
TCGA-E9-A1NH	12	1	1.88742
TCGA-AO-A0J6	370	10	79.4871
TCGA-E2-A152	11	1	20.8192
TCGA-A1-A0SM	8	0	9.98117
TCGA-BH-A0H0	8	0	12.7783
TCGA-B6-A0RU	20	1	32.4965
TCGA-D8-A27F	62	2	43.6354
TCGA-BH-A0H6	5	1	6.78209
TCGA-E2-A14X	6	1	5.26905
TCGA-E2-A15H	4	1	0
TCGA-A8-A08L	187	7	116.884
TCGA-A2-A3KC	9	0	0.888951
TCGA-E2-A1LG	17	0	2.15238
TCGA-C8-A12Q	8	0	1.67577
TCGA-BH-A0E0	8	1	11.5162
TCGA-BH-A0WA	38	5	68.5602
TCGA-A2-A04Q	3	1	27.1114
TCGA-BH-A0DT	6	0	2.09104
TCGA-B6-A0I1	14	0	22.8466
TCGA-GI-A2C9	99	5	80.168
TCGA-AO-A0J2	75	1	51.7689
TCGA-EW-A1J5	4	0	1.17487
TCGA-AR-A2LK	10	0	0
TCGA-A7-A26G	6	1	27.8071
TCGA-EW-A1PH	18	0	22.4934
TCGA-BH-A0AV	34	0	54.1254
TCGA-B6-A0RE	15	2	98.9962
TCGA-C8-A12L	77	7	43.3765
TCGA-AN-A04D	106	2	80.0623
TCGA-GM-A3XL	54	3	49.1482
TCGA-AO-A0JM	9	0	11.6418
TCGA-D8-A27H	85	3	81.2694
TCGA-A2-A0D2	64	4	75.0486
TCGA-BH-A0B3	26	0	17.626
TCGA-A2-A04T	105	6	71.851
TCGA-EW-A1PC	14	1	20.8018
TCGA-B6-A0X5	5	0	15.8114
TCGA-A8-A094	40	2	53.5937
TCGA-A8-A09I	9	0	25.3814
