# Supplementary material for: Genetic determinants of cellular addiction to DNA polymerase theta
Source: Nat Commun. 2019 Sep 19;10:4286. doi: 10.1038/s41467-019-12234-1 (PMC6753077; doi:10.1038/s41467-019-12234-1)
Supplement: Supplementary file 10 — Supplementary Data 7 [file 41467_2019_12234_MOESM10_ESM.xlsx]

## Sheet: Sheet1
sgRNAs sequencings used in the paper
Polq sgRNA1	CGCCGTTTCCTACTCCGGCG
Polq sgRNA2	CAGTTCAAGCTGAGAGTAGT
53bp1 sgRNA1	TTCTAGCCCGCTATCTGATG
53bp1 sgRNA2	ACAAGCTGCTCTTTGATGAT
Ctrl sgRNA1	CGCCGTGCACTGGTTCCGAA
Ctrl sgRNA2	GGCATCATTATTCAAATCAG
mouse HRPT sgRNA1	ACTTGCTCGAGATGTCATGA
mouse HRPT sgRNA2	GTGGCCCTCTGTGTGCTCAA
Brca1 sgRNA1	GCATTTCCAGGTTCGACCTG
Brca1 sgRNA2	GGCATTTCCAGGTTCGACCT
Brca2 sgRNA1	TAAGAGTACTTGTTCCGTTG
Brca2 sgRNA2	AGATGGGTGGTACGCTGTCA
Brca2 sgRNA3	AATGATCCTGAAGAGCCATC
Palb2 sgRNA1	GCCCCTCAGCTATGCGGAGA
Palb2 sgRNA2	AAGAGCAGAACACGCTTCCG
Rad51 sgRNA1	TCTAACCGTGAAATAGGCTG
Rad51 sgRNA2	AGCCGGTTACCATACAGTGG
Fancj sgRNA1	TACCTACAGCGACACAAACC
Fancj sgRNA2	GCTGTGAAGCTTAATTAGGA
Paxip1 sgRNA1	CGAGGTCAAGTACTACGCGG
Paxip1 sgRNA2	GGCCTTGGTTACGTTCCACG
Mad2l2 sgRNA1	GGATTCTGGAGTAGCGCGTT
Mad2l2 sgRNA2	TCTATAGCCCGGTCGTAGAT
Alkbh3 sgRNA1	GTCACCTACTGGTGTGTCTA
Alkbh3 sgRNA2	AGCTTTGTAAGGATGTCCCC
Kdm4b sgRNA1	TCGCAGGGTGCCCACCGTGC
Kdm4b sgRNA2	ATGTCATCATACGTCTGCCG
Ercc5 sgRNA1	GGGCCACCGGGTCAGCCCGG
Ercc5 sgRNA2	AAGGAGTCCGAGATAGCCAT
Tdg sgRNA1	GAAAGGCATTGAACGCAACG
Tdg sgRNA2	CCCATTCGGAACATCGCTGG
Fen1 sgRNA1	CTGAAGAGCGAATTCGCAGT
Fen1 sgRNA2	GAAATCATCGAGGCGTCCCT
Mtbp1 sgRNA1	GGAAGGGAAGTTTCGATCCG
Mtbp1 sgRNA2	TCCGACTGGTAACCCATCCG
NEIL1 sgRNA1	TACATGTCTCATTCACAAAG
NEIL1 sgRNA2	CAAGCGCAGCTCCTTGCCTC
NEIL3 sgRNA1	TGAATGCTAAGGATTCTGGC
NEIL3 sgRNA2	AAGGAGCTGTTTATGTACTT
Rosa26 sgRNA	ACTCCAGTCTTTCTAGAAGA
Primers and probes are used in DNA repair assay:
TMEJ/NHEJ FWD	5’ TCAGTTGGGCTGTTTTGGAG 3’
TMEJ REV-23bp	5’ TAAGCCTGCCCAGAAGAGTG 3’
TMEJ REV-95bp	5’ GCCCACACACCAGTCC 3'
TMEJ REV-39bp	5' TTTAAGCCTGCCCAGATC 3'
NHEJ REV	5’ AAGACTCCCGCCCATCATT 3'
HR Long FWD	5’ CCGCCCATAGTACTCTGGAG 3’
HR long REV	5’ AGAAAACTGGCCCTTGCCATT 3’
Genome Ctrl FWD	5’ GGGAAGTGAGAGAGAAACTGAAG 3'
Genome Ctrl REV	5’ AAACCTGAGCCAGACTTTCC 3'
TMEJ/HR/NHEJ PROBE	/56-FAM/TC AGT AAG G/ZEN/G AGC TGC AGT GGA GTA /3IABkFQ/
Genome Ctrl PROBE	5’ /5HEX/TCAGCAAAG/ZEN/ACCGCGGAAAGATCT/3IABkFQ/
Primers are used for CRIPSR library cloning and screening
forward primer ArrayF	TAACTTGAAAGTATTTCGATTTCTTGGCTTTATATATCTTGTGGAAAGGACGAAACACCG
reverse primer ArrayR	ACTTTTTCAAGTTGATAACGGACTAGCCTTATTTTAACTTGCTATTTCTAGCTCTAAAAC
DDR_CRISPR_Ion_1st_F	CGCTCTTCCGATCTCTGTGGACTATCATATGCTTACCGTAACTTGAAAGT
DDR_CRISPR_Ion_1st_R	TGCTCTTCCGATCTGACTGTGGGCGATGTGCGCTCTG
MMB_CRISPR_Ion_1st_F	CGCTCTTCCGATCTCTGGGCTTGGATTTCTATAACTTCGTATAGC
MMB_CRISPR_Ion_1st_R	TGCTCTTCCGATCTGACTTCAAGTTGATAACGGACTAGC
CRISPR_Ion_2nd_BC1_F	CCATCTCATCCCTGCGTGTCTCCGACTCAG CTAAGGTAA(Barcode 1) CGATCGCTCTTCCGATCTCTG
CRISPR_Ion_2nd_R	CCTCTCTATGGGCAGTCGGTGATTGCTCTTCCGATCTGAC
Primers are used for high throughput sequencing
First PCR Fwd	CTACACGACGCTCTTCCGATCTACTTGATCAGTTGGGCTGTTTTGGAG
	CTACACGACGCTCTTCCGATCTCAGATCtTCAGTTGGGCTGTTTTGGAG
	CTACACGACGCTCTTCCGATCTTGACCAgtTCAGTTGGGCTGTTTTGGAG
	CTACACGACGCTCTTCCGATCTCGATGTcgaTCAGTTGGGCTGTTTTGGAG
	CTACACGACGCTCTTCCGATCTATCACGatgaTCAGTTGGGCTGTTTTGGAG
	CTACACGACGCTCTTCCGATCTTTAGGCtgcgaTCAGTTGGGCTGTTTTGGAG
	CTACACGACGCTCTTCCGATCTACAGTGgagtgcTCAGTTGGGCTGTTTTGGAG
	CTACACGACGCTCTTCCGATCTGCCAATcctgtgcTCAGTTGGGCTGTTTTGGAG
	CTACACGACGCTCTTCCGATCTTAGCTTaacacaatTCAGTTGGGCTGTTTTGGAG
First PCR Rev	GCTGAACCGCTCTTCCGATCTTGACCAgtGGCGGATCACAAGCAATAAT
	GCTGAACCGCTCTTCCGATCTCGATGTcgaGCGGATCACAAGCAATAAT
	GCTGAACCGCTCTTCCGATCTATCACGatgaGGCGGATCACAAGCAATAAT
	GCTGAACCGCTCTTCCGATCTTTAGGCtgcgaGGCGGATCACAAGCAATAAT
	GCTGAACCGCTCTTCCGATCTACAGTGgagtgcGGCGGATCACAAGCAATAAT
	GCTGAACCGCTCTTCCGATCTGCCAATcctgtgcGGCGGATCACAAGCAATAAT
	GCTGAACCGCTCTTCCGATCTTAGCTTaacacaatGGCGGATCACAAGCAATAAT
Second PCR Fwd	CTACACGACGCTCTTCCGATCTGGCTACcacgtatcgTCAGTTGGGCTGTTTTGGAG
Second PCR Rev	GCTGAACCGCTCTTCCGATCTGGCTACcacgtatcgGGCGGATCACAAGCAATAAT
