# Supplementary material for: Genetic determinants of cellular addiction to DNA polymerase theta
Source: Nat Commun. 2019 Sep 19;10:4286. doi: 10.1038/s41467-019-12234-1 (PMC6753077; doi:10.1038/s41467-019-12234-1)
Supplement: Supplementary file 12 — Source Data [file 41467_2019_12234_MOESM12_ESM.xlsx]

## Sheet: Fig1d
	Raw counts						Normalization
	WT			Polq-/-			WT			Polq-/-
	replicate 1	replicate 2	replicate 3	replicate 1	replicate 2	replicate 3	replicate 1	replicate 2	replicate 3	replicate 1	replicate 2	replicate 3
sgCtrl	152	108	136	232	200	224	115.151	81.8182	103.03	106.098	91.4634	102.439
sgBrca1	31	34	34	19	17	23	23.4849	25.7576	25.7576	8.68902	7.77439	10.5183
sgBrca2	88	88	80	8	12	9	66.6667	66.6667	60.6061	3.65854	5.4878	4.11585
sgPALB2	72	96	88	14	18	26	54.5455	72.7273	66.6667	6.40244	8.23171	11.8902
sgRad51	76	88	84	4	5	2	57.5758	66.6667	63.6364	1.82927	2.28659	0.914634
	WT			Polq-/-			WT			Polq-/-
sgCtrl	140	128	160	220	220	200	98.1308	89.7196	112.15	103.286	103.286	93.8967
sgBrip1	132	120	140	76	56	68	92.5234	84.1121	98.1308	35.6808	26.2911	31.9249
	WT			Polq-/-			WT			Polq-/-
sgCtrl	172	136	192	140	132	116	103.2	81.6001	115.2	108.247	102.062	89.6907
sg53BP1	192	188	164	13	25	16	115.2	112.8	98.4001	10.0516	19.3299	12.3711
sgPaxip1	176	152	196	17	24	11	105.6	91.2001	117.6	13.1443	18.5567	8.50516
	WT			Polq-/-			WT			Polq-/-
sgCtrl	75	62	73	92	105	90	107.143	88.5714	104.286	96.1672	109.756	94.0767
sgMad2l2	43	49	52	44	31	38	61.4286	70	74.2857	45.993	32.4042	39.7212
sgRif1	47	44	46	36	36	41	67.1429	62.8571	65.7143	37.6307	37.6307	42.8571
	WT			Polq-/-			WT			Polq-/-
sgCtrl	67	51	64	169	180	189	110.44	84.0659	105.495	94.2379	100.372	105.39
sgALKBH3	90	81	74	142	156	162	148.352	133.517	121.978	79.1822	86.9888	90.3346
sgKdm4B	76	72	79	120	118	100	125.275	118.681	130.22	66.9145	65.7993	55.7621
	WT			Polq-/-			WT			Polq-/-
sgCtrl	88	83	75	214	202	178	107.317	101.22	91.4634	108.081	102.02	89.899
sgErcc5	71	79	91	57	69	67	86.5854	96.3415	110.976	28.7879	34.8485	33.8384
sgTDG	7	11	11	11	27	26	8.53659	13.4146	13.4146	5.55556	13.6364	13.1313
sgFEN1	21	32	25	37	8	17	25.6098	39.0244	30.4878	18.6869	4.0404	8.58586
	WT			Polq-/-			WT			Polq-/-
sgCtrl	34	48	32	228	184	212	89.4737	126.316	84.2105	109.615	88.4615	101.923
sgErcc5	42	43	43	112	96	100	110.526	113.158	113.158	53.8462	46.1538	48.0769
sgMtbp	7	10	11	18	23	26	18.4211	26.3158	28.9474	8.65385	11.0577	12.5
	WT			Polq-/-			WT			Polq-/-
sgCtrl	102	89	79	111	109	96	113.333	98.8889	87.7778	105.38	103.481	91.1392
sgErcc5	73	78	69	55	49	46	81.1111	86.6667	76.6667	52.2152	46.519	43.6709
sgNEIL1	91	86	79	73	67	68	101.111	95.5556	87.7778	69.3038	63.6076	64.557
sgNEIL3	111	111	92	48	38	39	123.333	123.333	102.222	45.5696	36.0759	37.0253

## Sheet: Fig 2a and b
Experiment 1								normalized to 5000 genomic DNA copies					Normalized to control cells
	TMEJ	HR	NHEJ	Genomic DNA				Normalized TMEJ	Normalized HR	Normalized NHEJ			Normalized TMEJ	Normalized HR	Normalized NHEJ
MEF WT+sgCon-sgRosa26	1.6	0	5.6	12280		0.407166	MEF WT+sgCon-sgRosa26	0.651466	0	2.28013		MEF WT+sgCon-sgRosa26	0.416667	0	0.598291
MEF WT+sgCon+HRLD	384	466	936	12280		0.407166	MEF WT+sgCon+HRLD	156.352	189.739	381.107		MEF WT+sgCon+HRLD	100	100	100
normalized to 5000 genomic copies	192	154	1120	11400		0.438596	MEF WT+sgBRCA1+HRLD	84.2105	67.5439	491.228		MEF WT+sgBRCA1+HRLD	53.8596	35.5982	128.895
MEF WT-HRLD	220	0	376	9240		0.541126	MEF WT-HRLD	119.048	0	203.463		MEF WT-HRLD	124.183	0	67.6515
MEF WT+HRLD	102	182	320	5320		0.93985	MEF WT+HRLD	95.8647	171.053	300.752		MEF WT+HRLD	100	100	100
MEF KU70-/-+HRLD	174	1034	6.4	11380		0.439367	MEF KU70-/-+HRLD	76.4499	454.306	2.81195		MEF KU70-/-+HRLD	79.7477	265.594	0.934974
MEF PolQ-/-+HRLD	13.2	224	286	6680		0.748503	MEF PolQ-/-+HRLD	9.88024	167.665	214.072		MEF PolQ-/-+HRLD	10.3064	98.0194	71.1789
MEF WT+sgCon+HRLD	186	206	614	4880		1.02459	MEF WT+sgCon+HRLD	190.574	211.066	629.098		MEF WT+sgCon+HRLD	100	100	100
MEF WT+sg53BP1+HRLD	178	496	504	8040		0.621891	MEF WT+sg53BP1+HRLD	110.697	308.458	313.433		MEF WT+sg53BP1+HRLD	58.0859	146.143	49.8225
Experiment 2
	TMEJ	HR	NHEJ	Genomic DNA				Normalized TMEJ	Normalized HR	Normalized NHEJ			Normalized TMEJ	Normalized HR	Normalized NHEJ
MEF WT+sgCon-sgRosa26	1.4	0	4.2	11840		0.422297	MEF WT+sgCon-sgRosa26	0.591216	0	1.77365		MEF WT+sgCon-sgRosa26	0.279089	0	0.375184
MEF WT+sgCon+HRLD	544	548	1214	12840		0.389408	MEF WT+sgCon+HRLD	211.838	213.396	472.741		MEF WT+sgCon+HRLD	100	100	100
MEF WT+sgBRCA1+HRLD	210	136	1182	11560		0.432526	MEF WT+sgBRCA1+HRLD	90.8304	58.8235	511.246		MEF WT+sgBRCA1+HRLD	42.8773	27.5655	108.145
MEF WT-HRLD	224	0	368	8940		0.559284	MEF WT-HRLD	125.28	0	205.817		MEF WT-HRLD	118.548	0	88.1674
MEF WT+HRLD	134	206	296	6340		0.788644	MEF WT+HRLD	105.678	162.461	233.438		MEF WT+HRLD	100	100	100
MEF KU70-/-+HRLD	162	814	3	9780		0.511247	MEF KU70-/-+HRLD	82.8221	416.155	1.53374		MEF KU70-/-+HRLD	78.372	256.158	0.657022
MEF PolQ-/-+HRLD	13	184	308	8380		0.596659	MEF PolQ-/-+HRLD	7.75656	109.785	183.771		MEF PolQ-/-+HRLD	7.3398	67.5765	78.7235
MEF WT+sgCon+HRLD	400	572	1140	13360		0.374251	MEF WT+sgCon+HRLD	149.701	214.072	426.647		MEF WT+sgCon+HRLD	100	100	100
MEF WT+sg53BP1+HRLD	388	792	802	9640		0.518672	MEF WT+sg53BP1+HRLD	201.245	410.788	415.975		MEF WT+sg53BP1+HRLD	134.432	191.893	97.4987
Experiment 3
	TMEJ	HR	NHEJ	Genomic DNA
MEF WT+sgCon-sgRosa26	1.4	3.2	7.6	12600		0.396825	MEF WT+sgCon-sgRosa26	0.555556	1.26984	3.01587		MEF WT+sgCon-sgRosa26	0.293369	0.565503	0.703177
MEF WT+sgCon+HRLD	506	600	1146	13360		0.374251	MEF WT+sgCon+HRLD	189.371	224.551	428.892		MEF WT+sgCon+HRLD	100	100	100
MEF WT+sgBRCA1+HRLD	212	184	1120	11620		0.430293	MEF WT+sgBRCA1+HRLD	91.222	79.1738	481.928		MEF WT+sgBRCA1+HRLD	48.171	35.2587	112.366
MEF WT-HRLD	184	0	364	8940		0.559284	MEF WT-HRLD	102.908	0	203.579		MEF WT-HRLD	87.1862	0	92.6742
MEF WT+HRLD	144	182	268	6100		0.819672	MEF WT+HRLD	118.033	149.18	219.672		MEF WT+HRLD	100	100	100
MEF KU70-/-+HRLD	168	840	7.2	9920		0.504032	MEF KU70-/-+HRLD	84.6774	423.387	3.62903		MEF KU70-/-+HRLD	71.7406	283.809	1.65202
MEF PolQ-/-+HRLD	15.2	170	330	8400		0.595238	MEF PolQ-/-+HRLD	9.04762	101.19	196.429		MEF PolQ-/-+HRLD	7.66534	67.831	89.419
MEF WT+sgCon+HRLD	394	584	1182	13160		0.379939	MEF WT+sgCon+HRLD	149.696	221.884	449.088		MEF WT+sgCon+HRLD	100	100	100
MEF WT+sg53BP1+HRLD	444	782	778	9780		0.511247	MEF WT+sg53BP1+HRLD	226.994	399.796	397.751		MEF WT+sg53BP1+HRLD	151.637	180.182	88.5685

## Sheet: Fig 2c and d
	WT+sgCTR			WT+sgBP1-1			WT+sgTudor			Polq+sgCTR			Polq+sgBP1-1			Polq+sgBP1-Tudor
	replicate 1	replicate 2	replicate 3	replicate 1	replicate 2	replicate 3	replicate 1	replicate 2	replicate 3	replicate 1	replicate 2	replicate 3	replicate 1	replicate 2	replicate 3	replicate 1	replicate 2	replicate 3
wo shield	49	48.1	49.9	36.7	38	37.9	34.1	35	34.8	65.5	65.5	65.7	59	58.4	59.4	56.9	56.7	57.6
24h	48.5	49.1	49.6	39.6	38.4	39	36.4	37	37.2	67.3	67.5	66.1	59.4	58.8	59.3	58.5	58.3	58.5
72h	46.5	47.3	47.9	37.8	37.1	37.9	34.9	35	34.5	62.2	62.1	63.2	50	49.7	49.4	47.2	48.7	47.6
96h	48	48.2	48.2	38.6	39.4	39.1	37.6	37.7	37.4	64.8	64.8	64	47.8	48.5	47.6	45.6	46.1	46.4
6 days	49.1	48.8	49.4	38.8	38.8	38.6	37	37.7	38.1	62.6	61	61.4	38.8	38.4	39.5	36.5	35.9	37
8 days	50.7	49.3	49.4	38.7	38.6	38.2	37.6	37.2	37.1	61.8	62.7	62.7	34	34	33.5	32.8	31.3	31.6
10 days	48.7	49.1	48.8	39.8	42.1	40.4	36.8	35.9	36.5	57.6	57.5	57	28.2	28.3	28.9	25.3	24.8	25.2
12 days	47.5	47.7	47.4	40.8	40.1	40.2	39.7	39.4	39.6	56.1	57.3	57.6	25	25.8	25.5	22.4	22.1	22.4
14 days	47.9	48	47.3	38.1	38.9	37.9	34.5	35.8	34.8	55.7	55.2	55.1	22.7	22.5	23.6	16.8	16.6	16.6
16 days	47.7	47.4	47.6	38.3	39.4	39.2	31.2	31.1	31.6	52.5	53.1	53.2	20.5	20.9	20.6	15.5	14.8	14.9

## Sheet: Fig 2f and 2g
Pol KD	Coordinates	Birth	Early S	Mid S	Late S	G2	Cytokinesis					cell cycle length		G1 length	G2/M	S length	S plus G2/M
A2-1	1033, 3338	0	19	37	57	58	67	mononuclear	no	normal		22.3333		6.33333	3.33333	12.6667	16
A2-1	1012, 3210	67	112	124	133	134	144	mononuclear	yes	abnormal		25.6667		15	3.66667	7	10.6667
A2-1	1487, 2305	92	115	121	136	137	141	binucleated	yes	abnormal		16.3333		7.66667	1.66667	7	8.66667
A2-1	795, 3467	61	68	81	87	88	94	mononuclear	no	normal		11		2.33333	2.33333	6.33333	8.66667
A2-2	1563, 1698	10	25	33	45	46	54	mononuclear	no	normal	G1	14.6667		5	3	6.66667	9.66667
A2-2	1557, 1616	10	19	29	38	39	47	mononuclear	no	normal	G1	12.3333		3	3	6.33333	9.33333
A2-2	1524, 1509	47	63	70	80	81	89	mononuclear	no	normal	G2	14		5.33333	3	5.66667	8.66667
A2-2	1456, 1460	47	51	72	80	81	93	mononuclear	no	normal	G2	15.3333		1.33333	4.33333	9.66667	14
A2-2	1895, 1331	89	103	120	128	129	135	mononuclear	no	mitotic catastrophe	G3	15.3333		4.66667	2.33333	8.33333	10.6667
A2-2	1420, 2015	21	29	41	48	49	58	mononuclear	no	normal	G1	12.3333		2.66667	3.33333	6.33333	9.66667
A2-2	2037, 921	58	67	88	98	99	111	mononuclear	no	normal	G2	17.6667		3	4.33333	10.3333	14.6667
A2-2	1955, 846	58	74	81	86	87	95	mononuclear	no	normal	G2	12.3333		5.33333	3	4	7
A2-2	2137, 173	95	102	115	121	122	134	mononuclear	no	normal	G3	13		2.33333	4.33333	6.33333	10.6667
A2-2	2450, 2903	18	32	36	42	43	53	mononuclear	no	normal	G1	11.6667		4.66667	3.66667	3.33333	7
A2-2	2383, 3271	53	60	73	83	84	92	mononuclear	no	normal	G2	13		2.33333	3	7.66667	10.6667
A2-2	2240, 3447	53	61	72	78	79	89	mononuclear	no	normal	G2	12		2.66667	3.66667	5.66667	9.33333
A2-2	2793, 3393	92	101	110	119	120	125	mononuclear	no	mitotic catastrophe	G3	11		3	2	6	8
A2-2	2687, 1452	19	33	37	42	43	55	mononuclear	no	normal	G1	12		4.66667	4.33333	3	7.33333
A2-2	2620, 1418	19	35	39	49	50	92	mononuclear	no	normal	G1	24.3333		5.33333	14.3333	4.66667	19
A2-2	2004, 1510	92	96	107	115	116	124	mononuclear	yes	apoptosis	G2	10.6667		1.33333	3	6.33333	9.33333
A2-2	2153, 2438	55	62	77	86	87	89	mononuclear	no	normal	G2	11.3333		2.33333	1	8	9
A2-2	1947, 2296	89	97	113	123	124	127	mononuclear	no	normal	G3	12.6667		2.66667	1.33333	8.66667	10
A2-5	2376, 1548	23	40	53	59	60	68	mononuclear	no	normal	G1	15		5.66667	3	6.33333	9.33333
A2-5	2892, 777	68	77	89	98	99	108	mononuclear	no	normal	G2	13.3333		3	3.33333	7	10.3333
A2-5	3273, 1340	27	31	43	50	51	57	mononuclear	no	normal	G1	10		1.33333	2.33333	6.33333	8.66667
A2-5	3625, 2228	57	60	72	80	81	85	mononuclear	no	normal	G2	9.33333		1	1.66667	6.66667	8.33333
A2-5	3075, 2610	85	89	102	109	110	116	mononuclear	no	normal	G3	10.3333		1.33333	2.33333	6.66667	9
A2-5	1203, 2028	38	46	58	65	66	74	mononuclear	no	normal	G1	12		2.66667	3	6.33333	9.33333
A2-5	1940, 2104	11	23	28	34	35	42	mononuclear	no	normal	G1	10.3333		4	2.66667	3.66667	6.33333
A2-5	2061, 2991	42	57	64	72	73	80	mononuclear	no	normal	G2	12.6667		5	2.66667	5	7.66667
A2-5	1219, 2725	80	88	100	108	109	111	mononuclear	no	normal	G3	10.3333		2.66667	1	6.66667	7.66667
A2-5	2405, 2075	40	46	57	65	66	72	mononuclear	no	normal	G1	10.6667		2	2.33333	6.33333	8.66667
A2-5	2546, 1040	72	80	90	99	100	109	mononuclear	no	normal	G2	12.3333		2.66667	3.33333	6.33333	9.66667
A2-5	2252, 400	109	127	139	147	148	158	mononuclear	no	normal	G3	16.3333		6	3.66667	6.66667	10.3333
A2-5	2170, 405	158	167	177	181	182	199	mononuclear	no	normal	G4	13.6667		3	6	4.66667	10.6667
A2-3	1569, 1413	4	18	24	31	32	45	mononuclear	no	normal	G1	13.6667		4.66667	4.66667	4.33333	9
A2-3	1571, 1499	4	17	24	31	32	45	mononuclear	no	normal	G1	13.6667		4.33333	4.66667	4.66667	9.33333
A2-3	1926, 1068	45	62	71	77	78	87	mononuclear	no	normal	G2	14		5.66667	3.33333	5	8.33333
A2-3	2283, 1135	87	104	109	120	121	134	mononuclear	no	normal	G3	15.6667		5.66667	4.66667	5.33333	10
A2-3	2982, 1705	16	25	39	48	49	56	mononuclear	no	normal	G1	13.3333		3	2.66667	7.66667	10.3333
A2-3	2691, 1501	56	79	84	89	90	93	mononuclear	no	normal	G2	12.3333		7.66667	1.33333	3.33333	4.66667
A2-3	2350, 1170	93	104	118	124	125	130	mononuclear	no	normal	G3	12.3333		3.66667	2	6.66667	8.66667
A2-3	1623, 948	35	41	56	68	69	80	mononuclear	no	normal	G1	15		2	4	9	13
A2-3	1887, 1216	81	83	105	120	121	132	mononuclear	no	normal	G2	17		0.666667	4	12.3333	16.3333
A2-3	1477, 2228	133	148	158	169	170	180	mononuclear	no	normal	G3	15.6667		5	3.66667	7	10.6667
A2-3	1750, 1991	11	22	31	37	38	73	mononuclear	no	normal	G1	20.6667		3.66667	12	5	17
A2-3	1923, 2011	73	77	100	113	114	123	mononuclear	no	mitotic catastrophe	G2	16.6667		1.33333	3.33333	12	15.3333
A2-3	622, 764	7	24	26	30	31	40	mononuclear	no	normal	G1	11		5.66667	3.33333	2	5.33333
A2-4	1413, 2037	33	52	58	71	72	77	mononuclear	yes	apoptosis	G1	14.6667		6.33333	2	6.33333	8.33333
A2-4	3330, 228	7	20	36	43	44	49	mononuclear	no	normal	G1	14		4.33333	2	7.66667	9.66667
A2-4	1356, 2025	33	50	64	81	82	88	mononuclear	no	normal	G1	18.3333		5.66667	2.33333	10.3333	12.6667
A2-4	1740, 2117	89	95	108	119	120	128	mononuclear	no	normal	G2	13		2	3	8	11
A2-4	1626, 1659	128	130	145	156	157	162	mononuclear	no	mitotic catastrophe	G3	11.3333		0.666667	2	8.66667	10.6667
Pol KD BP1 Guide1		Birth	Early S	Mid S	Late S	G2	Cytokinesis					cell cycle length		G1 length	G2/M	S length	S plus G2/M
B2-1	1665, 2137	14	17	34	47	48	63	mononuclear	no	normal	G1	16.3333		1	5.33333	10	15.3333
B2-1	987, 2427	63	71	79	87	88	101	mononuclear	no	normal	G2	12.6667		2.66667	4.66667	5.33333	10
B2-1	735, 2380	101	106	115	124	125	133	mononuclear	yes	apoptosis	G3	10.6667		1.66667	3	6	9
B2-1	818, 2401	101	107	122	138	139	152	mononuclear	yes	apoptosis	G3	17		2	4.66667	10.3333	15
B2-1	2290, 2289	10	27	33	40	41	57	mononuclear	no	normal	G1	15.6667		5.66667	5.66667	4.33333	10
B2-1	2373, 2261	10	17	33	43	44	52	mononuclear	no	normal	G1	14		2.33333	3	8.66667	11.6667
B2-1	2506, 2670	57	62	75	83	84	92	mononuclear	no	normal	G2	11.6667		1.66667	3	7	10
B2-1	2023, 1523	52	58	73	82	83	96	mononuclear	no	normal	G2	14.6667		2	4.66667	8	12.6667
B2-1	3382, 3435	92	104	108	112	113	125	mononuclear	yes	apoptosis	G3	11		4	4.33333	2.66667	7
B2-1	2467, 3411	31	42	65	79	80	89	mononuclear	no	normal	G1	19.3333		3.66667	3.33333	12.3333	15.6667
B2-1	2506, 3349	31	59	64	72	73	147	mononuclear	yes	mitotic catastrophe	G1	38.6667		9.33333	25	4.33333	29.3333
B2-1	2818, 3123	89	116	122	128	129	138	mononuclear	no	mitotic catastrophe	G2	16.3333		9	3.33333	4	7.33333
B2-1	749, 2813	21	29	47	56	57	66	mononuclear	no	normal	G1	15		2.66667	3.33333	9	12.3333
B2-1	1498, 1418	66	70	79	91	92	101	mononuclear	no	normal	G2	11.6667		1.33333	3.33333	7	10.3333
B2-1	1688, 3251	101	109	122	131	132	140	mononuclear	yes	apoptosis	G3	13		2.66667	3	7.33333	10.3333
B2-2	1137, 471	24	35	40	45	46	55	mononuclear	no	normal	G1	10.3333		3.66667	3.33333	3.33333	6.66667
B2-2	1465, 1058	55	58	70	74	75		mononuclear	yes	apoptosis	G2	-18.3333		1	-24.6667	5.33333	-19.3333
B2-2	1420, 676	25	29	39	45	46	62	mononuclear	no	normal	G1	12.3333		1.33333	5.66667	5.33333	11
B2-2	1204, 914	62	66	75	82	83	94	mononuclear	no	normal	G2	10.6667		1.33333	4	5.33333	9.33333
B2-2	710, 700	94	106	108	116	117	122	mononuclear	no	normal	G3	9.33333		4	2	3.33333	5.33333
B2-2	3241, 2622	44	48	58	66	67	90	mononuclear	no	mitotic catastrophe	G1	15.3333		1.33333	8	6	14
B2-2	2186, 1250	90	95	100	111	112	118	binucleated	no	abnormal	G2	9.33333		1.66667	2.33333	5.33333	7.66667
B2-2	835, 3517	29	37	54	65	66	80	cell with micronucleus	no	mitotic catastrophe	G1	17		2.66667	5	9.33333	14.3333
B2-3	2245, 2330	24	30	45	59	60	74	mononuclear	no	mitotic catastrophe	G1	16.6667		2	5	9.66667	14.6667
B2-3	1775, 2750	21	29	59	73	74	106	binuclear	no	mitotic catastrophe	G1	28.3333		2.66667	11	14.6667	25.6667
B2-3	1655, 3490	110	115	128	135	136	143	abnormal nucleus	no	mitotic catastrophe	G2	11		1.66667	2.66667	6.66667	9.33333
B2-3	1381, 3397	143	148	162	172	173	187	binuclear	yes	apoptosis	G3	14.6667		1.66667	5	8	13
B2-3	1830, 1835	25	38	47	56	57	64	mononuclear	no	normal	G1	13		4.33333	2.66667	6	8.66667
B2-3	1708, 2175	64	72	87	95	96	103	mononuclear	no	normal	G2	13		2.66667	2.66667	7.66667	10.3333
B2-3	1546, 2305	103	108	123				mononuclear	yes	apoptosis	G3	-34.3333		1.66667	0	-36	-36
B2-3	692, 1120	11	16	26	45	46	147	triploid with micronucleus	yes	apoptosis	G1	45.3333		1.66667	34	9.66667	43.6667
B2-3	668, 1105	11	16	31	45	46	55	cell with micronucleus	no	normal	G1	14.6667		1.66667	3.33333	9.66667	13
B2-3	632, 1962	55	61	65	66	67	79	mononuclear	no	normal	G2	8		2	4.33333	1.66667	6
B2-4	1296, 2725	22	33	54	64	65	74	mononuclear	no	normal	G1	17.3333		3.66667	3.33333	10.3333	13.6667
B2-4	2605, 3355	74	78	92	100	101	105	mononuclear	no	normal	G2	10.3333		1.33333	1.66667	7.33333	9
B2-4	2292, 3110	105	112	120	126	127	132	mononuclear	no	mitotic catastrophe	G3	9		2.33333	2	4.66667	6.66667
B2-4	785, 1630	6	12	18	21	22	26	mononuclear	no	normal	G1	6.66667		2	1.66667	3	4.66667
B2-4	705, 1532	6	14	31	42	43	105	cell with micronucleus	no	normal	G1	33		2.66667	21	9.33333	30.3333
B2-4	678, 1192	105	108	119	127	128	147	cell with micronucleus	yes	apoptosis	G2	14		1	6.66667	6.33333	13
B2-4	3553, 530	31	44	62	74	75	88	mononuclear	no	normal	G1	19		4.33333	4.66667	10	14.6667
B2-4	1775, 1082	88	99	115	124	125	147	mononuclear	no	mitotic catastrophe	G2	19.6667		3.66667	7.66667	8.33333	16
B2-4	2773, 2872	28	36	51				binuclear	yes	apoptosis	G1	-9.33333		2.66667	0	-12	-12
B2-5	1923, 807	20	28	46	49	50	69	mononuclear	no	normal	G1	16.3333		2.66667	6.66667	7	13.6667
B2-5	2193, 1248	25	40	49	59	60	65	mononuclear	no	normal	G1	13.3333		5	2	6.33333	8.33333
B2-5	2247, 1257	67	72	84	90	91	108	mononuclear	no	normal	G2	13.6667		1.66667	6	6	12
B2-5	690, 480	26	34	45	55	56	65	mononuclear	no	normal	G1	13		2.66667	3.33333	7	10.3333
B2-5	2759, 2547	28	47	59	66	67	74	mononuclear	no	normal	G1	15.3333		6.33333	2.66667	6.33333	9
B2-5	1205, 3130	74	82	96	105	106	110	mononuclear	no	normal	G2	12		2.66667	1.66667	7.66667	9.33333
B2-5	1370, 2232	17	24	33	41	42	56	mononuclear	no	normal	G1	13		2.33333	5	5.66667	10.6667
Pol KD BP1 Guide2		Birth	Early S	Mid S	Late S	G2	Cytokinesis					cell cycle length		G1 length	G2/M	S length	S plus G2/M
C2-1	1956, 2605	24	55	80	90	91	103	multinucleated	no	mitotic catastrophe	G1	26.3333		10.3333	4.33333	11.6667	16
C2-1	1770, 402	103	128					multinucleated	yes	apoptosis	G2	-34.3333		8.33333	0	-42.6667	-42.6667
C2-1	1542, 456	103	142					multinucleated	yes	apoptosis	G2	-34.3333		13	0	-47.3333	-47.3333
C2-1	552, 3000	15	21	35	42	43	57	mononuclear	no	normal	G1	14		2	5	7	12
C2-1	796, 3089	57	59	70	76	77	86	mononuclear	no	normal	G2	9.66667		0.666667	3.33333	5.66667	9
C2-1	945, 2710	86	93	105	112	113	124	mononuclear	no	normal	G3	12.6667		2.33333	4	6.33333	10.3333
C2-1	850, 2065	124	132	144	153	154	171	mononuclear	no	normal	G4	15.6667		2.66667	6	7	13
C2-1	1805, 2667	28	52	55	62	63	75	mononuclear	no	mitotic catastrophe	G1	15.6667		8	4.33333	3.33333	7.66667
C2-1	2373, 2742	75	98	120	128	129	136	binucleated	yes	apoptosis	G2	20.3333		7.66667	2.66667	10	12.6667
C2-1	1612, 3337	2	16					mononuclear	yes	no mitosis	G1	-0.666667		4.66667	0	-5.33333	-5.33333
C2-2	1791, 2169	29	52	72	82	83	94	mononuclear	no	mitotic catastrophe	G1	21.6667		7.66667	4	10	14
C2-2	220, 2490	39						binucleated	yes	apoptosis	G1	-13		-13	0	0	0
C2-2	1600, 1360	10	22	36	49	50	68	mononuclear	no	normal	G1	19.3333		4	6.33333	9	15.3333
C2-2	850, 3140	41	53	84	93	94	117	mononuclear	no	normal	G1	25.3333		4	8	13.3333	21.3333
C2-2	1437, 2170	117	124	137	144	145	155	mononuclear	no	mitotic catastrophe	G2	12.6667		2.33333	3.66667	6.66667	10.3333
C2-2	1086, 2295	155	164					multinucleated	yes	apoptosis	G3	-51.6667		3	0	-54.6667	-54.6667
C2-2	666, 1055	22	34	40	47	48	64	mononuclear	no	mitotic catastrophe	G1	14		4	5.66667	4.33333	10
C2-3	1677, 2154	12	21	38	52	53	66	mononuclear	no	normal	G1	18		3	4.66667	10.3333	15
C2-3	1384, 2799	13	33	56	71	72	82	mononuclear	no	mitotic catastrophe	G1	23		6.66667	3.66667	12.6667	16.3333
C2-3	1554, 2028	82	91	111	130	131	138	binuclated	yes	apoptosis	G2	18.6667		3	2.66667	13	15.6667
C2-3	1778, 1308	34	50	67	90	91	134	multinucleated	yes	apoptosis	G1	33.3333		5.33333	14.6667	13.3333	28
C2-3	3413, 1595	24	31	45	54	55	77	mononuclear	no	normal	G1	17.6667		2.33333	7.66667	7.66667	15.3333
C2-3	3303, 1725	77	83	100	106	107	115	mononuclear	no	mitotic catastrophe	G2	12.6667		2	3	7.66667	10.6667
C2-3	855, 2405	17	27	32	40	41	54	binucleated	yes	apoptosis	G1	12.3333		3.33333	4.66667	4.33333	9
C2-3	1134, 1500	21	39	72	88	89	157	cell with micronucleus	no	mitotic catastrophe	G1	45.3333		6	23	16.3333	39.3333
C2-3	1492, 601	157	171	187	194	195	210	cell with micronucleus	yes	apoptosis	G2	17.6667		4.66667	5.33333	7.66667	13
C2-3	220, 3105	16	23	38	47	48	54	mononuclear	no	normal	G1	12.6667		2.33333	2.33333	8	10.3333
C2-3	1125, 3045	54	64	78	88	89	95	mononuclear	no	normal	G2	13.6667		3.33333	2.33333	8	10.3333
C2-3	816, 2178	95	108	116	123	124	130	mononuclear	no	normal	G3	11.6667		4.33333	2.33333	5	7.33333
C2-3	683, 1590	130	135	147	160	161	167	mononuclear	no	normal	G4	12.3333		1.66667	2.33333	8.33333	10.6667
C2-4	2090, 1612	53	58	76	89	90	119	cell with micronucleus	yes	apoptosis	G1	22		1.66667	10	10.3333	20.3333
C2-4	3071, 1151	28	38	52	58	59	67	mononuclear	no	normal	G1	13		3.33333	3	6.66667	9.66667
C2-4	2967, 1245	28	35	49	58	59	67	mononuclear	no	normal	G1	13		2.33333	3	7.66667	10.6667
C2-4	2311, 1200	67	74	91	96	67	103	mononuclear	no	normal	G2	12		2.33333	2.33333	7.33333	9.66667
C2-4	2395, 1400	103	111	126	134	135	143	mononuclear	no	normal	G3	13.3333		2.66667	3	7.66667	10.6667
C2-4	931, 475	7	18	26	31	32	40	mononuclear	no	mitotic catastrophe	G1	11		3.66667	3	4.33333	7.33333
C2-4	982, 1278	40	46	56	61	62	75	mononuclear abnormal	no	mitotic catastrophe	G2	11.6667		2	4.66667	5	9.66667
C2-4	956, 1198	75	100	112	115	116	133	binucleated	no	mitotic catastrophe	G3	19.3333		8.33333	6	5	11
C2-4	2373, 1218	67	74	87	95	96	103	mononuclear	no	normal	G1	12		2.33333	2.66667	7	9.66667
C2-5	3097, 2188	22	34	47	60	61	66	multinucleated	no	mitotic catastrophe	G1	14.6667		4	2	8.66667	10.6667
C2-5	3715, 1300	66	84	95	112	113	121	multinucleated	no	mitotic catastrophe	G2	18.3333		6	3	9.33333	12.3333
C2-5	1771, 765	48	56	77	91	92	98	binucleated	no	mitotic catastrophe	G1	16.6667		2.66667	2.33333	11.6667	14
C2-5	1895, 900	98	107	129	135	136	152	multinucleated	no	mitotic catastrophe	G2	18		3	5.66667	9.33333	15
C2-5	2795, 1770	27	33	61	87	88	95	binucleated	no	mitotic catastrophe	G1	22.6667		2	2.66667	18	20.6667
C2-5	1672, 2326	95	114	135	144	145	190	multinucleated	yes	apoptosis	G2	31.6667		6.33333	15.3333	10	25.3333
C2-5	2377, 1991	18	30	34	42	43	48	mononuclear	no	abnormal	G1	10		4	2	4	6
C2-5	2811, 3047	48	61	68	76	77	83	mononuclear	no	normal	G2	11.6667		4.33333	2.33333	5	7.33333
C2-5	1527, 460	5	15	24	34	35	41	multinucleated	no	mitotic catastrophe	G1	12		3.33333	2.33333	6.33333	8.66667
C2-5	2377, 1992	19	23	34	44	45	54	mononuclear	no	mitotic catastrophe	G1	11.6667		1.33333	3.33333	7	10.3333
C2-5	2645, 2515	54	67	71	73	74	90	binucleated	yes	apoptosis	G2	12		4.33333	5.66667	2	7.66667
C2-5	2065, 2905	6	38	51	58	59	74	mononuclear	no	normal	G1	22.6667		10.6667	5.33333	6.66667	12

## Sheet: Fig 3b and 3d
WT+sgCtrl	Rad51 foci	Cell Area	Mean	IntDen	RawIntDen		gH2AX	Area	Mean	IntDen	RawIntDen	Rad51 count	phase		WT+sg53BP1-1	Rad51	Area	Mean	IntDen	RawIntDen		gH2AX 20	Area	Mean	IntDen	RawIntDen	Rad51 count	phase		WT+sg53BP1-2	Rad51	Area	Mean	IntDen	RawIntDen		gH2AX	Area	Mean	IntDen	RawIntDen	Rad51 count	phase		Polq+sgCtrl	Rad51	Area	Mean	IntDen
	Set 1	10622	0.024	255	255			10622	0.12	1275	1275	1	mid		Set 1		10896	0.023	255	255			10896	0.14	1530	1530	1	non		Set 1		6358	0	0	0			6358	0.16	1020	1020	0	non			Set 1	3270	0	0
		12457	0.061	765	765			12457	0.307	3825	3825	2	mid				12922	0.02	255	255			12922	0.138	1785	1785	1	non				8717	0	0	0			8717	0.059	510	510	0	mid				4685	0.054	255
		9032	0.056	510	510			9032	0.085	765	765	0	mid				9886	0.077	765	765			9886	0.129	1275	1275	0	mid				10945	0.023	255	255			10945	0.28	3060	3060	1	early				5521	0.046	255
		10822	0.024	255	255			10822	0.094	1020	1020	0	mid				8672	0.029	255	255			8672	0.029	255	255	0	early				5155	0	0	0			5155	0.049	255	255	0	non				3887	0	0
		11399	0.022	255	255			11399	0.157	1785	1785	0	mid				5522	0.046	255	255			5522	0.092	510	510	0	non				6350	0	0	0			6350	0.04	255	255	0	early				3176	0	0
		6797	0.038	255	255			6797	0.038	255	255	0	early				10885	0.023	255	255			10885	0.164	1785	1785	0	non				8589	0.03	255	255			8589	0.089	765	765	0	early				5300	0.048	255
		6218	0.041	255	255			6218	0.041	255	255	0	non				8761	0.029	255	255			8761	0.204	1785	1785	0	non				9170	0.028	255	255			9170	0.028	255	255	0	mid				3752	0	0
		6895	0	0	0			6895	0.074	510	510	0	non				4029	0	0	0			4029	0.063	255	255	0	non				13739	0.019	255	255			13739	0.316	4335	4335	0	mid				5767	0	0
		6028	0	0	0			6028	0.085	510	510	0	non				5683	0.045	255	255			5683	0.045	255	255	1	non				7099	0	0	0			7099	0.036	255	255	0	non				5685	0	0
		19579	0.026	0	0			19579	0.091	510	510	0	mid				2588	0.099	255	255			2588	0.099	255	255	0	early				9339	0.027	255	255			9339	0.027	255	255	0	mid				2846	0	0
				510	510					1275	1275	0	mid				3841	0	0	0			3841	0	0	0	0	non				6775	0.038	255	255			6775	0.038	255	255	0	early				4828	0.053	255
		6086	0.042	255	255			6086	0.042	255	255	0	early				3111	0	0	0			3111	0.082	255	255	0	non				14518	0.018	255	255			14518	0.211	3060	3060	1	mid				3883	0	0
		18073	0.014	0	0			18073	0.212	510	510	0	early				6136	0	0	0			6136	0.125	255	255	0	non				11229	0.023	255	255			11229	0.159	1785	1785	0	mid				4680	0.054	255
				255	255					3315	3315	0	late						0	0					510	510	0	non				13597	0.019	255	255			13597	0.394	5355	5355	1	mid				7231	0	0
		5413	0	0	0			5413	0.047	255	255	0	non				3471	0.073	255	255			3471	0.147	510	510	0	early				9722	0.026	255	255			9722	0.236	2295	2295	1	mid				3713	0.069	255
		7412	0.034	255	255			7412	0.034	255	255	0	mid				6048	0.084	510	510			6048	0.084	510	510	0	late				6946	0.037	255	255			6946	0.037	255	255	0	early				4299	0	0
		8984	0.028	255	255			8984	0.227	2040	2040	1	early				3933	0.065	255	255			3933	0.065	255	255	0	non				5783	0	0	0			5783	0.088	510	510	0	non				6132	0	0
		4903	0	0	0			4903	0.052	255	255	0	non				8686	0.059	510	510			8686	0.088	765	765	0	mid				5583	0.046	255	255			5583	0.046	255	255	0	early				4021	0	0
		5699	0	0	0			5699	0.045	255	255	0	non				8637	0.059	510	510			8637	0.089	765	765	0	mid				5127	0	0	0			5127	0.05	255	255	0	non				4686	0	0
		6669	0.038	255	255			6669	0.076	510	510	0	early				7099	0.036	255	255			7099	0.108	765	765	1	mid				10642	0.12	1275	1275			10642	0.12	1275	1275	2	mid late				6177	0	0
		11185	0.023	255	255			11185	0.114	1275	1275	0	mid				4375	0.058	255	255			4375	0.058	255	255	0	early				7296	0	0	0			7296	0.07	510	510	0	non				7671	0	0
		5702	0.045	255	255			5702	0.134	765	765	0	early				6113	0.083	510	510			6113	0.042	255	255	0	mid late				5648	0.045	255	255			5648	0.045	255	255	0	mid				5490	0.046	255
		9811	0	0	0			9811	0.052	510	510	0	non				5904	0	0	0			5904	0.043	255	255	0	non				9688	0	0	0			9688	0.053	510	510	0	non				5330	0.048	255
		5672	0	0	0			5672	0.045	255	255	0	non				7924	0.032	255	255			7924	0.032	255	255	0	mid				6535	0.039	255	255			6535	0.039	255	255	0	mid				3854	0.066	255
		5654	0.045	255	255			5654	0.135	765	765	0	early				13151	0	0	0			13151	0.039	510	510	0	mid late				6013	0.042	255	255			6013	0.042	255	255	0	mid				6079	0	0
		7396	0.034	255	255			7396	0.034	255	255	0	late				4539	0.056	255	255			4539	0.056	255	255	1	early				7241	0.035	255	255			7241	0.07	510	510	0	mid				4467	0	0
		4122	0.062	255	255			4122	0.062	255	255	0	early				10408	0.025	255	255			10408	0.025	255	255	0	mid late				4609	0	0	0			4609	0.055	255	255	0	non				3804	0	0
		7310	0.035	255	255			7310	0.209	1530	1530	0	mid				8338	0.031	255	255			8338	0.214	1785	1785	1	mid				5754	0.044	255	255			5754	0.044	255	255	0	early				6845	0	0
		6649	0.038	255	255			6649	0.038	255	255	0	mid				10354	0	0	0			10354	0.025	255	255	0	non				6555	0.039	255	255			6555	0.039	255	255	0	non				4415	0	0
		8592	0.03	255	255			8592	0.119	1020	1020	0	mid				8371	0.03	255	255			8371	0.061	510	510	0	non				7524	0.034	255	255			7524	0.034	255	255	0	non				5697	0	0
	Set 2	5024	0	0	0			5024	0.051	255	255	0	non				7244	0.035	0	0			7244	0.07	255	255	0	mid		Set 2		7399	0.034	255	255			7399	0.172	1275	1275	0	non				3656	0.07	255
		5261	0	0	0			5261	0.048	255	255	0	early						255	255					255	255	0	mid				4262	0.06	255	255			4262	0.06	255	255	0	non				6727	0.038	255
		6935	0.037	255	255			6935	0.184	1275	1275	0	early		Set 2		5051	0	0	0			5051	0.05	255	255	0	mid				4530	0	0	0			4530	0.113	510	510	0	non				6024	0	0
		5620	0.045	255	255			5620	0.045	255	255	0	non				8340	0.031	255	255			8340	0.061	510	510	0	mid				7955	0.032	255	255			7955	0.16	1275	1275	0	mid				5046	0	0
		6567	0.039	255	255			6567	0.078	510	510	0	non				6717	0.038	255	255			6717	0.038	255	255	0	mid				8250	0.031	255	255			8250	0.093	765	765	0	non				7474	0	0
		5885	0.043	255	255			5885	0.043	255	255	0	non				7144	0.036	255	255			7144	0.143	1020	1020	1	non				4628	0	0	0			4628	0.055	255	255	0	non				6850	0	0
		10949	0.047	510	510			10949	0.256	2805	2805	1	mid				6903	0.037	255	255			6903	0.037	255	255	0	non				6005	0.042	255	255			6005	0.042	255	255	1	early				5100	0	0
		6787	0	0	0			6787	0.188	1275	1275	0	non				6558	0	0	0			6558	0.039	255	255	0	non				5095	0	0	0			5095	0.05	255	255	0	non				4171	0.061	255
		9073	0.028	255	255			9073	0.309	2805	2805	0	mid				4342	0	0	0			4342	0.059	255	255	0	non				7403	0.241	1785	1785			7403	0.172	1275	1275	1	mid				3365	0	0
		9018	0.028	255	255			9018	0.028	255	255	1	mid late				4877	0	0	0			4877	0.105	510	510	0	non				8095	0.032	255	255			8095	0.032	255	255	0	early				5503	0.046	255
		7872	0.032	255	255			7872	0.097	765	765	0	early				7882	0.032	255	255			7882	0.065	510	510	0	mid				6654	0.038	255	255			6654	0.077	510	510	0	mid				3353	0	0
		7831	0	0	0			7831	0.098	765	765	0	early				5505	0	0	0			5505	0.046	255	255	0	non				5879	0.043	255	255			5879	0.173	1020	1020	0	mid				5586	0	0
		9459	0.027	255	255			9459	0.162	1530	1530	0	mid				5736	0.044	255	255			5736	0.044	255	255	0	early				4954	0.051	255	255			4954	0.051	255	255	0	early				10503	0	0
		6693	0.038	255	255			6693	0.19	1275	1275	0	mid				5184	0	0	0			5184	0.049	255	255	0	non				9317	0.137	1275	1275			9317	0.137	1275	1275	1	mid				4735	0	0
		7221	0	0	0			7221	0.035	255	255	0	non				5084	0	0	0			5084	0.05	255	255	0	non				9126	0.028	255	255			9126	0.112	1020	1020	1	late				4806	0	0
		9441	0	0	0			9441	0.054	510	510	0	non				4548	0	0	0			4548	0.056	255	255	0	early				4445	0	0	0			4445	0.057	255	255	0	early				7149	0	0
		9042	0	0	0			9042	0.056	510	510	0	late				4633	0	0	0			4633	0.055	255	255	0	non				2765	0	0	0			2765	0.092	255	255	0	non				3045	0	0
		7897	0	0	0			7897	0.032	255	255	0	non				3732	0	0	0			3732	0.068	255	255	0	non				11989	0.043	510	510			11989	0.191	2295	2295	0	mid				4598	0.055	255
		6175	0	0	0			6175	0.083	510	510	0	non				4093	0	0	0			4093	0.062	255	255	0	non				4490	0	0	0			4490	0	0	0	0	non				3461	0	0
		8321	0.031	255	255			8321	0.031	255	255	0	non				7658	0.033	255	255			7658	0.2	1530	1530	0	mid				7585	0	0	0			7585	0.034	255	255	0	non				4828	0.053	255
		8649	0.029	255	255			8649	0.265	2295	2295	0	early				4110	0.062	255	255			4110	0.062	255	255	0	early				4945	0	0	0			4945	0.052	255	255	0	non				4598	0	0
		8612	0.03	255	255			8612	0.059	510	510	0	mid				4010	0	0	0			4010	0.064	255	255	0	non				11776	0.022	255	255			11776	0.022	255	255	1	late				3016	0	0
		7465	0	0	0			7465	0.137	1020	1020	0	non				3827	0	0	0			3827	0.067	255	255	0	non				9154	0	0	0			9154	0.028	255	255	0	mid late				5436	0.047	255
		9127	0	0	0			9127	0.056	510	510	0	non				3926	0	0	0			3926	0.065	255	255	0	non				4138	0	0	0			4138	0.062	255	255	0	non				8366	0	0
		8148	0	0	0			8148	0.25	2040	2040	0	non				3751	0	0	0			3751	0.068	255	255	0	non				8615	0.03	255	255			8615	0.118	1020	1020	0	late				9100	0.028	255
		6589	0	0	0			6589	0.155	1020	1020	0	non				3804	0	0	0			3804	0.067	255	255	0	non				11789	0.022	255	255			11789	0.13	1530	1530	1	mid						0
		13129	0.019	255	255			13129	0.097	1275	1275	1	late				3866	0	0	0			3866	0.066	255	255	0	non				12944	0	0	0			12944	0.177	2295	2295	0	late				6636	0.038	255
		13530	0.019	255	255			13530	0.132	1785	1785	1	mid late				6397	0	0	0			6397	0.04	255	255	0	non				6387	0.04	255	255			6387	0.04	255	255	0	mid				3708	0	0
		8722	0	0	0			8722	0.088	765	765	0	early				11432	0	0	0			11432	0.201	2295	2295	0	non				5066	0	0	0			5066	0.05	255	255	0	early				8408	0	0
		8273	0.031	255	255			8273	0.031	255	255	1	early				9108	0.028	255	255			9108	0.056	510	510	0	mid				8567	0	0	0			8567	0.06	510	510	0	non				5506	0.046	255
		12684	0.02	255	255			12684	0.161	2040	2040	0	non				10690	0	0	0			10690	0.095	1020	1020	0	mid		Set 3		6987	0.036	255	255			6987	0.073	510	510	0	mid				3524	0	0
		15507	0	0	0			15507	0.115	1785	1785	0	non				6791	0.038	255	255			6791	0.038	255	255	0	mid				5148	0	0	0			5148	0.05	255	255	0	non				6072	0	0
		3981	0	0	0			3981	0.064	255	255	0	non				9891	0.026	255	255			9891	0.052	255	255	0	early				4078	0	0	0			4078	0.063	255	255	0	non				4401	0.058	255
		4047	0	0	0			4047	0.063	255	255	0	non						0	0					255	255	0	early				5488	0	0	0			5488	0.093	510	510	0	non				4085	0	0
		5995	0.043	255	255			5995	0.043	255	255	0	non				7985	0.096	765	765			7985	0.128	1020	1020	1	mid				4106	0	0	0			4106	0.062	255	255	0	non			Set 2	4974	0.051	255
		8343	0.031	255	255			8343	0.306	2550	2550	1	late				5151	0	0	0			5151	0.05	255	255	0	non				6536	0.039	255	255			6536	0.117	765	765	0	late				8225	0.031	255
		5590	0	0	0			5590	0.091	510	510	0	non				5098	0	0	0			5098	0.05	255	255	0	non				5021	0.051	255	255			5021	0.051	255	255	0	early				3906	0.065	255
		5253	0	0	0			5253	0.049	255	255	0	non				7760	0.033	255	255			7760	0.033	255	255	0	mid				9066	0.028	255	255			9066	0.113	1020	1020	1	late				4601	0.055	255
		6066	0.042	255	255			6066	0.042	255	255	0	early		Set 3		4983	0	0	0			4983	0.051	255	255	0	non				5703	0	0	0			5703	0.089	510	510	0	early				6470	0	0
		6123	0	0	0			6123	0.042	255	255	0	non				7909	0.129	1020	1020			7909	0.097	765	765	1	mid				8306	0.184	1530	1530			8306	0.368	3060	3060	2	mid				5599	0.046	255
		9125	0.028	255	255			9125	0.056	255	255	0	early				16254	0.031	255	255			16254	0.031	255	255	0	early				4574	0	0	0			4574	0.056	255	255	0	non				4286	0	0
				0	0					255	255	0	non						255	255					255	255	0	mid				4417	0	0	0			4417	0.058	255	255	0	non				2595	0	0
	Set 3	4776	0.053	255	255			4776	0.107	510	510	0	non				5408	0	0	0			5408	0.047	255	255	0	non				6171	0.041	255	255			6171	0.041	255	255	0	early				5089	0.05	255
		4107	0	0	0			4107	0.062	255	255	0	non				7942	0.032	255	255			7942	0.096	765	765	0	non				14971	0.017	0	0			14971	0.119	765	765	0	late				5935	0	0
		5824	0.044	255	255			5824	0.088	510	510	0	early				7540	0.034	255	255			7540	0.034	255	255	0	mid						255	255					1020	1020	1	non				7449	0.068	510
		4615	0.055	255	255			4615	0.055	255	255	0	early				16138	0.016	255	255			16138	0.142	2295	2295	1	mid				6042	0	0	0			6042	0	0	0	0	non				5519	0	0
		5325	0	0	0			5325	0.048	255	255	0	non				18100	0.028	255	255			18100	0.127	255	255	0	mid				10469	0.146	1530	1530			10469	0.195	2040	2040	0	mid				4681	0.054	255
		6685	0.038	255	255			6685	0.153	1020	1020	1	mid						255	255					2040	2040	1	mid				10014	0.127	1275	1275			10014	0.127	1275	1275	0	mid				5375	0.047	255
		4501	0	0	0			4501	0.057	255	255	0	non				5938	0.043	255	255			5938	0.086	510	510	0	early				9139	0.028	255	255			9139	0.14	1275	1275	0	mid				6765	0.038	255
		6723	0.038	255	255			6723	0.152	1020	1020	0	mid				6546	0.039	255	255			6546	0.039	255	255	0	early				5355	0	0	0			5355	0.048	255	255	0	non				11577	0.044	510
		10770	0.024	255	255			10770	0.213	2295	2295	0	mid				4719	0.054	255	255			4719	0.162	765	765	0	early				7337	0.035	255	255			7337	0.174	1275	1275	1	early				10039	0.025	255
		5737	0	0	0			5737	0.089	510	510	0	non				6491	0.039	255	255			6491	0.039	255	255	0	early				13883	0.073	1020	1020			13883	0.239	3315	3315	1	mid				12371	0.021	255
		8002	0.032	255	255			8002	0.096	765	765	0	mid				3753	0	0	0			3753	0.068	255	255	0	non				4727	0	0	0			4727	0.054	255	255	0	non				11878	0.215	2550
		7015	0	0	0			7015	0.073	510	510	0	non				3946	0	0	0			3946	0.065	255	255	0	non				4821	0	0	0			4821	0.053	255	255	0	non				8161	0.031	255
		5974	0.043	255	255			5974	0.043	255	255	0	early				6313	0.04	255	255			6313	0.04	255	255	0	early				10010	0.178	1785	1785			10010	0.204	2040	2040	1	mid				5505	0	0
		8024	0.032	255	255			8024	0.095	765	765	0	mid				6597	0.039	255	255			6597	0.155	1020	1020	0	late				6832	0	0	0			6832	0.075	510	510	0	non				7658	0.067	510
		8629	0.059	510	510			8629	0.089	765	765	0	mid				6198	0	0	0			6198	0.041	255	255	0	non				5315	0	0	0			5315	0.048	255	255	0	non				8604	0	0
		5461	0.047	255	255			5461	0.047	255	255	0	early				5087	0.05	255	255			5087	0.05	255	255	0	late				9843	0.026	255	255			9843	0.181	1785	1785	0	mid late				8732	0.029	255
		6541	0.039	255	255			6541	0.078	510	510	0	early				3742	0	0	0			3742	0.136	510	510	0	non				8697	0	0	0			8697	0.088	765	765	0	non				5027	0.051	255
		6707	0.038	255	255			6707	0.038	255	255	0	early				4298	0	0	0			4298	0.119	510	510	0	non																			4601	0	0
		6142	0	0	0			6142	0.042	255	255	0	non				6728	0.038	255	255			6728	0.152	1020	1020	0	non																			5571	0	0
		6747	0	0	0			6747	0.113	765	765	0	non				5187	0	0	0			5187	0.049	255	255	0	non																			5372	0.095	510
		5954	0.043	255	255			5954	0.086	510	510	0	non				5556	0.046	255	255			5556	0.092	510	510	0	early																			5119	0	0
		19243	0.027	0	0			19243	0.093	255	255	0	mid				5635	0.045	255	255			5635	0.045	255	255	0	early																			4862	0	0
				510	510					1530	1530	1	mid				11955	0.021	0	0			11955	0.064	255	255	0	late																			7701	0.033	255
		6040	0.042	255	255			6040	0.042	255	255	0	early						255	255					510	510	1	mid																			6103	0	0
		17625	0.014	0	0			17625	0.174	510	510	0	early																																		5784	0	0
				255	255					2550	2550	0	late																																		4501	0	0
		5323	0	0	0			5323	0.048	255	255	0	non																																		4680	0	0
		7276	0.035	255	255			7276	0.105	765	765	0	mid																																		4115	0	0
		8685	0.029	255	255			8685	0.088	765	765	0	early																																		8100	0	0
																																															4566	0.056	255
																																															6674	0	0
																																															5577	0.091	510
																																															4664	0	0
																																															5568	0.046	255
																																															4497	0.057	255
																																															5725	0.045	255
																																															5242	0	0
																																															5048	0.051	255
																																															6121	0	0
																																															6433	0	0
																																															5184	0.049	255
																																															8249	0	0
																																															15834	0	0
																																																	0
																																															8149	0	0
																																															7119	0	0
																																															3515	0	0
																																															6618	0	0
																																															5647	0	0
																																															4427	0.115	510
																																															4668	0	0
																																															4950	0	0
																																															6727	0	0
																																															6414	0.04	255
																																															6576	0	0
																																															5896	0	0
																																															7446	0	0
																																															7039	0	0
																																															5529	0.046	255
																																															14928	0.017	0
																																																	0
																																																	255
																																															6477	0	0
																																															5072	0.05	255
																																															3266	0	0
																																															4890	0	0
																																															5267	0	0
																																															6341	0	0
																																														Set 3	5448	0.047	255
																																															5617	0	0
																																															5741	0	0
																																															5037	0	0
																																															7287	0	0
																																															6745	0	0
																																															6441	0	0
																																															4143	0	0
																																															5553	0	0
																																															6820	0	0
																																															7716	0.033	255
																																															3374	0	0
																																															7246	0	0
																																															6374	0	0
																																															3460	0	0
																																															3709	0.069	255
																																															3885	0	0
																																															6965	0	0
																																															6747	0	0
																																															5775	0.044	255
																																															10723	0	0
																																																	0
																																															4957	0.051	255
																																															5788	0	0
																																															4094	0	0
																																															7876	0.065	510
																																															5904	0	0
																																															13807	0.018	0
																																																	255
																																															6468	0	0
																																																	0
																																															6504	0	0
																																															13532	0	0
																																																	0
																																															4294	0	0
																																															6599	0	0
																																															6454	0.04	255
																																															5171	0	0
																																															6400	0.04	255
																																															11139	0.023	255
																																															6819	0.037	255
																																															5021	0	0
																																															9714	0	0
																																															4419	0	0
																																															6193	0.041	255
																																															6396	0	0
																																															5486	0	0
																																															5643	0	0
																																															7223	0	0
																																															10682	0	0
																																																	0
																																															5293	0	0
																																															4247	0	0
																																															5814	0	0
																																															4038	0	0
																																															6728	0	0
																																															4735	0	0
																																															6044	0.042	255
																																															7382	0	0
[truncated: 34 more columns]

## Sheet: Fig 3b and S Fig 6a
	Q+DD-sgBP1-1	Q+DD-sgBP1-2	Q+DD-sgCtrl		WT+DD-sgBP1-1	WT+DD-sgBP1-2	WT+DD-sgCtrl			Count_Nuclei	Count_foci	big-foci count	pertentage of big foci			foci/nuclei			Count_Nuclei	Count_foci	big-foci count	pertentage of big foci			foci/nuclei
Average	25.5932	24.3668	13.1648		11.4446	10.1532	8.87321		Q+DD-sgBP1-1	62	53	7	0.112903	11.2903		0.854839		WT+DD-sgBP1-1	32	132	1	0.03125	3.125		4.125
Std	55.8837	57.0284	33.3534		36.5457	19.765	24.2714			56	22	5	0.0892857	8.92857		0.392857			35	120	1	0.0285714	2.85714		3.42857
										53	79	7	0.132075	13.2075		1.49057			40	22	1	0.025	2.5		0.55
Area in pixels	20	4	18		5	19	20			38	58	5	0.131579	13.1579		1.52632			38	138	1	0.0263158	2.63158		3.63158
	8	46	5		7	4	7			41	43	4	0.097561	9.7561		1.04878			43	104	1	0.0232558	2.32558		2.4186
	87	9	4		8	6	5			43	40	5	0.116279	11.6279		0.930233		WT+DD-sgBP1-2	43	71	2	0.0465116	4.65116		1.65116
	9	28	5		7	11	13		Q+DD-sgBP1-2	24	20	5	0.208333	20.8333		0.833333			27	30	0	0	0		1.11111
	7	162	4		208	5	6			19	18	4	0.210526	21.0526		0.947368			32	28	0	0	0		0.875
	10	224	10		16	6	6			12	46	2	0.166667	16.6667		3.83333			36	39	0	0	0		1.08333
	4	17	17		13	16	4			16	23	1	0.0625	6.25		1.4375			41	43	1	0.0243902	2.43902		1.04878
	4	6	5		6	5	7			15	42	3	0.2	20		2.8		WT+DD-sgCtrl	49	92	0	0	0		1.87755
	7	13	4		9	8	10		Q+DD-sgCtrl	38	85	2	0.0526316	5.26316		2.23684			39	44	0	0	0		1.12821
	4	113	9		8	7	6			34	78	2	0.0588235	5.88235		2.29412			36	76	1	0.0277778	2.77778		2.11111
	17	11	5		29	7	4			36	84	3	0.0833333	8.33333		2.33333			49	97	3	0.0612245	6.12245		1.97959
	4	72	4		10	9	7			40	100	4	0.1	10		2.5			43	51	0	0	0		1.18605
	86	5	6		4	6	15			30	31	2	0.0666667	6.66667		1.03333
	6	72	19		4	6	18
	4	27	5		15	4	6
	6	7	5		4	14	8
	6	365	4		5	5	4
	4	26	5		7	5	6
	6	7	6		7	32	4
	7	20	5		7	16	4
	10	21	5		4	4	7
	15	4	4		8	5	10
	79	26	8		13	16	17
	4	13	4		6	4	4
	10	28	4		6	4	5
	4	10	21		6	45	6
	7	17	5		8	11	12
	5	5	4		4	14	4
	52	7	8		13	5	10
	45	22	5		4	12	7
	175	7	7		8	5	4
	14	29	5		4	58	7
	7	9	4		5	19	4
	25	6	104		5	21	9
	10	41	4		12	4	5
	24	5	6		4	7	7
	7	16	6		14	8	4
	7	208	5		22	10	6
	9	23	6		8	11	4
	5	9	8		13	4	12
	10	9	12		4	63	5
	235	5	12		13	4	8
	8	61	6		11	6	7
	12	86	8		4	6	8
	48	94	5		30	4	5
	19	4	6		5	6	7
	7	16	4		4	4	4
	14	5	10		11	5	8
	5	11	6		6	4	4
	12	9	5		7	4	16
	8	6	5		18	6	7
	103	4	94		5	10	4
	4	6	5		12	5	4
	7	5	11		6	7	6
	6	6	11		4	4	8
	12	7	4		4	6	4
	8	15	7		12	4	4
	34	6	7		5	7	4
	15	13	6		30	6	13
	8	5	15		5	5	5
	10	8	5		6	17	7
	51	10	5		6	7	4
	4	46	7		10	4	5
	4	4	7		14	22	9
	5	8	10		7	6	13
	5	5	7		4	19	4
	23	9	8		7	6	7
	10	10	8		8	7	4
	153	6	4		15	7	19
	13	4	30		8	6	9
	159	311	4		41	7	8
	466	16	15		869	6	4
	21	37	4		4	4	5
	6	6	17		20	12	5
	143	26	7		4	4	12
	30	17	17		6	6	5
	14	46	32		4	5	5
	33	5	5		10	15	5
	4	14	4		4	6	5
	6	5	11		33	22	4
	5	6	5		6	9	4
	63	5	8		4	7	7
	29	7	13		4	9	4
	12	11	5		5	6	4
	6	6	8		10	10	4
	4	6	21		7	6	9
	92	6	19		5	5	6
	4	5	15		7	5	4
	4	6	5		6	5	5
	6	15	4		4	5	4
	5	13	8		8	6	4
	35	5	16		4	4	4
	14	4	15		7	23	4
	17	5	4		4	6	5
	94	7	6		7	47	13
	4	65	8		4	22	9
	5	6	7		5	5	4
	6	5	13		19	36	14
	9	13	5		11	12	5
	15	4	6		13	8	44
	30	9	4		6	16	5
	23	25	10		6	7	4
	5	18	4		4	4	4
	7	15	8		7	8	4
	8	13	14		4	4	4
	48	5	32		5	12	4
	236	35	4		5	4	8
	9	10	6		6	9	4
	10	7	8		19	11	7
	6	11	5		7	7	7
	6	40	16		5	5	8
	5	16	7		21	5	4
	10	6	105		24	6	4
	5	6	8		6	6	4
	15	541	7		4	15	9
	4	4	11		12	13	8
	4	27	7		4	5	23
	10	17	4		5	4	5
	28	10	13		4	4	4
	11	5	4		6	9	4
	7	4	4		9	4	4
	10	14	5		14	5	5
	163	4	55		8	8	7
	4	4	8		9	6	7
	49	9	4		9	4	4
	64	13	14		6	5	7
	10	6	7		4	6	8
	9	7	4		10	4	6
	5	7	8		4	6	11
	4	9	10		4	9	14
	10	6	4		7	10	4
	136	4	43		6	5	4
	8	4	5		11	4	15
	9	4	33		5	10	4
	5	35	37		36	9	5
	6	12	6		5	16	6
	20	22	4		4	5	5
	4	6	8		4	4	8
	19	25	5		29	4	5
	7	4	15		8	4	5
	25	6	42		4	4	4
	5	55	4		7	4	4
	5	18	6		7	10	4
	4	7	6		7	5	4
	7	4	11		5	8	7
	24	5	14		6	7	4
	5	57	5		7	14	4
	7	6	5		8	5	4
	6	10	5		5	10	5
	280	5	4		4	5	21
	6	6	4		4	8	6
	20	6	6		4	9	7
	5	8	4		13	11	4
	16	11	6		4	5	6
	4	5	5		6	29	7
	4	12	14		4	4	10
	14	10	7		5	15	7
	13	8	5		10	5	16
	10	127	21		4	5	4
	4	5	28		5	4	4
	7	21	8		5	14	7
	7	12	5		6	8	4
	6	7	4		4	11	4
	8	23	5		5	7	5
	9	23	4		7	6	4
	17	22	5		6	8	5
	13	8	6		19	4	7
	7	4	4		4	4	4
	16	4	38		10	4	5
	6	5	6		4	6	15
	4	9	328		8	4	7
	6	4	5		4	4	5
	10	13	4		6	6	4
	4	4	6		9	4	5
	6	109	12		6	15	8
	8	6	13		4	17	4
	19	4	4		11	10	4
	5	4	5		21	5	7
	20	11	9		10	8	4
	7	18	7		14	4	6
	7	13	23		11	5	6
	8	6	5		12	4	8
	11	4	4		33	6	4
	4	5	18		6	8	4
	4	4	6		6	7	8
	16	7	6		11	14	6
	9	13	6		6	4	11
	7	4	5		8	6	4
	25	36	5		25	4	8
	4	14	14		11	4	10
	4	4	14		4	8	7
	4	14	12		4	9	6
	4	4	30		4	8	7
	22	15	8		23	6	5
	4	6	4		12	8	11
	14	29	5		8	23	4
	5	46	23		6	8	6
	13	10	5		4	4	10
	10	8	8		29	6	7
	5		4		4	6	4
	7		14		31	4	6
	9		8		5	45	4
	4		8		8	5	11
	14		11		9	14	9
	6		4		162	6	6
	12		11		9	4	10
	7		17		37	20	13
	5		5		7	5	4
	8		13		35	17	5
	12		7		5	5	11
	372		20		9	6	8
	5		7		17	5	8
	32		6		5	6	6
	5		16		5	6	4
	62		16		6	10	4
	7		16		8	4	6
	7		4		6	6	4
	4		6		5	8	8
	6		12		32	20	8
	341		5		6	5	12
	20		8		4	6	4
	5		8		4	23	4
	4		7		35	11	8
	4		4		15	7	4
	5		4		6	9	5
	8		10		9	5	9
	6		6		4	4	4
	16		4		7	40	6
	4		13		4	8	112
	80		4		17	4	5
	4		4		7	5	7
	5		16		5	9	8
	10		6		4	4	12
	5		9		6	4	6
	4		5		6	12	5
	9		5		4	7	12
	5		8		4	5	5
	7		8		72	8	5
	4		12		5	4	4
	4		7		6	292	6
	7		4		10	6	4
	4		4		4	6	5
	4		6		29	7	4
	4		6		7	5	7
	4		8		5	16	9
	53		16		7	6	5
	7		6		11	4	5
	13		12		5	6	4
	7		12		16		13
	18		7		20		5
	7		5		7		11
	132		8		4		7
	7		6		6		5
	4		4		10		5
	32		6		4		4
	10		17		10		8
	20		5		5		4
	5		7		8		12
	42		53		4		4
	18		4		6		4
	72		5		6		5
	4		8		4		9
	7		4		12		4
	4		96		6		16
	6		10		6		22
	68		14		4		8
	48		5		5		10
	6		5		22		5
	8		4		9		17
	41		4		5		5
	18		16		4		4
	5		11		5		6
	10		8		7		5
	17		72		4		7
	56		8		18		16
	4		10		23		8
	7		13		5		5
	154		12		8		9
	173		6		7		7
	18		4		5		4
	6		16		4		5
	5		4		4		4
	42		4		5		6
	30		5		4		6
	4		7		10		14
	7		4		4		15
	12		14		4		4
	9		12		7		4
	4		4		10		16
	4		8		5		6
	4		4		4		4
	6		4		20		6
	8		4		4		7
	4		8		7		13
	5		9		6		8
	4		92		6		4
	4		11		4		5
	17		7		6		4
	4		5		4		9
	4		18		6		21
	10		7		16		9
	157		9		9		4
	34		12		31		6
	27		4		8		4
	59		6		4		10
	5		9		4		7
	20		6		5		4
	8		7		5		4
	5		5		5		4
	4		7		6		6
	8		5		6		4
	178		5		4		17
	76		16		4		7
	12		19		5		6
	18		15		6		6
	132		6		14		4
	44		6		6		4
	5		10		10		9
	13		4		7		57
	6		20		127		4
	9		5		7		9
	17		12		6		4
	5		22		4		6
	85		8		4		6
	23		10		4		17
	6		4		4		11
	6		9		5		6
	4		5		6		4
	7		7		5		6
	10		5		14		4
	7		10		4		8
	13		4		4		5
	11		14		7		8
	4		12		4		4
	6		5		7		4
	11		6		4		4
	4		7		6		4
	5		14		8		14
	20		8		9		4
	170		5		4		4
	4		4		5		4
	5		4		7		4
	7		73		4		10
	7		13		6		7
	5		4		4		4
	5		5		4		5
	6		115		8		4
	5		5		10		31
	13		11		4		6
	440		6		6		4
	7		16		6		11
	7		8		4		4
	6		6		6		4
	16		8		4		4
			5		12		10
			10		4		4
			35		6		4
			50		4		4
			8		11		19
			9		11		6
			8		15		4
			19		4		4
			4		6		5
			7		11		5
			24		91		5
			4		4		5
			5		10		10
			7		10		4
			8		13		5
			6		35		13
			8		10		7
			11		5		5
			40		4		7
			4		8		8
			12		8		159
			4		6		10
			9		4		4
			4		4		28
			8		5		4
			28		16		4
			10		7		5
			4		15		7
			15		5		5
			21		5		6
			5		4		4
			54		11		25
			4		9		7
			6		24		7
			7		8		6
			8		7		477
			4		20		8
			62		5		20
			5		9		8
			5		5		7
			9		9		4
			13		37		8
			8		8		6
			7		14		9
			13		4		6
			6		4		8
			4		4		4
			8		17		4
			4		4		6
			7		12		7
			24		4		4
			9		4		4
			9		7		8
			5		4		4
			4		10		15
			6		7		4
			12		8		5
			4		9		4
			9		18		4
			6		8		4
			5		5		4
			555		25		4
			79		17		4
			7		27		5
			6		13		9
			7		6		5
			4		6		4
			102		13		9
			4		7		6
			25		4		10
			5		4		5
			8		5		4
			5		6		9
			8		7		4
			9		4		6
			4		26		5
			7		4		152
			5		7		6
			5		6		4
			13		37		4
			10		8		4
			7		28		5
			4		6		5
			4		19		4
			11		10		7
			14		9		4
			7		15		9
			14		4		4
			5		12		6
					4		9
					5		5
					9		5
					5		10
					9		4
					5		5
					28		4
					10		9
					11		4
					10		4
					4		7
					10		4
					19		7
					6		4
					5		5
					79		9
					10		5
					7		6
					11		4
					4		9
					4		45
					9		5
					20		4
					35		43
					19		9
					4		5
					4		13
					13		4
					15		8
					5		9
					4		5
					12		6
					12		6
					9		4
					4		7
					6		4
					6		4
					38		10
					18		6
					6		12
					5		4
					32		8
					25		4
					5		10
					6		4
					4		4
					4
					4
					9
					16
					7
					4
					14
					5
					5
					4
					6
					10
					4
					4
					7
					5
					4
					6
					4
					6
					10
					4
					7
					8
					7
					4
					9
					7
					13
					6
					6
					4
					10
					11
					7
					8
					6
					12
					5
					4
					6
					7
					6
					11
					145
					14
					15
					8
					6
					20
					6
					29
					4
					4
					5
					6
					46
					4
					5
					4
					5
					6
					6
					11
					7
					7
					7
					36
					15
					7
					4
					21
					4
					16
					8
					4
					13
					7
					7
					5
					5
					4
					35
					12
					4
					6
					5
					7
					18
					11
					14
					7
					5
					23
					4
					13
					4
					8
					4
					26
					5
					4
					4
					7
					4
					10
					7
					16
					6
					12
					4
					6
					9
					6
					5
					14
					5
					4
					4
					4
					11
					13
					6
					7
					4
					13
					5
					10
					7
					4
					5
					4
					4
					4
					9
					5
					4
					6
					20
					11
					59
					12
					19
					10
					4
					8
					7
					6
					11
					11
					9
					8
					6
					7
					4
					5
					8
					6
					4
					6
					6
					4
					9
					6
					6
					6
					4
					4
					4
					6

## Sheet: Fig 3e
Q+sgTudor 12h			Area	Mean	IntDen	RawIntDen	Nuclei no	total nuclei			Q+sgCTR 12h			Area	Mean	IntDen	RawIntDen	Nuclei no	total nuclei				WT+sgTudor 12h			Area	Mean	IntDen	RawIntDen	Nuclei no	total nuclei			WT+sgCTR 12h			Area	Mean	IntDen	RawIntDen	Nuclei no	total nuclei			Q+sgTudor APH 4h			Area	Mean
Set 1	Snap-210	1	0.581	2683.95	1559.39	59047	8	23	0.26087		Set 1	Snap-201	1	1.32	209.62	276.796	10481	17	23	mn	0.0434783		Set 1	Snap-246	0						17	0		Set 1	Snap-239	0						18	0		Set 1	Snap-148	1	3.512	185.406
		2	0.37	2682.21	991.696	37551	11					Snap-202	1	0.317	179.833	56.991	2158	6	15		0.0666667			Snap-247	0						13	0			Snap-240	0						18	0				2	0.37	130.357
		3	0.264	2917.3	770.439	29173	11					Snap-203	1	0.317	2582.75	818.504	30993	7	22		0.181818			Snap-248	1	0.634	1597.58	1012.59	38342	3	14	0.214286			Snap-241	0						16	0				3	0.66	176.76
		4	0.291	2587.36	751.636	28461	11						2	0.977	3126.08	3054.63	115665	14							2	1.928	1759.59	3392.28	128450	7					Snap-242	0						20	0				4	0.317	177.75
		5	0.423	3209.62	1356.22	51354	12						3	2.43	2412.68	5862	221967	19							3	3.275	1544.83	5058.94	191559	10					Snap-243	1	0.291	1076.18	312.634	11838	7	17	0.0588235				5	5.018	142.984
		6	0.739	2818.61	2084.25	78921	19						4	2.086	2749.8	5737	217234	20						Snap-249	0						8	0			Snap-244	0						17	0				6	0.475	136.667
	Snap-211	1	1.215	3787.17	4600.77	174210	1	16	0.1875			Snap-204	0						11		0			Snap-250	1	0.37	2643.14	977.251	37004	7	12	0.166667			Snap-245	0						19	0				7	0.317	128.333
		2	0.264	3387.6	894.642	33876	7					Snap-205	1	0.264	149.4	39.456	1494	7	22		0.136364				2	0.872	2356.67	2053.85	77770	10				WT+sgCtrl 12h			Area	Mean	IntDen	RawIntDen	Nuclei no	total nuclei				Snap-149	1	0.872	1921.61
		3	0.449	3617.24	1623.99	61493	7						2	1.083	145.195	157.215	5953	11						Snap-251	1	0.343	1366.08	469.003	17759	7	10	0.2		Set 2		Snap-432	0.766	3014.03	2308.36	87407	3	13	0.153846				2	0.396	2690.07
	Snap-212	1	3.592	211.897	761.064	28818	3	23	0.217391				3	1.215	157.63	191.494	7251	11							2	2.377	1368	3251.52	123120	9						3	0.555	3288.24	1823.64	69053	9	2					3	0.264	2376.4
		2	1.585	166.683	264.12	10001	3					Snap-206	1	1.822	163.87	298.61	11307	8	11		0.181818			Snap-252	1	0.317	1020.92	323.541	12251	12	17	0.0588235				Snap-433	0.634	2690.17	1705.09	64564	6	13	0.0769231				4	0.291	2804.64
		3	1.664	194.429	323.488	12249	13						2	0.264	134	35.388	1340	8						Snap-253	0						15	0				Snap-434	1.056	178.375	188.431	7135	4	10	0.1				5	0.264	2328.1
		4	1.453	181.345	263.407	9974	14					Snap-207	1	0.792	154.367	122.302	4631	7	7		0.142857		WT+sgTudor 12h			Area	Mean	IntDen	RawIntDen	Nuclei no	total nuclei					2	0.713	181.296	129.274	4895	4	1				Snap-150	1	0.317	3014.83
		5	0.343	170.769	58.629	2220	15					Snap-208	1	0.977	147.784	144.406	5468	9	12	nm	0.0833333		Set 2	Snap-443						0	9	0				3	3.301	195.8	646.368	24475	4						2	0.475	3288.33
	Snap-213	1	0.291	125.455	36.445	1380	1	31	0.645161			Snap-209	1	1.294	181.327	234.647	8885	7	20		0.05			Snap-444						0	16	0				4	1.188	203.067	241.328	9138	4						3	0.792	2940.93
		2	1.136	137.163	155.762	5898	1							Area	Mean	IntDen	RawIntDen	Nuclei no	total nuclei					Snap-445						0	14	0				Snap-435	0.528	3462.05	1828.61	69241	1	15	0.133333				4	0.819	3373.13
		3	1.373	138.558	190.279	7205	1				Set 2		Snap-453	2.984	3856.95	11510.1	435835	1	14		0.214286			Snap-446	1	63.541	3239.41	205834	7794008	13	15	0.0666667				2	0.555	3103.14	1720.99	65166	1	2				sNAP-151	1	0.343	2160.92
		4	0.423	128.562	54.324	2057	1						2	2.245	3746.53	8410.18	318455	9	3					Snap-448	1	0.792	3431.2	2718.47	102936	9	13	0.230769				3	0.792	2963.1	2347.6	88893	7						2	0.766	2167.69
		5	0.475	153.889	73.154	2770	2						3	8.847	3598.37	31835.2	1205453	8							2	1.136	3163	3591.91	136009	12	3					4	1.083	3311.88	3586.04	135787	7						3	0.343	2104.23
		6	0.66	183.8	121.351	4595	5						Snap-454	0.739	205.107	151.669	5743	6	14		0.0714286				3	0.528	3303.4	1744.81	66068	12						Snap-436					0	18	0				4	0.317	2613.75
		7	0.264	143.9	38.003	1439	9						2	0.555	198.857	110.285	4176	6	1						4	0.634	2984.17	1891.44	71620	14						Snap-437	0.581	3177.05	1845.88	69895	1	16	0.1875				5	1.69	2669.78
		8	0.66	201.76	133.209	5044	9						Snap-455	45.001	3153.14	141896	5372953	10	18		0.111111				5	1.004	3631.53	3644.43	137998	14						2	1.294	3735.45	4833.88	183037	8	3				Snap-152	1	0.66	2631.56
		9	0.264	169.1	44.658	1691	20						2	0.581	3000.05	1743.04	66001	10	2					Snap-449	1	3.512	3115.78	10944	414399	2	10	0.2				3	3.354	3483.96	11685.1	442463	13						2	0.317	2705.42
		10	0.317	113.75	36.049	1365	24						3	7.263	3272.32	23765.4	899887	10							2	10.643	3378.97	35962.2	1361725	8						Snap-438	2.43	2649.88	6438.3	243789	3	12	0.0833333				3	0.555	2959.48
		11	0.37	132.714	49.069	1858	24						4	0.555	2713.62	1504.96	56986	12						Snap-450	1	0.607	3232.09	1963.22	74338	5	12	0.0833333				2	1.875	2735.91	5130.01	194250	3						4	1.453	3146.18
		12	0.343	138.462	47.537	1800	23						Snap-456	1.637	3696.23	6052.12	229166	2	24		0.125				2	0.819	3470.03	2840.88	107571	5						Snap-439					0	10	0				5	0.37	2250.21
		13	0.37	176	65.073	2464	23						2	1.083	2909.49	3150.34	119289	2	3						3	1.215	3736.54	4539.26	171881	10						Snap-440					0	6	0				6	0.317	2553.67
		14	0.396	155.867	61.745	2338	27						3	0.739	3190.14	2358.99	89324	14						Snap-451	1	0.687	3440.19	2362.18	89445	1	13	0.0769231				Snap-441	1.453	178.673	259.524	9827	11	12	0.0833333				7	0.502	2767.42
		15	6.285	171.66	1078.95	40855	27						4	2.694	3613.95	9735.08	368623	17							2	0.607	3047.35	1851	70089	1						Snap-442	2.43	3454.57	8393.41	317820	1	20	0.05				8	0.581	2869.23
		16	0.528	154.75	81.737	3095	28						Snap-457	0.924	2937.6	2715.3	102816	2	24		0.0833333			Snap-452	1	1.611	3014.41	4856.12	183879	1	10	0.1															9	0.581	2733.59
		17	1.215	150.217	182.488	6910	28						2	2.799	3684.79	10315.2	390588	9	2						2	0.528	3317.5	1752.26	66350	1																Snap-153	1	7.632	211.055
		18	0.423	124	52.396	1984	29						Snap-458	0.845	236.531	199.892	7569	11	18		0.111111																										2	7.632	211.055
		19	0.317	174.083	55.169	2089	29						2	0.581	237.227	137.83	5219	17	2																											Snap-155	1	0.264	115.9
		20	0.317	134.583	42.651	1615	30						3	1.32	242.44	320.134	12122	17																													2	0.555	144.905
	Snap-214	1	0.924	3235.74	2990.88	113251	5	23	0.608696				Snap-459	2.641	3279.05	8659.75	327905	3	19		0.157895																										3	0.66	194
		2	0.317	2518.75	798.222	30225	7						2	0.581	3118.23	1811.71	68601	3	3																												4	0.528	121.45
		3	0.291	2950	856.982	32450	7						3	0.766	3065.97	2348.13	88913	8																												Snap-156	1	0.37	2377.14
		4	0.291	2294.64	666.598	25241	10						4	0.528	3375.65	1782.97	67513	8																												Q+sgTudor aph		Area	Mean
		5	0.555	3060.05	1697.09	64261	10						5	31.057	2860.55	88841.1	3364007	8																											Set 2	150-255; size 20-infinity	Snap-354	2.113	2984.6
		6	0.291	2630.64	764.207	28937	15						6	0.634	3586.12	2272.97	86067	17																													2	1.03	2773.87
		7	0.766	2503.52	1917.37	72602	18						7	1.162	3412.09	3964.88	150132	17																													3	9.719	2703.16
		8	0.687	2285.04	1569	59411	19						Snap-460	0.792	3273.4	2593.45	98202	4	18		0.277778																										Snap-357	1.505	2728.37
		9	0.819	2213.87	1812.47	68630	21						2	0.819	3411.03	2792.57	105742	5	5																												2	0.607	2677.78
		10	0.317	2886.58	914.792	34639	21						3	0.528	3386.6	1788.76	67732	12																													3	3.75	2667.36
		11	1.056	3268.9	3453.18	130756	21						4	0.66	3386.44	2235.84	84661	12																													Snap-358	0.607	2525.17
		12	0.924	2575.86	2380.93	90155	21						5	0.66	3165.6	2090.03	79140	15																													2	1.347	2762.16
		13	0.581	2676.86	1555.27	58891	21						6	0.528	3028.05	1599.38	60561	18																													Snap-359	4.806	224.401
		14	1.849	3373.84	6237.06	236169	22						Snap-461	2.482	211.67	525.466	19897	6	17		0.117647																										2	14.604	173.481
	Snap-215	1	1.241	2970.19	3686.72	139599	7	30	0.166667				2	3.856	199.226	768.168	29087	6	2																												Snap-360	4.252	231.596
		2	0.396	2461.93	975.27	36929	8	mn					3	0.66	192.88	127.346	4822	6																													2	10.722	198.197
		3	0.475	3259.56	1549.49	58672	12						4	1.347	194.471	261.928	9918	6																													Snap-361	1.611	3689.79
		4	1.743	3245.45	5656.88	214200	22						5	1.241	217.404	269.85	10218	6																													2	4.49	3458.74
		5	0.581	2911.82	1691.78	64060	28						6	3.328	237.492	790.273	29924	12
Set 2	Q+sgTudor 12h		Area	Mean	IntDen	RawIntDen	Nuclei no	total nuclei					Snap-462	0.766	171.724	131.518	4980	9	14		0.0714286
	150-255; size 20-infinity	Snap-463	0.528	195.95	103.498	3919	1	12	0.5
		2	0.977	203.135	198.492	7516	1	6
		3	0.713	180.148	128.455	4864	2
		4	1.479	198.714	293.883	11128	7
		5	0.634	206.708	131.017	4961	8
		6	0.634	215.292	136.457	5167	11
		7	1.004	204.5	205.227	7771	11
		8	1.928	214.274	413.095	15642	11
		9	0.951	203.167	193.158	7314	11
		10	4.542	199	903.938	34228	11
		11	0.607	186.826	113.481	4297	11
		12	3.512	182.647	641.535	24292	11
		13	1.03	215.846	222.314	8418	11
		14	1.928	180.247	347.494	13158	11
		Snap-464	94.334	3540.43	333983	12646417	1	21	0.571429
		2	19.332	3697.18	71472.6	2706339	2	12
		3	4.12	3554.22	14642.9	554458	3
		4	2.139	2947.93	6306.07	238782	3
		5	0.581	3133	1820.29	68926	4
		6	11.699	3096.09	36222.2	1371570	6
		7	0.924	3029.34	2800.1	106027	7
		8	8.055	3445.34	27751.7	1050830	9
		9	8.715	3646.46	31779.2	1203332	12
		10	0.951	3072.28	2920.92	110602	15
		11	2.166	3347.46	7249.15	274492	16
		12	1.69	3695.11	6245.46	236487	19
		13	17.404	3200.54	55701.4	2109155	19
		14	1.743	2882.09	5023.53	190218	19
		15	5.836	3409.09	19897	753409	19
		16	0.951	2799.64	2661.72	100787	19
		17	0.766	3372.83	2583.15	97812	19
		18	2.377	2834.97	6738.26	255147	19
		19	1.215	3122.61	3793.43	143640	19
		20	0.792	3407.23	2699.48	102217	19
		21	0.528	3478.5	1837.3	69570	19
		22	2.245	3024.93	6790.34	257119	19
		23	0.872	3021.73	2633.46	99717	21
		24	0.528	2819.2	1489.06	56384	19
		25	0.766	2882.17	2207.37	83583	21
		26	0.581	2997.41	1741.51	65943	19
		Snap-466	0.528	2853.55	1507.21	57071	1	23	0.347826
		2	1.188	3210.84	3815.83	144488	4	8
		3	1.664	3216.41	5351.43	202634	6
		4	0.687	3399.15	2334	88378	6
		5	2.535	3426.85	8688.09	328978	8
		6	1.4	3588.21	5022.39	190175	8
		7	1.056	3094.88	3269.34	123795	8
		8	0.792	3345.57	2650.62	100367	8
		9	0.607	3012.83	1830.03	69295	13
		10	1.268	3478.54	4409.56	166970	18
		11	0.634	3443.54	2182.6	82645	18
		12	0.951	3113.17	2959.8	112074	20
		13	0.528	3665.3	1935.96	73306	20
		14	0.607	3476.7	2111.8	79964	20
		15	0.66	2914.6	1924.32	72865	23
		Snap-468	0.555	164.095	91.007	3446	1	19	0.368421
		2	0.766	177.69	136.087	5153	11	7
		3	4.912	190.355	935.048	35406	13
		4	1.32	177.08	233.828	8854	11
		5	1.717	229.831	394.529	14939	16
		6	1.479	205.411	303.786	11503	15
		7	0.766	209.138	160.173	6065	18
		8	0.528	204.75	108.146	4095	18
		Snap-469	0.66	3134.96	2069.8	78374	1	13	0.461538
		2	3.354	3535.4	11857.7	448996	1	6
		3	4.516	3092.75	13966.8	528860	1
		4	0.845	3710	3135.32	118720	2
		5	0.713	3589.67	2559.62	96921	6
		6	0.951	3288.14	3126.15	118373	7
		7	6.444	2865.55	18465.2	699194	11
		8	0.739	2769.18	2047.7	77537	11
		9	3.196	2922.94	9340.34	353676	13
		Snap-470	0.555	3312.48	1837.09	69562	2	18	0.555556
		2	0.528	3487.1	1841.84	69742	2	10
		3	1.241	3516.15	4364.38	165259	5
		4	5.176	3191.07	16517.7	625449	5
		5	0.898	3268.29	2934.66	111122	5
		6	4.41	3028.75	13357.9	505802	6
		7	4.701	2934.74	13795.8	522384	6
		8	2.852	3379.52	9639.08	364988	7
		9	5.308	2895.38	15369.5	581972	9
		10	1.056	3626.55	3830.99	145062	10
		11	0.555	2735.52	1517.11	57446	11
		12	0.766	3672.14	2812.38	106492	10
		13	4.41	3048.23	13443.8	509055	14
		14	0.66	3628.32	2395.54	90708	14
		15	1.611	3658.08	5893.06	223143	16
		16	1.109	2932.02	3252.18	123145	18
		17	0.555	2862.62	1587.6	60115	18
		18	0.634	2800.67	1775.13	67216	18
		19	0.766	2935.48	2248.2	85129	16
		Snap-473	0.872	166.545	145.146	5496	2	14	0.571429
		2	0.581	197.682	114.854	4349	2	8
		3	0.792	229.533	181.855	6886	4
		4	0.687	186.808	128.27	4857	5
		5	5.071	217.849	1104.62	41827	8
		6	1.215	173.609	210.905	7986	9
		7	4.199	208.855	877.001	33208	11
		8	0.739	221.679	163.923	6207	10
		9	0.713	200.481	142.954	5413	12
		10	1.954	173.351	338.779	12828	12
		Snap-474	1.637	218.806	358.269	13566	8	16	0.125
		2	0.687	167.231	114.828	4348	12	2
[truncated: 101 more columns]

## Sheet: Fig 4b and S Fig 1d
Aberrations per chromosome	WT	WT + MMC	PolQ Reconstituted	PolQ Reconstituted + MMC	PolQ	PolQ + MMC
	0.010526	0.010526	0	0.039474	0.015385	0.015385
	0	0.021053	0	0.052632	0.015385	0
	0	0.010526	0	0.013158	0.015385	0
	0	0.021053	0	0.026316	0.015385	0
	0	0.021053	0	0.013158	0.030769	0
	0	0.021053	0	0.013158	0	0.046154
	0	0.021053	0	0.026316	0	0
	0	0.021053	0	0.013158	0	0
	0	0.010526	0	0.013158	0	0
	0	0.010526	0	0.013158	0	0.015385
	0	0.010526	0	0.013158	0	0
	0	0.010526	0	0	0	0.015385
	0	0.021053	0	0	0	0.030769
	0	0	0	0	0	0
	0	0	0	0	0	0.030769
	0	0	0	0	0	0.015385
	0	0	0	0	0	0
	0	0	0	0	0	0
	0	0	0	0	0	0
	0	0	0	0	0	0
	0	0	0	0	0	0.030769
	0	0	0	0	0	0
	0	0	0	0	0	0
	0	0	0	0	0	0.015385
	0	0	0	0	0	0.030769
	0	0	0	0	0	0
	0	0	0	0	0	0
	0	0	0	0	0	0
	0	0	0	0	0	0
	0	0	0	0	0	0
	0	0	0	0	0	0
	0	0	0	0	0	0
	0	0	0	0	0	0
	0	0	0	0	0	0.030769
	0	0	0	0	0	0.030769
			0.013158	0.013158	0.015385	0.015385
			0.013158	0.026316	0.015385	0.030769
			0.013158	0.013158	0.015385	0.015385
			0	0	0.015385	0.015385
			0	0	0.015385	0.015385
			0	0	0	0
			0	0	0	0.030769
			0	0	0	0
			0	0	0	0
			0	0	0	0.015385
			0	0	0	0
			0	0	0	0.030769
			0	0	0	0.030769
			0	0	0	0.046154
			0	0	0	0.030769
			0	0	0	0.015385
			0	0	0	0.030769
			0	0	0	0.015385
			0	0	0	0.015385
			0	0	0	0
			0	0	0	0.015385
			0	0	0	0.015385
			0	0	0	0.046154
			0	0	0	0
			0	0	0	0.046154
			0	0	0	0.015385
			0	0	0	0.046154
			0	0	0	0
			0	0	0	0
			0	0	0	0.030769
			0	0	0	0.046154
			0	0	0	0
			0	0	0	0
			0	0	0	0
			0	0	0	0.015385

## Sheet: Fig 4c
SCE per Chromosome	WT	WT + MMC	PolQ Reconstituted	PolQ Reconstituted + MMC	PolQ	PolQ + MMC		SCE	WT Slide C	WT + MMC Slide F	PolQ Reconstituted + MMC Slide C	PolQ Reconstituted Slide C	PolQ Slide C	PolQ + MMC Slide C
	0.210526	0.4	0.171053	0.486842	0.107692	0.4			95	95	76	76	65	65
	0.221053	0.294737	0.131579	0.368421	0.092308	0.338462			20	38	37	13	7	26
	0.242105	0.189474	0.144737	0.236842	0.215385	0.492308			21	28	28	10	6	22
	0.421053	0.178947	0.263158	0.434211	0.123077	0.292308			23	18	18	11	14	32
	0.221053	0.357895	0.236842	0.460526	0.169231	0.338462			40	17	33	20	8	19
	0.2	0.515789	0.171053	0.421053	0.230769	0.246154			21	34	35	18	11	22
	0.252632	0.378947	0.263158	0.289474	0.261538	0.507692			19	49	32	13	15	16
	0.273684	0.357895	0.302632	0.276316	0.276923	0.523077			24	36	22	20	17	33
	0.210526	0.368421	0.210526	0.276316	0.292308	0.507692			26	34	21	23	18	34
	0.157895	0.2	0.171053	0.394737	0.230769	0.523077			20	35	21	16	19	33
	0.178947	0.4	0.197368	0.302632	0.092308	0.553846			15	19	30	13	15	34
	0.115789	0.315789	0.355263	0.289474	0.292308	0.523077			17	38	23	15	6	36
	0.189474	0.284211	0.171053	0.223684	0.261538	0.507692			11	30	22	27	19	34
	0.2	0.263158	0.223684	0.263158	0.184615	0.307692			18	27	17	13	17	33
	0.242105	0.178947	0.355263	0.315789	0.230769	0.4			19	25	20	17	12	20
	0.252632	0.126316	0.236842	0.223684	0.138462	0.430769			23	17	24	27	15	26
	0.189474	0.136842	0.302632	0.25	0.184615	0.492308			24	12	17	18	9	28
	0.210526	0.273684	0.276316	0.223684	0.307692	0.276923			18	13	19	23	12	32
	0.189474	0.305263	0.315789	0.328947	0.107692	0.338462			20	26	17	21	20	18
	0.231579	0.347368	0.263158	0.197368	0.261538	0.523077			18	29	25	24	7	22
	0.294737	0.189474	0.25	0.263158	0.261538	0.276923			22	33	15	20	17	34
	0.210526	0.242105	0.223684	0.381579	0.230769	0.338462			28	18	20	19	17	18
	0.263158	0.2	0.25	0.263158	0.184615	0.538462			20	23	29	17	15	22
	0.252632	0.168421	0.157895	0.302632	0.2	0.369231			25	19	20	19	12	35
	0.189474	0.221053	0.171053	0.328947	0.123077	0.646154			24	16	23	12	13	24							WT Slide C	WT + MMC Slide F	PolQ Reconstituted + MMC Slide C	PolQ Reconstituted Slide C	PolQ Slide C	PolQ + MMC Slide C
	0.210526	0.178947	0.197368	0.315789	0.138462	0.492308			18	21	25	13	8	42							95	95	76	76	65	65
	0.2	0.421053	0.25	0.368421	0.276923	0.476923			20	17	24	15	9	32							20	38	37	13	7	26
	0.315789	0.326316	0.263158	0.407895	0.184615	0.461538			19	40	28	19	18	31							21	28	28	10	6	22
	0.242105	0.178947	0.184211	0.394737	0.230769	0.430769			30	31	31	20	12	30							23	18	18	11	14	32
	0.126316	0.263158	0.236842	0.328947	0.107692	0.615385			23	17	30	14	15	28							40	17	33	20	8	19
	0.263158	0.273684	0.236842	0.5	0.276923	0.553846			12	25	25	18	7	40							21	34	35	18	11	22
	0.294737	0.221053	0.118421	0.315789	0.261538	0.369231			25	26	38	18	18	36							19	49	32	13	15	16
	0.221053	0.284211	0.197368	0.328947	0.230769	0.476923			28	21	24	9	17	24							24	36	22	20	17	33
	0.210526	0.273684	0.236842	0.394737	0.2	0.415385			21	27	25	15	15	31							26	34	21	23	18	34
	0.305263	0.326316	0.315789	0.5	0.276923	0.384615			20	26	30	18	13	27							20	35	21	16	19	33
			0.144737	0.5	0.2	0.846154			29	31	38	24	18	25							15	19	30	13	15	34
			0.131579	0.644737	0.261538	0.984615															17	38	23	15	6	36
			0.157895	0.526316	0.153846	0.8															11	30	22	27	19	34
			0.131579	0.618421	0.169231	1															18	27	17	13	17	33
			0.171053	0.605263	0.153846	0.707692															19	25	20	17	12	20
			0.184211	0.421053	0.2	1.04615															23	17	24	27	15	26
			0.25	0.552632	0.230769	0.846154															24	12	17	18	9	28
			0.144737	0.434211	0.107692	0.923077															18	13	19	23	12	32
			0.065789	0.552632	0.046154	0.738462															20	26	17	21	20	18
			0.131579	0.434211	0.323077	0.876923															18	29	25	24	7	22
			0.118421	0.513158	0.184615	0.569231															22	33	15	20	17	34
			0.157895	0.197368	0.2	0.630769															28	18	20	19	17	18
			0.105263	0.407895	0.123077	0.892308															20	23	29	17	15	22
			0.144737	0.381579	0.2	1.12308															25	19	20	19	12	35
			0.236842	0.513158	0.153846	1.16923															24	16	23	12	13	24
			0.157895	0.381579	0.2	0.615385															18	21	25	13	8	42
			0.184211	0.315789	0.230769	0.923077															20	17	24	15	9	32
			0.171053	0.526316	0.261538	0.753846															19	40	28	19	18	31
			0.131579	0.421053	0.246154	0.523077															30	31	31	20	12	30
			0.171053	0.289474	0.169231	0.676923															23	17	30	14	15	28
			0.131579	0.289474	0.276923	0.646154															12	25	25	18	7	40
			0.263158	0.328947	0.261538	0.984615															25	26	38	18	18	36
			0.197368	0.394737	0.092308	0.815385															28	21	24	9	17	24
			0.157895	0.473684	0.107692	0.630769															21	27	25	15	15	31
			0.131579	0.368421	0.153846	0.907692															20	26	30	18	13	27
			0.065789	0.421053	0.153846	0.753846															29	31	38	24	18	25
			0.118421	0.394737	0.2	0.492308
			0.210526	0.302632	0.169231	0.938462
			0.118421	0.407895	0.153846	0.830769
			0.092105	0.407895	0.153846	1.15385
			0.131579	0.447368	0.230769	0.861538
			0.171053	0.263158	0.261538	1.09231
			0.092105	0.368421	0.215385	1.13846
			0.092105	0.342105	0.230769	0.523077
			0.144737	0.565789	0.153846	0.738462
			0.092105		0.153846

## Sheet: Fig 4e and 4f
			area	mean	intden	rawintden	Foci count		area	mean	intden	rawintden	Foci count					area	mean	intden	rawintden			area	mean	intden	rawintden	Foci count					area	mean	intden	rawintden	Foci count		area	mean	intden	rawintden	Foci count
Polq-/-	Set 1	53bp1	44.737	0.301	13.469	510	2	Rad51	44.737	0.301	13.469	510	2		WT	Set 1	53BP1	111.606	0.06	6.734	255	1	Rad51	111.606	0.06	6.734	255	1		Q+Q	Set 1	53BP1	62.933	0.107	6.734	255	1	Rad51	62.933	0.107	6.734	255	1
			44.975	0.449	20.203	765	3		44.975	0	0	0	0					147.602	0.046	6.734	255	1		147.602	0.046	6.734	255	1					70.064	0.096	6.734	255	1		70.064	0.384	26.938	1020	4
			47.273	0.285	13.469	510	2		47.273	0	0	0	0					158.245	0.043	6.734	255	1		158.245	0.043	6.734	255	1					61.217	0.22	13.469	510	2		61.217	0.22	13.469	510	2
			49.782	0.406	20.203	765	3		49.782	0.406	20.203	765	3					164.794	0.041	6.734	255	1		164.794	0.041	6.734	255	1					82.397	0.082	6.734	255	1		82.397	0.327	26.938	1020	4
			66.684	0.101	6.734	255	1		66.684	0.101	6.734	255	1					93.7	0.216	20.203	765	3		93.7	0.144	13.469	510	2					63.646	0.106	6.734	255	1		63.646	0	0	0	0
			71.226	0.378	26.938	1020	4		71.226	0.095	6.734	255	1					158.588	0.042	6.734	255	1		158.588	0.042	6.734	255	1					54.377	0.124	6.734	255	1		54.377	0	0	0	0
			40.116	0.168	6.734	255	1		40.116	0.168	6.734	255	1					188.51	0.036	6.734	255	1		188.51	0.036	6.734	255	1					104	0.194	20.203	765	3		104	0.194	20.203	765	3
			37.897	0.178	6.734	255	1		37.897	0.178	6.734	255	1					179.874	0.037	6.734	255	1		179.874	0.037	6.734	255	1					65.733	0.205	13.469	510	2		65.733	0.615	40.406	1530	6
			58.444	0.346	20.203	765	3		58.444	0.23	13.469	510	2					133.737	0.05	6.734	255	1		133.737	0.151	20.203	765	3					127.61	0.369	47.141	1785	7		127.61	0.053	6.734	255	1
			85.355	0.316	26.938	1020	4		85.355	0.079	6.734	255	1					112.53	0.06	6.734	255	1		112.53	0.06	6.734	255	1					71.569	0.188	13.469	510	2		71.569	0.188	13.469	510	2
			70.513	0.382	26.938	1020	4		70.513	0.096	6.734	255	1					158.562	0	0	0	0		158.562	0.042	6.734	255	1					89.29	0.226	20.203	765	3		89.29	0.075	6.734	255	1
			53.901	0.125	6.734	255	1		53.901	0.25	13.469	510	2					166.247	0	0	0	0		166.247	0	0	0	0					99.378	0.136	13.469	510	2		99.378	0.068	6.734	255	1
			53.268	0.126	6.734	255	1		53.268	0.379	20.203	765	3					112.53	0	0	0	0		112.53	0.12	13.469	510	2					83.665	0.08	6.734	255	1		83.665	0.08	6.734	255	1
			46.163	0.438	20.203	765	3		46.163	0.146	6.734	255	1					152.963	0.088	13.469	510	2		152.963	0.044	6.734	255	1					113.27	0.059	6.734	255	1		113.27	0.119	13.469	510	2
			62.062	0.217	13.469	510	2		62.062	0.109	6.734	255	1					107.724	0.063	6.734	255	1		107.724	0.063	6.734	255	1					110.312	0.061	6.734	255	1		110.312	0.183	20.203	765	3
			45.345	0.297	13.469	510	2		45.345	0.149	6.734	255	1					86.702	0.078	6.734	255	1		86.702	0.078	6.734	255	1					97.028	0.208	20.203	765	3		97.028	0.069	6.734	255	1
			61.138	0.33	20.203	765	3		61.138	0.22	13.469	510	2					97.398	0.138	13.469	510	2		97.398	0	0	0	0					55.803	0.121	6.734	255	1		55.803	0.241	13.469	510	2
			61.217	0.11	6.734	255	1		61.217	0.33	20.203	765	3					198.123	0.034	6.734	255	1		198.123	0.204	40.406	1530	6					51.974	0.259	13.469	510	2		51.974	0.13	6.734	255	1
			43.523	0.155	6.734	255	1		43.523	0.309	13.469	510	2					102.019	0.132	13.469	510	2		102.019	0	0	0	0					66.076	0.102	6.734	255	1		66.076	0.102	6.734	255	1
			42.994	0.313	13.469	510	2		42.994	0.157	6.734	255	1					112.741	0	0	0	0		112.741	0.06	6.734	255	1					75.108	0.09	6.734	255	1		75.108	0.09	6.734	255	1
			64.624	0.104	6.734	255	1		64.624	0.313	20.203	765	3					109.863	0.123	13.469	510	2		109.863	0.061	6.734	255	1					143.693	0.047	6.734	255	1		143.693	0.047	6.734	255	1
			54.324	0.248	13.469	510	2		54.324	0.124	6.734	255	1					225.377	0.03	6.734	255	1		225.377	0.03	6.734	255	1					123.596	0	0	0	0		123.596	0.054	6.734	255	1
			65.046	0.207	13.469	510	2		65.046	0.311	20.203	765	3					171.502	0.039	6.734	255	1		171.502	0.039	6.734	255	1					69.457	0	0	0	0		69.457	0.097	6.734	255	1
			64.492	0.313	20.203	765	3		64.492	0.418	26.938	1020	4					126.738	0.053	6.734	255	1		126.738	0.053	6.734	255	1					71.437	0.094	6.734	255	1		71.437	0	0	0	0
			25.908	0.26	6.734	255	1		25.908	0.26	6.734	255	1					82.001	0.082	6.734	255	1		82.001	0.082	6.734	255	1					69.324	0.097	6.734	255	1		69.324	0	0	0	0
			59.025	0.114	6.734	255	1		59.025	0.114	6.734	255	1					107.565	0.063	6.734	255	1		107.565	0.063	6.734	255	1					64.967	0.104	6.734	255	1		64.967	0.104	6.734	255	1
			65.073	0.103	6.734	255	1		65.073	0.517	33.672	1275	5					166.854	0.04	6.734	255	1		166.854	0.04	6.734	255	1					72.203	0.28	20.203	765	3		72.203	0.093	6.734	255	1
			75.953	0.177	13.469	510	2		75.953	0.089	6.734	255	1					121.879	0.055	6.734	255	1		121.879	0.055	6.734	255	1					65.759	0.102	6.734	255	1		65.759	0	0	0	0
			134.529	0.3	40.406	1530	6		134.529	0.1	13.469	510	2					122.671	0	0	0	0		122.671	0.11	13.469	510	2					79.941	0.253	20.203	765	3		79.941	0.084	6.734	255	1
			68.691	0.294	20.203	765	3		68.691	0.196	13.469	510	2					115.065	0	0	0	0		115.065	0.059	6.734	255	1					100.778	0.067	6.734	255	1		100.778	0.067	6.734	255	1
			85.064	0.317	26.938	1020	4		85.064	0.079	6.734	255	1					109.704	0.061	6.734	255	1		109.704	0	0	0	0					74.052	0.273	20.203	765	3		74.052	0.182	13.469	510	2
			51.393	0.131	6.734	255	1		51.393	0.131	6.734	255	1					75.478	0.089	6.734	255	1		75.478	0	0	0	0					75.425	0.179	13.469	510	2		75.425	0.179	13.469	510	2
			66.287	0.102	6.734	255	1		66.287	0.203	13.469	510	2					103.392	0.065	6.734	255	1		103.392	0.261	26.938	1020	4					49.623	0.271	13.469	510	2		49.623	0.136	6.734	255	1
			63.514	0.106	6.734	255	1		63.514	0.106	6.734	255	1					128.561	0.052	6.734	255	1		128.561	0.052	6.734	255	1					74.686	0.09	6.734	255	1		74.686	0	0	0	0
			35.494	0.379	13.469	510	2		35.494	0.19	6.734	255	1					142.69	0.236	33.672	1275	5		142.69	0.047	6.734	255	1					78.911	0.085	6.734	255	1		78.911	0.085	6.734	255	1
			52.132	0.258	13.469	510	2		52.132	0.258	13.469	510	2					149.899	0.045	6.734	255	1		149.899	0.045	6.734	255	1					54.747	0.123	6.734	255	1		54.747	0	0	0	0
			55.195	0.122	6.734	255	1		55.195	0.122	6.734	255	1					170.631	0.079	13.469	510	2		170.631	0.039	6.734	255	1					60.741	0.111	6.734	255	1		60.741	0.111	6.734	255	1
			143.746	0.141	20.203	765	3		143.746	0.281	40.406	1530	6					57.414	0.117	6.734	255	1		57.414	0	0	0	0					72.362	0	0	0	0		72.362	0.093	6.734	255	1
			84.774	0.318	26.938	1020	4		84.774	0.318	26.938	1020	4					111.025	0.061	6.734	255	1		111.025	0.061	6.734	255	1					55.512	0.121	6.734	255	1		55.512	0.121	6.734	255	1
			52.951	0.127	6.734	255	1		52.951	0.127	6.734	255	1					161.995	0.083	13.469	510	2		161.995	0	0	0	0					102.257	0.066	6.734	255	1		102.257	0.066	6.734	255	1
			91.614	0.221	20.203	765	3		91.614	0.074	6.734	255	1					77.062	0.087	6.734	255	1		77.062	0.087	6.734	255	1					113.005	0.119	13.469	510	2		113.005	0.179	20.203	765	3
			45.371	0	0	0	0		45.371	0	0	0	0					181.432	0.037	6.734	255	1		181.432	0	0	0	0					64.729	0.104	6.734	255	1		64.729	0.104	6.734	255	1
			44.5	0	0	0	0		44.5	0.151	6.734	255	1					125.708	0	0	0	0		125.708	0.214	26.938	1020	4					77.564	0	0	0	0		77.564	0.087	6.734	255	1
			40.855	0	0	0	0		40.855	0	0	0	0					99.061	0	0	0	0		99.061	0.136	13.469	510	2					113.745	0.059	6.734	255	1		113.745	0.059	6.734	255	1
			38.822	0.173	6.734	255	1		38.822	0	0	0	0					68.427	0	0	0	0		68.427	0.098	6.734	255	1					116.333	0.058	6.734	255	1		116.333	0.058	6.734	255	1
			56.437	0.119	6.734	255	1		56.437	0.477	26.938	1020	4					78.99	0	0	0	0		78.99	0	0	0	0					79.202	0.085	6.734	255	1		79.202	0.085	6.734	255	1
	Set 2		67.397	0.1	6.734	255	1		67.397	0.1	6.734	255	1					68.506	0.295	20.203	765	3		68.506	0.098	6.734	255	1					87.362	0	0	0	0		87.362	0.077	6.734	255	1
			54.852	0.246	13.469	510	2		54.852	0.123	6.734	255	1					90.373	0.075	6.734	255	1		90.373	0	0	0	0					68.585	0	0	0	0		68.585	0	0	0	0
			50.125	0.134	6.734	255	1		50.125	0	0	0	0					150.375	0.134	20.203	765	3		150.375	0.045	6.734	255	1					63.092	0.107	6.734	255	1		63.092	0.107	6.734	255	1
			39.403	0.171	6.734	255	1		39.403	0	0	0	0					128.059	0.105	13.469	510	2		128.059	0.053	6.734	255	1			Set 2		113.639	0.119	13.469	510	2		113.639	0.059	6.734	255	1
			73.339	0.092	6.734	255	1		73.339	0.092	6.734	255	1					146.598	0.092	13.469	510	2		146.598	0	0	0	0					86.332	0.078	6.734	255	1		86.332	0.468	40.406	1530	6
			109.282	0.123	13.469	510	2		109.282	0.062	6.734	255	1					80.126	0.252	20.203	765	3		80.126	0.084	6.734	255	1					131.967	0.153	20.203	765	3		131.967	0.051	6.734	255	1
			54.535	0.123	6.734	255	1		54.535	0	0	0	0					114.801	0.117	13.469	510	2		114.801	0	0	0	0					91.852	0.44	40.406	1530	6		91.852	0.073	6.734	255	1
			72.81	0.092	6.734	255	1		72.81	0.277	20.203	765	3					113.692	0.059	6.734	255	1		113.692	0.059	6.734	255	1					88.841	0.076	6.734	255	1		88.841	0.227	20.203	765	3
			73.999	0.273	20.203	765	3		73.999	0.273	20.203	765	3					158.562	0	0	0	0		158.562	0.042	6.734	255	1					96.13	0.07	6.734	255	1		96.13	0.21	20.203	765	3
			76.455	0.264	20.203	765	3		76.455	0.088	6.734	255	1					129.934	0.052	6.734	255	1		129.934	0.052	6.734	255	1					99.114	0.136	13.469	510	2		99.114	0.272	26.938	1020	4
			76.798	0.088	6.734	255	1		76.798	0.438	33.672	1275	5					60.979	0.11	6.734	255	1		60.979	0.11	6.734	255	1					70.09	0.192	13.469	510	2		70.09	0.096	6.734	255	1
			80.311	0.335	26.938	1020	4		80.311	0.084	6.734	255	1					108.173	0.062	6.734	255	1		108.173	0.062	6.734	255	1					95.126	0.071	6.734	255	1		95.126	0.142	13.469	510	2
			79.307	0.34	26.938	1020	4		79.307	0.085	6.734	255	1			Set 2		83.057	0.162	13.469	510	2		83.057	0.081	6.734	255	1					66.208	0.102	6.734	255	1		66.208	0	0	0	0
			77.089	0.087	6.734	255	1		77.089	0.087	6.734	255	1					64.412	0.209	13.469	510	2		64.412	0.105	6.734	255	1					98.903	0.068	6.734	255	1		98.903	0.204	20.203	765	3
			37.369	0.18	6.734	255	1		37.369	0.18	6.734	255	1					155.181	0.043	6.734	255	1		155.181	0.043	6.734	255	1					91.191	0.074	6.734	255	1		91.191	0.148	13.469	510	2
			45.054	0.299	13.469	510	2		45.054	0	0	0	0					110.153	0.183	20.203	765	3		110.153	0.061	6.734	255	1					95.39	0.071	6.734	255	1		95.39	0	0	0	0
			44.209	0.152	6.734	255	1		44.209	0.152	6.734	255	1					115.118	0.058	6.734	255	1		115.118	0.058	6.734	255	1					143.218	0.047	6.734	255	1		143.218	0.047	6.734	255	1
			46.401	0.145	6.734	255	1		46.401	0.435	20.203	765	3					97.054	0.069	6.734	255	1		97.054	0.069	6.734	255	1					134.027	0.151	20.203	765	3		134.027	0.05	6.734	255	1
			72.652	0.185	13.469	510	2		72.652	0.093	6.734	255	1					145.885	0.138	20.203	765	3		145.885	0.046	6.734	255	1					85.962	0.235	20.203	765	3		85.962	0.078	6.734	255	1
			64.835	0.104	6.734	255	1		64.835	0.312	20.203	765	3					87.626	0.077	6.734	255	1		87.626	0	0	0	0					114.537	0.059	6.734	255	1		114.537	0.059	6.734	255	1
			89.501	0.376	33.672	1275	5		89.501	0.15	13.469	510	2					60.715	0.111	6.734	255	1		60.715	0.111	6.734	255	1					85.936	0.078	6.734	255	1		85.936	0.157	13.469	510	2
			50.574	0.133	6.734	255	1		50.574	0.133	6.734	255	1					97.635	0.069	6.734	255	1		97.635	0.069	6.734	255	1					76.455	0.088	6.734	255	1		76.455	0.088	6.734	255	1
			61.983	0.217	13.469	510	2		61.983	0.435	26.938	1020	4					50.072	0.134	6.734	255	1		50.072	0.134	6.734	255	1					104.766	0	0	0	0		104.766	0.064	6.734	255	1
			70.117	0.192	13.469	510	2		70.117	0.192	13.469	510	2					125.497	0.054	6.734	255	1		125.497	0.054	6.734	255	1					82.793	0.244	20.203	765	3		82.793	0.081	6.734	255	1
			45.741	0.294	13.469	510	2		45.741	0	0	0	0					86.755	0.078	6.734	255	1		86.755	0.078	6.734	255	1					158.799	0.085	13.469	510	2		158.799	0	0	0	0
			72.599	0.186	13.469	510	2		72.599	0.186	13.469	510	2					97.371	0.069	6.734	255	1		97.371	0.069	6.734	255	1					87.943	0.077	6.734	255	1		87.943	0.077	6.734	255	1
			89.026	0.076	6.734	255	1		89.026	0.227	20.203	765	3					155.762	0.173	26.938	1020	4		155.762	0.043	6.734	255	1					69.721	0.193	13.469	510	2		69.721	0	0	0	0
			61.19	0.11	6.734	255	1		61.19	0.11	6.734	255	1					75.372	0.089	6.734	255	1		75.372	0.089	6.734	255	1					67.291	0.1	6.734	255	1		67.291	0	0	0	0
			114.062	0.236	26.938	1020	4		114.062	0.059	6.734	255	1					89.475	0.075	6.734	255	1		89.475	0.075	6.734	255	1					137.249	0.098	13.469	510	2		137.249	0.147	20.203	765	3
			142.954	0.188	26.938	1020	4		142.954	0.188	26.938	1020	4					79.624	0.085	6.734	255	1		79.624	0.085	6.734	255	1					128.613	0.105	13.469	510	2		128.613	0.052	6.734	255	1
			60.53	0.111	6.734	255	1		60.53	0.111	6.734	255	1					131.598	0.154	20.203	765	3		131.598	0.051	6.734	255	1					91.139	0	0	0	0		91.139	0.074	6.734	255	1
			54.245	0.124	6.734	255	1		54.245	0	0	0	0					172.057	0.391	67.344	2550	10		172.057	0.039	6.734	255	1					121.589	0.055	6.734	255	1		121.589	0.055	6.734	255	1
			46.877	0	0	0	0		46.877	0	0	0	0					93.014	0.145	13.469	510	2		93.014	0.072	6.734	255	1					81.129	0.083	6.734	255	1		81.129	0	0	0	0
			44.843	0.15	6.734	255	1		44.843	0	0	0	0					146.149	0.046	6.734	255	1		146.149	0.046	6.734	255	1					114.801	0.059	6.734	255	1		114.801	0.059	6.734	255	1
			56.12	0.12	6.734	255	1		56.12	0.24	13.469	510	2					216.055	0.156	33.672	1275	5		216.055	0.031	6.734	255	1					83.823	0.08	6.734	255	1		83.823	0.08	6.734	255	1
			63.62	0.212	13.469	510	2		63.62	0.106	6.734	255	1					107.407	0.188	20.203	765	3		107.407	0	0	0	0					92.934	0.217	20.203	765	3		92.934	0.217	20.203	765	3
			62.273	0.216	13.469	510	2		62.273	0.433	26.938	1020	4					114.352	0.059	6.734	255	1		114.352	0.059	6.734	255	1					68.506	0.295	20.203	765	3		68.506	0	0	0	0
			43.734	0.154	6.734	255	1		43.734	0	0	0	0					88.234	0.153	13.469	510	2		88.234	0	0	0	0					89.369	0.075	6.734	255	1		89.369	0.075	6.734	255	1
			74.289	0.091	6.734	255	1		74.289	0.091	6.734	255	1					97.054	0.069	6.734	255	1		97.054	0.069	6.734	255	1					93.832	0.072	6.734	255	1		93.832	0.072	6.734	255	1
			72.362	0.186	13.469	510	2		72.362	0.186	13.469	510	2					90.135	0.075	6.734	255	1		90.135	0.075	6.734	255	1					93.727	0	0	0	0		93.727	0	0	0	0
			62.009	0.543	33.672	1275	5		62.009	0.217	13.469	510	2					97.767	0	0	0	0		97.767	0.138	13.469	510	2					88.471	0.076	6.734	255	1		88.471	0.304	26.938	1020	4
			67.608	0.299	20.203	765	3		67.608	0.398	26.938	1020	4					84.959	0.159	13.469	510	2		84.959	0.079	6.734	255	1					138.596	0.049	6.734	255	1		138.596	0	0	0	0
			49.544	0.136	6.734	255	1		49.544	0.136	6.734	255	1					89.264	0.151	13.469	510	2		89.264	0.075	6.734	255	1					129.67	0.364	47.141	1785	7		129.67	0.052	6.734	255	1
			71.041	0.095	6.734	255	1		71.041	0.095	6.734	255	1					60.741	0.111	6.734	255	1		60.741	0.111	6.734	255	1					85.698	0.393	33.672	1275	5		85.698	0.157	13.469	510	2
			55.433	0.243	13.469	510	2		55.433	0.243	13.469	510	2					140.867	0.096	13.469	510	2		140.867	0.048	6.734	255	1					112.609	0.06	6.734	255	1		112.609	0.12	13.469	510	2
			76.191	0.088	6.734	255	1		76.191	0.088	6.734	255	1					103.841	0.584	60.609	2295	9		103.841	0.13	13.469	510	2					89.422	0.075	6.734	255	1		89.422	0.301	26.938	1020	4
			88.022	0.153	13.469	510	2		88.022	0.077	6.734	255	1					108.437	0.062	6.734	255	1		108.437	0	0	0	0					80.073	0.168	13.469	510	2		80.073	0.084	6.734	255	1
			79.492	0.169	13.469	510	2		79.492	0.169	13.469	510	2					97.45	0.069	6.734	255	1		97.45	0.069	6.734	255	1					71.279	0.094	6.734	255	1		71.279	0.094	6.734	255	1
			85.144	0.475	40.406	1530	6		85.144	0.158	13.469	510	2					115.937	0.232	26.938	1020	4		115.937	0.116	13.469	510	2					80.284	0	0	0	0		80.284	0	0	0	0
			59.342	0.113	6.734	255	1		59.342	0.113	6.734	255	1					162.259	0.042	6.734	255	1		162.259	0.042	6.734	255	1					104.924	0.064	6.734	255	1		104.924	0.193	20.203	765	3
			72.441	0.093	6.734	255	1		72.441	0.093	6.734	255	1					83.612	0.081	6.734	255	1		83.612	0	0	0	0					66.578	0.202	13.469	510	2		66.578	0	0	0	0
			56.357	0.119	6.734	255	1		56.357	0.119	6.734	255	1					92.433	0.073	6.734	255	1		92.433	0	0	0	0					81.684	0.082	6.734	255	1		81.684	0.082	6.734	255	1
			55.935	0.12	6.734	255	1		55.935	0.241	13.469	510	2					108.305	0.187	20.203	765	3		108.305	0	0	0	0			Set 3		94.096	0.143	13.469	510	2		94.096	0.072	6.734	255	1
			41.014	0.164	6.734	255	1		41.014	0	0	0	0					163.817	0.041	6.734	255	1		163.817	0.329	53.875	2040	8					152.884	0.352	53.875	2040	8		152.884	0	0	0	0
			65.918	0.102	6.734	255	1		65.918	0.102	6.734	255	1					105.901	0.254	26.938	1020	4		105.901	0.445	47.141	1785	7					122.328	0.055	6.734	255	1		122.328	0	0	0	0
			85.989	0.313	26.938	1020	4		85.989	0.078	6.734	255	1					162.629	0.041	6.734	255	1		162.629	0.083	13.469	510	2					94.387	0.571	53.875	2040	8		94.387	0	0	0	0
	Set 3		68.559	0.295	20.203	765	3		68.559	0.098	6.734	255	1					98.031	0.069	6.734	255	1		98.031	0.069	6.734	255	1					52.423	0.128	6.734	255	1		52.423	0	0	0	0
			92.644	0.654	60.609	2295	9		92.644	0.073	6.734	255	1					164.715	0	0	0	0		164.715	0.041	6.734	255	1					84.827	0.318	26.938	1020	4		84.827	0	0	0	0
			80.628	0.251	20.203	765	3		80.628	0.084	6.734	255	1					109.44	0.062	6.734	255	1		109.44	0.062	6.734	255	1					78.066	0.173	13.469	510	2		78.066	0	0	0	0
			94.255	0.429	40.406	1530	6		94.255	0.071	6.734	255	1					104.766	0.129	13.469	510	2		104.766	0.064	6.734	255	1					59.183	0.114	6.734	255	1		59.183	0	0	0	0
			80.654	0.417	33.672	1275	5		80.654	0	0	0	0					129.353	0.052	6.734	255	1		129.353	0.104	13.469	510	2					91.455	0.368	33.672	1275	5		91.455	0	0	0	0
			45.609	0.148	6.734	255	1		45.609	0	0	0	0					111.13	0.061	6.734	255	1		111.13	0.121	13.469	510	2					106.773	0.252	26.938	1020	4		106.773	0.315	33.672	1275	5
			49.333	0.137	6.734	255	1		49.333	0	0	0	0					133.948	0	0	0	0		133.948	0.05	6.734	255	1					148.473	0.454	67.344	2550	10		148.473	0.272	40.406	1530	6
			94.493	0.428	40.406	1530	6		94.493	0.071	6.734	255	1					111.262	0	0	0	0		111.262	0.061	6.734	255	1					75.874	0.089	6.734	255	1		75.874	0	0	0	0
			70.645	0.381	26.938	1020	4		70.645	0.191	13.469	510	2					75.425	0.089	6.734	255	1		75.425	0.089	6.734	255	1					70.909	0.19	13.469	510	2		70.909	0	0	0	0
			65.68	0.41	26.938	1020	4		65.68	0.308	20.203	765	3			Set 3		101.412	0.266	26.938	1020	4		101.412	0	0	0	0					150.586	0.179	26.938	1020	4		150.586	0.268	40.406	1530	6
			54.139	0.124	6.734	255	1		54.139	0.124	6.734	255	1					145.964	0.046	6.734	255	1		145.964	0.046	6.734	255	1					86.068	0.235	20.203	765	3		86.068	0.078	6.734	255	1
			59.949	0.112	6.734	255	1		59.949	0	0	0	0					152.144	0.133	20.203	765	3		152.144	0	0	0	0					131.915	0.459	60.609	2295	9		131.915	0.051	6.734	255	1
			85.302	0.158	13.469	510	2		85.302	0.158	13.469	510	2					111.606	0.241	26.938	1020	4		111.606	0.06	6.734	255	1					86.913	0.232	20.203	765	3		86.913	0.077	6.734	255	1
			98.586	0.205	20.203	765	3		98.586	0	0	0	0					127.531	0.158	20.203	765	3		127.531	0.053	6.734	255	1					82.846	0.163	13.469	510	2		82.846	0.325	26.938	1020	4
			78.277	0.258	20.203	765	3		78.277	0.086	6.734	255	1					121.932	0.166	20.203	765	3		121.932	0	0	0	0					181.062	0	0	0	0		181.062	0	0	0	0
			111.843	0.12	13.469	510	2		111.843	0.12	13.469	510	2					109.255	0.062	6.734	255	1		109.255	0.062	6.734	255	1					55.75	0.121	6.734	255	1		55.75	0.121	6.734	255	1
			46.639	0.144	6.734	255	1		46.639	0	0	0	0					161.467	0.083	13.469	510	2		161.467	0.042	6.734	255	1					73.075	0.092	6.734	255	1		73.075	0	0	0	0
			112.662	0.12	13.469	510	2		112.662	0.06	6.734	255	1					162.048	0.042	6.734	255	1		162.048	0.042	6.734	255	1					76.217	0.088	6.734	255	1		76.217	0	0	0	0
			84.061	0.08	6.734	255	1		84.061	0.481	40.406	1530	6					76.745	0.175	13.469	510	2		76.745	0.088	6.734	255	1					78.277	0.086	6.734	255	1		78.277	0.086	6.734	255	1
			70.724	0.19	13.469	510	2		70.724	0.19	13.469	510	2					82.872	0.081	6.734	255	1		82.872	0	0	0	0					107.618	0.375	40.406	1530	6		107.618	0.188	20.203	765	3
			90.373	0.224	20.203	765	3		90.373	0.075	6.734	255	1					59.315	0.114	6.734	255	1		59.315	0	0	0	0					81.631	0	0	0	0		81.631	0	0	0	0
			90.082	0.299	26.938	1020	4		90.082	0.075	6.734	255	1					81.658	0.165	13.469	510	2		81.658	0	0	0	0					73.154	0.092	6.734	255	1		73.154	0.092	6.734	255	1
			81.658	0.247	20.203	765	3		81.658	0.165	13.469	510	2					143.772	0.141	20.203	765	3		143.772	0.141	20.203	765	3					65.574	0.103	6.734	255	1		65.574	0.103	6.734	255	1
			56.859	0.118	6.734	255	1		56.859	0	0	0	0					116.201	0.174	20.203	765	3		116.201	0.058	6.734	255	1					71.252	0.095	6.734	255	1		71.252	0	0	0	0
			92.67	0.073	6.734	255	1		92.67	0.073	6.734	255	1					136.642	0.049	6.734	255	1		136.642	0.049	6.734	255	1					134.476	0.05	6.734	255	1		134.476	0	0	0	0
			90.056	0.299	26.938	1020	4		90.056	0.075	6.734	255	1					180.693	0.112	20.203	765	3		180.693	0	0	0	0					77.432	0.261	20.203	765	3		77.432	0.087	6.734	255	1
			57.625	0.117	6.734	255	1		57.625	0	0	0	0					80.733	0.083	6.734	255	1		80.733	0.083	6.734	255	1					97.741	0.207	20.203	765	3		97.741	0	0	0	0
			44.526	0.151	6.734	255	1		44.526	0	0	0	0					93.04	0.145	13.469	510	2		93.04	0	0	0	0					70.751	0.19	13.469	510	2		70.751	0	0	0	0
			75.293	0.179	13.469	510	2		75.293	0.089	6.734	255	1					154.495	0.087	13.469	510	2		154.495	0	0	0	0					61.454	0.11	6.734	255	1		61.454	0	0	0	0
			65.574	0.205	13.469	510	2		65.574	0.103	6.734	255	1					84.615	0.08	6.734	255	1		84.615	0.08	6.734	255	1					146.783	0.275	40.406	1530	6		146.783	0	0	0	0
			58.893	0.229	13.469	510	2		58.893	0.114	6.734	255	1					186.925	0.108	20.203	765	3		186.925	0.036	6.734	255	1					79.149	0.255	20.203	765	3		79.149	0.085	6.734	255	1
			56.78	0.237	13.469	510	2		56.78	0.119	6.734	255	1					163.738	0.041	6.734	255	1		163.738	0	0	0	0					81.948	0.082	6.734	255	1		81.948	0	0	0	0
			86.174	0.156	13.469	510	2		86.174	0.234	20.203	765	3					142.32	0.047	6.734	255	1		142.32	0.379	53.875	2040	8					99.642	0	0	0	0		99.642	0	0	0	0
			80.364	0.084	6.734	255	1		80.364	0.084	6.734	255	1					127.531	0.106	13.469	510	2		127.531	0	0	0	0					97.662	0.069	6.734	255	1		97.662	0.069	6.734	255	1
			67.846	0.298	20.203	765	3		67.846	0	0	0	0					172.479	0.117	20.203	765	3		172.479	0	0	0	0					83.876	0.241	20.203	765	3		83.876	0	0	0	0
			58.048	0.116	6.734	255	1		58.048	0.116	6.734	255	1					229.312	0.059	13.469	510	2		229.312	0.029	6.734	255	1					92.221	0.146	13.469	510	2		92.221	0.073	6.734	255	1
			81.42	0.083	6.734	255	1		81.42	0.248	20.203	765	3					113.903	0.059	6.734	255	1		113.903	0.059	6.734	255	1					72.943	0.092	6.734	255	1		72.943	0	0	0	0
			118.657	0.114	13.469	510	2		118.657	0.057	6.734	255	1					126.897	0.053	6.734	255	1		126.897	0.265	33.672	1275	5					77.696	0.087	6.734	255	1		77.696	0	0	0	0
			90.109	0.374	33.672	1275	5		90.109	0.075	6.734	255	1					108.146	0.062	6.734	255	1		108.146	0.062	6.734	255	1					103.683	0.195	20.203	765	3		103.683	0.13	13.469	510	2
			82.952	0.325	26.938	1020	4		82.952	0.081	6.734	255	1					200.209	0.101	20.203	765	3		200.209	0	0	0	0					135.401	0.298	40.406	1530	6		135.401	0.05	6.734	255	1
			61.217	0.66	40.406	1530	6		61.217	0.33	20.203	765	3					97.028	0.069	6.734	255	1		97.028	0.069	6.734	255	1					92.591	0.291	26.938	1020	4		92.591	0.073	6.734	255	1
			69.166	0.292	20.203	765	3		69.166	0.097	6.734	255	1					156.581	0.086	13.469	510	2		156.581	0	0	0	0					61.877	0.109	6.734	255	1		61.877	0	0	0	0
			52.528	0.513	26.938	1020	4		52.528	0.256	13.469	510	2					120.955	0.056	6.734	255	1		120.955	0	0	0	0					69.113	0.097	6.734	255	1		69.113	0	0	0	0
			47.484	0.567	26.938	1020	4		47.484	0.142	6.734	255	1					157.135	0.386	60.609	2295	9		157.135	0.257	40.406	1530	6					188.563	0.071	13.469	510	2		188.563	0	0	0	0
			61.824	0.109	6.734	255	1		61.824	0	0	0	0					110.708	0.122	13.469	510	2		110.708	0.122	13.469	510	2					119.344	0.056	6.734	255	1		119.344	0.056	6.734	255	1
			83.85	0.482	40.406	1530	6		83.85	0.08	6.734	255	1					159.988	0.042	6.734	255	1		159.988	0.126	20.203	765	3					65.654	0	0	0	0		65.654	0	0	0	0
			64.227	0.315	20.203	765	3		64.227	0.419	26.938	1020	4					134.027	0.1	13.469	510	2		134.027	0.151	20.203	765	3					99.009	0.068	6.734	255	1		99.009	0.068	6.734	255	1
			40.512	0.332	13.469	510	2		40.512	0.166	6.734	255	1					127.768	0.053	6.734	255	1		127.768	0.053	6.734	255	1					114.59	0.176	20.203	765	3		114.59	0.353	40.406	1530	6
			87.072	0.232	20.203	765	3		87.072	0.077	6.734	255	1					96.447	0.07	6.734	255	1		96.447	0	0	0	0					98.005	0.137	13.469	510	2		98.005	0.206	20.203	765	3
			61.903	0.326	20.203	765	3		61.903	0.326	20.203	765	3					65.073	0.103	6.734	255	1		65.073	0.103	6.734	255	1					91.957	0.073	6.734	255	1		91.957	0.22	20.203	765	3
			51.34	0.131	6.734	255	1		51.34	0	0	0	0					97.239	0.069	6.734	255	1		97.239	0	0	0	0					79.254	0.085	6.734	255	1		79.254	0	0	0	0
			71.675	0.376	26.938	1020	4		71.675	0.752	53.875	2040	8					171.212	0.039	6.734	255	1		171.212	0.039	6.734	255	1					45.767	0	0	0	0		45.767	0	0	0	0
			75.583	0.356	26.938	1020	4		75.583	0.445	33.672	1275	5					77.142	0.175	13.469	510	2		77.142	0.087	6.734	255	1					74.923	0.09	6.734	255	1		74.923	0	0	0	0
			48.039	0.14	6.734	255	1		48.039	0.14	6.734	255	1					72.177	0.093	6.734	255	1		72.177	0	0	0	0					97.662	0.207	20.203	765	3		97.662	0.138	13.469	510	2
			86.623	0.078	6.734	255	1		86.623	0.078	6.734	255	1					116.148	0.174	20.203	765	3		116.148	0.29	33.672	1275	5					86.121	0.235	20.203	765	3		86.121	0.156	13.469	510	2
			95.602	0.282	26.938	1020	4		95.602	0.07	6.734	255	1					143.667	0.047	6.734	255	1		143.667	0	0	0	0					55.988	0	0	0	0		55.988	0	0	0	0
			93.093	0.434	40.406	1530	6		93.093	0.362	33.672	1275	5					134.767	0.2	26.938	1020	4		134.767	0.35	47.141	1785	7					84.404	0.08	6.734	255	1		84.404	0	0	0	0
			51.709	0.13	6.734	255	1		51.709	0.26	13.469	510	2					179.082	0.075	13.469	510	2		179.082	0.038	6.734	255	1					84.8	0.079	6.734	255	1		84.8	0.079	6.734	255	1
			54.324	0.62	33.672	1275	5		54.324	0	0	0	0					141.58	0.048	6.734	255	1		141.58	0.048	6.734	255	1					99.616	0.135	13.469	510	2		99.616	0	0	0	0
			86.2	0.234	20.203	765	3		86.2	0.156	13.469	510	2					122.592	0.22	26.938	1020	4		122.592	0.11	13.469	510	2					101.148	0.067	6.734	255	1		101.148	0	0	0	0
			83.427	0.323	26.938	1020	4		83.427	0.161	13.469	510	2					194.557	0.035	6.734	255	1		194.557	0.173	33.672	1275	5					67.397	0.1	6.734	255	1		67.397	0.1	6.734	255	1
			55.275	0.487	26.938	1020	4		55.275	0	0	0	0					113.824	0	0	0	0		113.824	0	0	0	0					60.187	0	0	0	0		60.187	0	0	0	0
			55.063	0.367	20.203	765	3		55.063	0.122	6.734	255	1					114.775	0.235	26.938	1020	4		114.775	0.293	33.672	1275	5					50.759	0.133	6.734	255	1		50.759	0	0	0	0
			51.789	0.13	6.734	255	1		51.789	0.13	6.734	255	1					112.292	0.12	13.469	510	2		112.292	0	0	0	0					76.27	0.353	26.938	1020	4		76.27	0	0	0	0
			92.934	0.072	6.734	255	1		92.934	0.145	13.469	510	2					102.547	0.197	20.203	765	3		102.547	0.197	20.203	765	3					103.973	0.259	26.938	1020	4		103.973	0.065	6.734	255	1
			77.564	0.26	20.203	765	3		77.564	0.087	6.734	255	1					237.314	0.142	33.672	1275	5		237.314	0	0	0	0					67.212	0.1	6.734	255	1		67.212	0	0	0	0
			83.004	0.325	26.938	1020	4		83.004	0.081	6.734	255	1					71.279	0.189	13.469	510	2		71.279	0	0	0	0					82.661	0.081	6.734	255	1		82.661	0	0	0	0
			126.421	0.053	6.734	255	1		126.421	0.107	13.469	510	2					127.9	0.211	26.938	1020	4		127.9	0.053	6.734	255	1					86.253	0.312	26.938	1020	4		86.253	0.078	6.734	255	1
			74.58	0.361	26.938	1020	4		74.58	0.181	13.469	510	2					92.01	0.146	13.469	510	2		92.01	0.073	6.734	255	1					71.437	0.094	6.734	255	1		71.437	0	0	0	0
			81.394	0.248	20.203	765	3		81.394	0.083	6.734	255	1					74.712	0.09	6.734	255	1		74.712	0.09	6.734	255	1					113.586	0.059	6.734	255	1		113.586	0	0	0	0
			84.351	0.319	26.938	1020	4		84.351	0.399	33.672	1275	5					140.101	0.048	6.734	255	1		140.101	0	0	0	0					84.325	0.319	26.938	1020	4		84.325	0.24	20.203	765	3
			56.516	0.357	20.203	765	3		56.516	0.119	6.734	255	1					75.504	0.268	20.203	765	3		75.504	0	0	0	0					89.501	0.075	6.734	255	1		89.501	0	0	0	0
			70.671	0.286	20.203	765	3		70.671	0.095	6.734	255	1					140.366	0.048	6.734	255	1		140.366	0.048	6.734	255	1					102.468	0.263	26.938	1020	4		102.468	0	0	0	0
			64.835	0.312	20.203	765	3		64.835	0.104	6.734	255	1					89.845	0.3	26.938	1020	4		89.845	0.075	6.734	255	1					96.869	0.139	13.469	510	2		96.869	0	0	0	0
			65.337	0.103	6.734	255	1		65.337	0.103	6.734	255	1					88.709	0.076	6.734	255	1		88.709	0.228	20.203	765	3					115.673	0.175	20.203	765	3		115.673	0	0	0	0
			90.214	0.075	6.734	255	1		90.214	0.075	6.734	255	1					126.131	0.107	13.469	510	2		126.131	0.107	13.469	510	2					74.395	0.091	6.734	255	1		74.395	0	0	0	0
			54.298	0.372	20.203	765	3		54.298	0.124	6.734	255	1					104.37	0.065	6.734	255	1		104.37	0.065	6.734	255	1					98.454	0.068	6.734	255	1		98.454	0.068	6.734	255	1
			93.225	0.072	6.734	255	1		93.225	0.072	6.734	255	1					75.319	0.894	67.344	2550	10		75.319	0.358	26.938	1020	4					80.813	0.167	13.469	510	2		80.813	0.083	6.734	255	1
			71.86	0.187	13.469	510	2		71.86	0.094	6.734	255	1					78.066	0.259	20.203	765	3		78.066	0.086	6.734	255	1					102.944	0.196	20.203	765	3		102.944	0	0	0	0
			116.782	0.288	33.672	1275	5		116.782	0.058	6.734	255	1					74.025	0.182	13.469	510	2		74.025	0	0	0	0					86.992	0.232	20.203	765	3		86.992	0	0	0	0
			101.808	0.066	6.734	255	1		101.808	0.397	40.406	1530	6					64.624	0.104	6.734	255	1		64.624	0	0	0	0					117.125	0.057	6.734	255	1		117.125	0	0	0	0
			52.951	0.127	6.734	255	1		52.951	0.254	13.469	510	2					96.077	0.421	40.406	1530	6		96.077	0.14	13.469	510	2					103.947	0.065	6.734	255	1		103.947	0.194	20.203	765	3
			58.998	0.228	13.469	510	2		58.998	0.342	20.203	765	3					86.147	0.156	13.469	510	2		86.147	0	0	0	0					98.744	0.068	6.734	255	1		98.744	0.136	13.469	510	2
			93.991	0.645	60.609	2295	9		93.991	0.143	13.469	510	2					140.999	0.239	33.672	1275	5		140.999	0.143	20.203	765	3					55.143	0.122	6.734	255	1		55.143	0	0	0	0
			98.824	0.136	13.469	510	2		98.824	0.068	6.734	255	1					82.397	0.327	26.938	1020	4		82.397	0.082	6.734	255	1					82.688	0.244	20.203	765	3		82.688	0.081	6.734	255	1
			62.326	0.324	20.203	765	3		62.326	0.216	13.469	510	2					138.887	0.339	47.141	1785	7		138.887	0.048	6.734	255	1					99.273	0.339	33.672	1275	5		99.273	0	0	0	0
			72.441	0.372	26.938	1020	4		72.441	0.279	20.203	765	3					114.326	0.118	13.469	510	2		114.326	0.295	33.672	1275	5					114.326	0.118	13.469	510	2		114.326	0	0	0	0
			98.401	0.137	13.469	510	2		98.401	0.068	6.734	255	1					90.874	0.148	13.469	510	2		90.874	0	0	0	0					79.043	0.085	6.734	255	1		79.043	0	0	0	0
			57.968	0.349	20.203	765	3		57.968	0	0	0	0					157.056	0.3	47.141	1785	7		157.056	0.043	6.734	255	1					83.929	0.321	26.938	1020	4		83.929	0.241	20.203	765	3
			65.838	0.102	6.734	255	1		65.838	0	0	0	0					112.055	0.18	20.203	765	3		112.055	0	0	0	0					70.883	0.285	20.203	765	3		70.883	0.095	6.734	255	1
			93.991	0.43	40.406	1530	6		93.991	0.215	20.203	765	3					78.198	0.086	6.734	255	1		78.198	0	0	0	0					90.109	0.224	20.203	765	3		90.109	0.075	6.734	255	1
			52.132	0.129	6.734	255	1		52.132	0	0	0	0					107.195	0.251	26.938	1020	4		107.195	0.126	13.469	510	2					89.686	0.075	6.734	255	1		89.686	0	0	0	0
			83.004	0.406	33.672	1275	5		83.004	0.243	20.203	765	3					84.695	0.159	13.469	510	2		84.695	0.159	13.469	510	2					85.276	0.237	20.203	765	3		85.276	0	0	0	0
			140.524	0.144	20.203	765	3		140.524	0.048	6.734	255	1					179.082	0.038	6.734	255	1		179.082	0	0	0	0					65.68	0.103	6.734	255	1		65.68	0	0	0	0
			50.891	0.132	6.734	255	1		50.891	0.132	6.734	255	1					109.889	0.123	13.469	510	2		109.889	0.184	20.203	765	3					77.221	0.087	6.734	255	1		77.221	0.087	6.734	255	1
			66.023	0.51	33.672	1275	5		66.023	0.102	6.734	255	1					95.919	0.14	13.469	510	2		95.919	0.281	26.938	1020	4					101.755	0.066	6.734	255	1		101.755	0.066	6.734	255	1
			64.492	0.313	20.203	765	3		64.492	0.104	6.734	255	1					162.734	0.083	13.469	510	2		162.734	0	0	0	0					65.152	0.207	13.469	510	2		65.152	0.103	6.734	255	1
			118.102	0.285	33.672	1275	5		118.102	0.228	26.938	1020	4					97.186	0.208	20.203	765	3		97.186	0.139	13.469	510	2					102.547	0.066	6.734	255	1		102.547	0.066	6.734	255	1
			87.151	0.155	13.469	510	2		87.151	0.309	26.938	1020	4					118.314	0.114	13.469	510	2		118.314	0.057	6.734	255	1					102.336	0.066	6.734	255	1		102.336	0.066	6.734	255	1
			76.957	0.175	13.469	510	2		76.957	0.088	6.734	255	1					87.388	0	0	0	0		87.388	0	0	0	0					75.161	0.09	6.734	255	1		75.161	0	0	0	0
			68.321	0.099	6.734	255	1		68.321	0.099	6.734	255	1					93.093	0.217	20.203	765	3		93.093	0.217	20.203	765	3					115.409	0.058	6.734	255	1		115.409	0.117	13.469	510	2
			81.341	0.166	13.469	510	2		81.341	0.083	6.734	255	1					68.427	0.197	13.469	510	2		68.427	0.098	6.734	255	1					77.01	0.087	6.734	255	1		77.01	0.262	20.203	765	3
																		92.01	0.073	6.734	255	1		92.01	0.293	26.938	1020	4					75.9	0.089	6.734	255	1		75.9	0	0	0	0
																		127.134	0.053	6.734	255	1		127.134	0.053	6.734	255	1					70.988	0.095	6.734	255	1		70.988	0	0	0	0
																		114.722	0.059	6.734	255	1		114.722	0.059	6.734	255	1					86.411	0.078	6.734	255	1		86.411	0.078	6.734	255	1
																		79.202	0.17	13.469	510	2		79.202	0	0	0	0					112.821	0.06	6.734	255	1		112.821	0	0	0	0
																																	67.027	0.1	6.734	255	1		67.027	0	0	0	0

[truncated: 15 more sheets: Fig 5a, Fig 5b, Fig 5d and 5e, Fig 6b, Fig 6c, Fig 6d and 6e, S Fig 1b, S Fig1d, S Fig 3c, S Fig 3e, S Fig 5, S Fig 7a, S Fig 8b, S Fig 8c, S Fig 8d]
